# Supplementary material for: Gene expression network analysis of lymph node involvement in colon cancer identifies AHSA2, CDK10, and CWC22 as possible prognostic markers
Source: Sci Rep. 2020 Apr 28;10:7170. doi: 10.1038/s41598-020-63806-x (PMC7189385; doi:10.1038/s41598-020-63806-x)
Supplement: Supplementary file 1 — Supplementary Data. [file 41598_2020_63806_MOESM1_ESM.zip]

Archive with 1 entries (1 files):
- SuppDataset_1211_F_JYL.xlsx
