# Supplementary material for: Gene expression network analysis of lymph node involvement in colon cancer identifies AHSA2, CDK10, and CWC22 as possible prognostic markers
Source: Sci Rep. 2020 Apr 28;10:7170. doi: 10.1038/s41598-020-63806-x (PMC7189385; doi:10.1038/s41598-020-63806-x)
Supplement: Supplementary file 1 — Supplementary Data. [file 41598_2020_63806_MOESM1_ESM.zip › SuppDataset_1211_F_JYL.xlsx]

## Sheet: Supp_Table1
Gene expression network analysis of lymph node involvement in colon cancer identifies AHSA2, CDK10, and CWC22 as possible prognostic markers
Sung Won Han1,+, Ji Young Ahn1,+, Soobin Lee1, YoungSeon Noh1, Hee Chan Jung2, Min Hyung Lee1, Hae Jun Park1, Hoon Jai Chun3, Seong Ji Choi3, Eun Sun Kim3,* and Ji Yun Lee4,*
Supplementary Table 1. 1918 genes selected (p < 0.005) from DEG analysis of the LN(+) and LN(-) group with colorectal cancer collected from TCGA
Gene	median (log2)		p-value	Relative gene expression level [LN(+)/LN(-)]	Gene	median (log2)		p-value	Relative gene expression level [LN(+)/LN(-)]
	LN(+)	LN(-)				LN(+)	LN(-)
TEAD3	9.98435	9.68949	2.41853e-10	Up	AGPAT5	9.83449	10.3053	2.20611e-10	Down
C6orf15	4.02064	2.15417	9.33633e-08	Up	COQ2	8.26313	8.57583	5.90209e-09	Down
ARHGDIG	4.31085	2.86366	9.82695e-08	Up	PDE12	9.44747	9.65241	6.56058e-09	Down
B3GALT4	7.83749	7.44563	1.07765e-07	Up	NAT1	7.10255	7.65736	8.07746e-09	Down
ITFG3	11.5391	11.223	1.30811e-07	Up	PBK	8.38941	8.99273	1.18574e-08	Down
FKBP9	11.9816	11.6857	1.5335e-07	Up	ERI1	8.25258	8.70371	1.38523e-08	Down
MC1R	6.75537	6.29136	1.90217e-07	Up	INTS10	9.97321	10.4312	1.45118e-08	Down
BAT3	12.3136	12.1103	1.98555e-07	Up	GSR	10.1614	10.7619	1.65932e-08	Down
TCHH	2.90564	2.33309	2.53502e-07	Up	NUDT6	5.92155	6.38724	1.67648e-08	Down
MYST1	9.41573	9.19308	2.96852e-07	Up	LYSMD2	7.40922	7.86082	1.72901e-08	Down
RARA	9.82795	9.49412	3.2e-07	Up	MINPP1	8.95547	9.2521	1.877e-08	Down
CAMK2B	2.04212	1.34596	3.48951e-07	Up	CDCA2	7.37762	7.96844	2.62841e-08	Down
PCDHA2	1.42358	0.592919	3.54599e-07	Up	BEND3	8.11737	8.33144	5.23152e-08	Down
CARKD	10.2911	10.0358	3.87552e-07	Up	ME2	9.77788	10.154	6.60315e-08	Down
DDAH2	10.757	10.362	5.16489e-07	Up	MCPH1	8.03546	8.57316	8.00032e-08	Down
NPR3	2.72524	1.46037	5.34737e-07	Up	ESCO2	7.42203	8.09816	1.17035e-07	Down
PHLDB3	7.21693	6.71701	5.90158e-07	Up	CHAC2	6.12717	6.58022	2.04796e-07	Down
TCF7L1	6.6496	6.32983	5.9423e-07	Up	MDM2	9.87759	10.2117	2.61408e-07	Down
KIAA0174	11.4821	11.3526	6.40872e-07	Up	PINX1	6.96131	7.44552	2.66388e-07	Down
WIPI2	10.8527	10.6218	6.49723e-07	Up	CASP1	9.15774	9.84937	5.50872e-07	Down
RGL2	9.92269	9.66442	6.64736e-07	Up	CXCL11	6.46416	7.61201	6.58691e-07	Down
FBRS	10.5702	10.3506	6.64736e-07	Up	TNFRSF11A	7.97154	8.62932	9.64244e-07	Down
HAP1	2.93026	2.30508	7.54176e-07	Up	C12orf11	9.31483	9.55609	1.29599e-06	Down
TMEM198	6.4894	5.97679	8.3826e-07	Up	CNOT7	10.0616	10.4171	1.45477e-06	Down
CDIPT	10.9097	10.6841	1.18004e-06	Up	UNG	10.4491	10.6622	1.81424e-06	Down
CAPS	7.80345	6.99502	1.29599e-06	Up	FAS	7.91477	8.41055	1.82224e-06	Down
C13orf15	7.91733	7.38973	1.33701e-06	Up	NEIL2	8.10274	8.54628	2.16185e-06	Down
ZNF821	6.68222	6.38386	1.36102e-06	Up	NEK4	8.65565	8.89712	2.23867e-06	Down
ATF6B	11.3788	11.1413	1.43553e-06	Up	APOL6	10.4362	10.785	2.29799e-06	Down
SHC1	11.4357	11.242	1.44192e-06	Up	FASLG	2.98601	3.78999	2.38936e-06	Down
FADS6	2.11467	0.92052	1.47552e-06	Up	ACADSB	8.97133	9.20248	2.49596e-06	Down
EEF1A2	3.82902	3.02242	1.79423e-06	Up	GTF2E2	9.31936	9.65376	2.59536e-06	Down
LRCH4	10.0815	9.83397	1.82224e-06	Up	FUT10	7.14042	7.54416	2.60664e-06	Down
STXBP5L	1.41754	0.763818	1.85596e-06	Up	XPO7	10.2924	10.6036	2.72201e-06	Down
LYPD3	5.98871	5.38967	1.92508e-06	Up	FAM83F	8.46931	8.8474	2.73382e-06	Down
C6orf106	11.3501	11.1841	2.11514e-06	Up	C18orf55	8.04875	8.2922	3.08498e-06	Down
AGPAT1	10.7486	10.5545	2.49596e-06	Up	MMAA	7.68138	7.99946	3.61585e-06	Down
PPL	9.81297	9.39249	3.08498e-06	Up	ATP6V1B2	10.6331	11.0032	3.80608e-06	Down
SCN5A	3.13101	2.52625	3.17465e-06	Up	C2CD4A	7.93362	8.8655	3.8716e-06	Down
LAMP1	13.0398	12.7144	3.19301e-06	Up	EXD2	8.82845	9.07467	4.12705e-06	Down
TMEM105	4.55145	4.00115	3.22056e-06	Up	TNFRSF10A	7.49968	8.01372	4.16231e-06	Down
C5orf23	4.2663	3.09205	3.26834e-06	Up	COX10	8.65643	8.87682	4.19786e-06	Down
RIMS4	1.90223	1.3405	3.30209e-06	Up	YARS2	8.83047	9.09554	4.37999e-06	Down
GLYR1	11.2462	11.0509	3.33315e-06	Up	C12orf48	8.20424	8.49933	4.47387e-06	Down
LEMD2	10.1398	9.94287	3.43474e-06	Up	DDX20	8.53428	8.68428	4.56968e-06	Down
PCGF2	9.25552	8.80851	3.46431e-06	Up	PPA2	10.3414	10.6013	4.78743e-06	Down
TERF2IP	10.0047	9.78945	4.19786e-06	Up	AMD1	11.0252	11.2866	4.86904e-06	Down
UPK2	1.1839	0.645886	4.21558e-06	Up	SCO1	8.85385	9.19444	4.88966e-06	Down
LRP2	0.862908	0	4.30508e-06	Up	STX18	9.26464	9.44314	5.16533e-06	Down
PALM2	4.60974	4.01944	4.30608e-06	Up	MORC4	9.18928	9.48423	5.23102e-06	Down
CRY2	9.06265	8.83516	4.49288e-06	Up	SCO2	9.37711	9.71179	5.29752e-06	Down
ZFAND3	10.4867	10.352	4.49288e-06	Up	RFC5	8.80507	9.02186	5.83491e-06	Down
DDR1	12.7386	12.5391	4.62811e-06	Up	LRIG3	9.38204	9.65213	6.08449e-06	Down
MYLK4	4.3757	3.82996	4.77731e-06	Up	OXSM	7.98824	8.19184	6.67001e-06	Down
GNL1	10.1572	9.9763	4.93113e-06	Up	SLC25A17	8.59127	8.7507	7.18882e-06	Down
FAM127C	6.78875	6.18047	4.99397e-06	Up	HSPA8	14.8266	15.0048	7.46248e-06	Down
KCNT1	1.76935	1.06546	5.11496e-06	Up	MRPS35	11.2392	11.4422	7.74608e-06	Down
FAM192A	10.5257	10.3436	5.29752e-06	Up	TXNL1	10.027	10.283	8.03997e-06	Down
C20orf195	3.30476	2.71756	5.7477e-06	Up	TYMS	9.60697	9.91262	8.48336e-06	Down
PNCK	3.69555	2.7263	6.13715e-06	Up	GNPNAT1	10.6643	10.9632	9.06119e-06	Down
FLOT1	11.6464	11.4753	6.67003e-06	Up	VPS37A	8.68792	9.03606	9.09853e-06	Down
NR1D1	9.22233	8.82513	7.05561e-06	Up	PIAS2	6.87124	7.22867	9.17364e-06	Down
DLX5	2.35055	1.59009	7.24456e-06	Up	SLC39A8	10.2212	10.6847	9.71627e-06	Down
ZC3H18	10.3626	10.1783	7.58728e-06	Up	FXN	8.09584	8.40078	9.9581e-06	Down
FOXP4	11.6344	11.3278	7.61879e-06	Up	RCHY1	8.65512	8.85021	1.02057e-05	Down
CFDP1	9.98485	9.72452	8.55361e-06	Up	RBBP4	11.4887	11.6913	1.0374e-05	Down
NAT15	10.5962	10.4533	9.48007e-06	Up	MRPS27	10.6039	10.8042	1.06749e-05	Down
WBSCR17	4.35852	3.8931	9.53859e-06	Up	SH2D4A	8.86054	9.30581	1.15342e-05	Down
C12orf53	3.20336	2.65028	9.73586e-06	Up	NFXL1	8.22147	8.41374	1.17234e-05	Down
KIAA1609	8.73475	8.52905	9.75615e-06	Up	GFM2	9.06672	9.24314	1.1964e-05	Down
TRIM39	8.21391	8.0743	1.0164e-05	Up	LEPROTL1	9.57674	9.90578	1.20127e-05	Down
ARHGEF7	10.4883	10.2492	1.04591e-05	Up	SLC12A2	13.093	13.4688	1.33469e-05	Down
DCUN1D2	8.25874	8.00584	1.1029e-05	Up	GTF2H3	8.17773	8.40534	1.55536e-05	Down
CENPBD1	7.59879	7.36215	1.14408e-05	Up	ASAH1	11.0413	11.3545	1.56161e-05	Down
TNK2	10.1439	9.80251	1.17711e-05	Up	CXCL2	7.93411	8.56101	1.56789e-05	Down
BLCAP	11.0439	10.7899	1.23088e-05	Up	NGLY1	9.25726	9.40887	1.64511e-05	Down
ERCC5	10.41	10.1423	1.27144e-05	Up	HEXB	11.6024	11.8336	1.69181e-05	Down
ING1	8.99206	8.73408	1.29744e-05	Up	NARS	11.4796	11.6719	1.69859e-05	Down
ATP1B2	3.79732	3.25087	1.43516e-05	Up	TIFA	7.74875	7.95833	1.78904e-05	Down
OSBPL2	10.9061	10.621	1.56161e-05	Up	USP38	9.4623	9.7009	1.80336e-05	Down
BTN2A1	9.46198	9.2901	1.56789e-05	Up	VDAC3	11.0717	11.3123	1.85433e-05	Down
VPS52	10.3801	10.2101	1.6517e-05	Up	C14orf129	10.16	10.6528	1.90668e-05	Down
GABRD	4.82061	4.36553	1.66497e-05	Up	TTC19	9.92614	10.2112	1.92189e-05	Down
POFUT2	9.12127	8.91321	1.71907e-05	Up	TC2N	9.91547	10.3396	1.92954e-05	Down
C15orf52	8.35432	7.89938	1.78192e-05	Up	GRSF1	11.2632	11.4295	1.9997e-05	Down
PPT2	8.76672	8.56801	1.78904e-05	Up	FBXO25	8.67088	8.96438	2.03165e-05	Down
ATXN2L	11.5581	11.3973	1.99178e-05	Up	INTS9	8.31462	8.63636	2.0805e-05	Down
GRP	4.68338	3.73473	2.07753e-05	Up	MUDENG	9.48409	9.74607	2.0805e-05	Down
C2orf40	1.8095	1.09001	2.10561e-05	Up	RRM2	10.9979	11.2941	2.32362e-05	Down
ALPP	2.49751	1.64063	2.10895e-05	Up	CCDC134	5.97912	6.22987	2.34198e-05	Down
PCSK1N	4.42111	3.05099	2.16777e-05	Up	GLMN	7.0093	7.27229	2.40262e-05	Down
SUSD5	3.48298	2.87261	2.18044e-05	Up	TMEM144	8.54603	8.84875	2.67608e-05	Down
WTIP	6.13388	5.729	2.25153e-05	Up	VPS4B	10.0432	10.3153	2.68657e-05	Down
SUN1	11.2996	11.1348	2.27831e-05	Up	SGPP1	8.16453	8.50498	2.72888e-05	Down
MFRP	8.88222	8.56562	2.36978e-05	Up	MIER1	9.57338	9.80333	2.72888e-05	Down
ABCF1	11.001	10.8215	2.36978e-05	Up	IRF1	10.7213	10.9808	2.76104e-05	Down
DDX19B	9.75416	9.60665	2.43588e-05	Up	SKA1	7.53639	7.92756	3.16379e-05	Down
MTHFSD	8.31576	8.11534	2.50374e-05	Up	ETNK1	10.4556	10.683	3.22569e-05	Down
RP9P	7.97061	7.77048	2.59362e-05	Up	FAM169A	6.95772	7.52811	3.31429e-05	Down
NGF	2.49178	1.93287	2.64217e-05	Up	COQ3	7.57354	7.77905	3.44488e-05	Down
DVL3	10.9807	10.8346	2.70765e-05	Up	MRPL44	9.58282	9.71393	3.485e-05	Down
BAIAP2	9.84359	9.42708	2.72888e-05	Up	RTTN	7.02564	7.29939	3.59416e-05	Down
TRIM63	0.558072	0	2.73344e-05	Up	TNFRSF10B	10.6225	11.0165	3.64997e-05	Down
PLAG1	5.69641	4.81941	2.73421e-05	Up	BLNK	7.52883	7.96727	3.66404e-05	Down
KIAA0415	9.97003	9.71521	2.76104e-05	Up	LOC729176	5.12949	5.43975	3.70657e-05	Down
DCHS2	2.86245	1.82071	2.85733e-05	Up	ASPHD2	7.16181	7.55223	3.72087e-05	Down
PHF1	9.14521	8.89898	3.091e-05	Up	SOCS6	9.10188	9.34454	3.74239e-05	Down
AXIN1	10.6987	10.4718	3.11508e-05	Up	SENP8	5.21308	5.52152	3.75679e-05	Down
HDAC5	10.0353	9.71651	3.12719e-05	Up	LACTB	8.38286	8.5999	3.76403e-05	Down
TSC22D3	9.90128	9.43316	3.16379e-05	Up	PIGR	14.971	15.7366	3.92641e-05	Down
KCTD7	7.74287	7.40682	3.34003e-05	Up	ELP3	9.10395	9.48204	4.00239e-05	Down
LOC100128292	3.29045	2.97755	3.35286e-05	Up	CXCL10	7.68315	8.43564	4.01775e-05	Down
ZMYM5	8.12673	7.90204	3.43161e-05	Up	ART3	3.28864	3.92099	4.07947e-05	Down
SUGT1L1	5.70133	5.25504	3.47158e-05	Up	C18orf25	8.4232	8.69231	4.08758e-05	Down
PALM3	5.49657	4.61171	3.54591e-05	Up	MRPL35	9.87685	10.0597	4.12688e-05	Down
LRRC29	5.00466	4.67538	3.58725e-05	Up	VPS29	10.2728	10.4334	4.15857e-05	Down
LOC151534	7.95423	7.64833	3.62197e-05	Up	KCTD9	8.74829	9.06737	4.28765e-05	Down
COLEC11	3.66593	3.18538	3.63593e-05	Up	REEP4	9.42461	9.70934	4.35361e-05	Down
RHBDF1	9.94989	9.61655	3.79307e-05	Up	ATP5B	14.0275	14.273	4.35361e-05	Down
GRTP1	9.48343	9.21086	3.8964e-05	Up	CEP78	8.0305	8.26477	4.40371e-05	Down
UPF3A	9.54826	9.30133	3.92641e-05	Up	BRIP1	6.81042	7.09375	4.42054e-05	Down
AIP	10.1371	9.94178	3.95664e-05	Up	ATP5A1	12.9292	13.1795	4.42054e-05	Down
PBXIP1	10.6362	10.3544	3.95664e-05	Up	C12orf72	4.61884	4.85226	4.45436e-05	Down
GJC2	5.1107	4.58376	4.22264e-05	Up	PPP2R2A	9.89369	10.2419	4.59213e-05	Down
PLA2R1	7.47488	7.08872	4.35361e-05	Up	MFHAS1	9.27836	9.69834	4.60964e-05	Down
CYTH3	9.15882	8.94149	4.42054e-05	Up	FZD3	6.80879	7.21379	4.71599e-05	Down
SYT1	6.50517	5.74144	4.47136e-05	Up	MRPL42	9.76639	9.95335	4.75196e-05	Down
TNRC18	12.229	12.0471	4.47137e-05	Up	ABHD5	8.51215	8.7055	4.80639e-05	Down
FAM196A	1.89429	1.52396	4.53625e-05	Up	MTFMT	8.13177	8.35111	4.81552e-05	Down
STAC2	1.37546	0.974933	4.63131e-05	Up	C6orf192	8.29865	8.61313	4.82467e-05	Down
TNNC1	4.70942	3.97871	4.69762e-05	Up	IFNG	1.62246	2.27685	4.83716e-05	Down
HOXA4	5.25322	4.88671	4.81552e-05	Up	PI4K2B	9.78074	9.99415	5.1262e-05	Down
BTN2A3	5.07185	4.77035	4.83383e-05	Up	MRPL37	11.089	11.2962	5.1847e-05	Down
STX4	9.89419	9.74439	5.06834e-05	Up	PRDX3	11.6111	11.8158	5.22404e-05	Down
HAPLN2	1.12816	0.63645	5.31964e-05	Up	DEPDC1	8.14137	8.48576	5.24382e-05	Down
NACAD	4.86943	4.43416	5.36399e-05	Up	SHQ1	8.78681	8.95696	5.24382e-05	Down
CD2BP2	10.628	10.4836	5.50748e-05	Up	CHMP7	9.4681	9.85409	5.36399e-05	Down
SFTA2	4.86263	4.02662	5.52512e-05	Up	KIR2DL4	1.57124	2.19678	5.47372e-05	Down
BCAM	8.93979	8.42278	5.54914e-05	Up	UTP15	8.09164	8.30893	5.50748e-05	Down
PTPRN	3.98286	3.3301	5.58897e-05	Up	SMAD4	9.80799	10.0903	5.63336e-05	Down
EPB41L1	10.921	10.5277	5.80545e-05	Up	HCCS	9.39473	9.58115	5.67592e-05	Down
C16orf5	7.9511	7.29632	5.9825e-05	Up	FBXO16	4.51228	5.12094	5.73955e-05	Down
DNM1	7.85126	7.35635	6.07294e-05	Up	POLR3G	6.26158	6.6986	5.87125e-05	Down
PLB1	5.86357	5.3698	6.28117e-05	Up	MOCOS	7.52883	7.92737	5.88228e-05	Down
TERF2	9.32733	9.20998	6.35207e-05	Up	CISD2	9.39357	9.56782	6.02755e-05	Down
COG4	10.5018	10.3664	6.44778e-05	Up	CXCL3	8.82915	9.53003	6.28117e-05	Down
YPEL3	9.21834	8.81745	6.64331e-05	Up	SQRDL	11.2059	11.5598	6.30472e-05	Down
UPK1A	1.25894	0.83491	6.70558e-05	Up	CXCR6	5.86893	6.37605	6.50829e-05	Down
SAMD14	4.78132	4.41125	6.71807e-05	Up	FBXO6	8.04584	8.27302	6.52046e-05	Down
HCG18	8.82246	8.6082	6.71808e-05	Up	CECR5	10.1089	10.2855	6.59391e-05	Down
CPAMD8	4.36796	4.05497	6.7306e-05	Up	ITGAE	7.86022	8.11852	6.79363e-05	Down
GPR56	12.4993	12.2341	6.84445e-05	Up	MMACHC	7.79627	8.03434	7.62293e-05	Down
HIST2H2BE	7.70276	7.15324	6.94717e-05	Up	NDUFA9	11.1881	11.3791	7.79413e-05	Down
VWA5B1	1.11969	0.422535	7.24053e-05	Up	R3HCC1	8.81076	9.13108	8.08755e-05	Down
AKAP8L	9.65844	9.45566	7.34549e-05	Up	C15orf29	8.2766	8.45356	8.20782e-05	Down
KLF7	6.46478	6.09494	7.56666e-05	Up	COX11	9.75924	9.99978	8.29913e-05	Down
HIST1H2BF	1.64883	1.1139	7.77666e-05	Up	PCM1	10.3451	10.6473	8.36053e-05	Down
CRYAB	7.03036	6.62267	7.83748e-05	Up	C14orf142	7.6503	7.90587	8.43789e-05	Down
C16orf45	6.87092	6.46081	8.10249e-05	Up	SLC39A14	11.4809	11.7283	8.48463e-05	Down
ZNF34	6.49943	6.213	8.14748e-05	Up	CCNB1	10.6368	10.9131	8.64221e-05	Down
RHOU	9.4024	9.10346	8.20782e-05	Up	ERLIN1	10.5986	10.782	8.83494e-05	Down
ITPKC	9.79836	9.59617	8.32978e-05	Up	CHAF1B	7.97627	8.27034	9.18204e-05	Down
YKT6	11.2522	11.1314	8.57885e-05	Up	FDFT1	11.9321	12.244	9.26656e-05	Down
CNIH3	5.60706	4.99588	8.75414e-05	Up	GFI1	5.2502	6.07502	9.33471e-05	Down
KBTBD2	10.2341	10.0553	9.26656e-05	Up	BRI3BP	8.11387	8.40136	9.36896e-05	Down
TH	3.9631	3.39372	9.47897e-05	Up	FOXA1	8.63893	9.32783	9.36896e-05	Down
CDK8	9.04983	8.71594	9.54199e-05	Up	SSX2IP	9.21392	9.45637	9.36896e-05	Down
SLC10A4	2.12383	1.50946	9.88105e-05	Up	BCDIN3D	7.27523	7.46718	9.82514e-05	Down
C6orf134	8.06529	7.8383	0.000101162	Up	GBP1	9.30077	9.74019	9.82514e-05	Down
SLC22A17	6.45612	5.99084	0.000101532	Up	C9orf82	9.05241	9.29605	0.000100061	Down
RNF112	3.3537	2.8218	0.000101893	Up	MLEC	13.5268	13.7443	0.000100794	Down
ISM2	4.1438	2.96007	0.000103605	Up	KPNA2	11.4448	11.6453	0.000101532	Down
CRTC2	9.75619	9.61122	0.000104154	Up	MPHOSPH9	7.45296	7.69893	0.000101902	Down
F2RL3	6.28398	5.89181	0.000104344	Up	RPL23AP53	6.81226	7.13624	0.000102648	Down
IL4R	10.8003	10.5817	0.000104534	Up	TRIAP1	9.11104	9.2848	0.000102648	Down
NTSR1	4.3656	3.29862	0.000104632	Up	ABHD3	9.07072	9.36949	0.000103022	Down
LOC283731	2.19667	1.66388	0.000105579	Up	NDUFAF1	7.88459	8.10274	0.000103398	Down
PCDHB2	5.53514	4.97458	0.000105681	Up	DCTN6	8.51382	8.84764	0.000106453	Down
DIRAS1	3.42237	2.8663	0.000106056	Up	TMPO	11.1299	11.3664	0.000106453	Down
HIST1H2BG	3.90932	3.4379	0.000107814	Up	GSTCD	8.09194	8.28325	0.00010762	Down
KIF1A	2.69922	1.85624	0.000107961	Up	G3BP1	11.3626	11.5185	0.000108011	Down
NPTX1	3.21336	2.29397	0.00010941	Up	KITLG	8.69865	9.13468	0.00011039	Down
TUFT1	9.91723	9.76468	0.00010999	Up	CCNA2	9.94938	10.2252	0.000110791	Down
SEMA4C	9.73846	9.42034	0.000111194	Up	IL7	6.70986	7.06034	0.000111598	Down
UNKL	8.19067	7.90819	0.000112818	Up	GSG2	6.79277	6.98686	0.000113228	Down
ATRNL1	2.45531	1.81917	0.000113736	Up	UBXN8	7.11675	7.55824	0.000113228	Down
TMEM132E	1.92843	1.46255	0.000113872	Up	SAA4	0.943134	1.71547	0.000118499	Down
DMWD	8.99959	8.80432	0.000120408	Up	EPHA10	7.79996	8.22296	0.000124831	Down
DNAJB2	10.3419	10.1345	0.000124831	Up	UBD	10.1089	10.5897	0.000124831	Down
ADRA1A	0.560617	0	0.000126622	Up	NUP54	9.56639	9.71254	0.000125733	Down
SAMD11	5.98044	5.43614	0.000128017	Up	FBXO4	7.43927	7.71355	0.000129406	Down
APBB1	7.00948	6.59882	0.000129872	Up	COQ5	9.15913	9.32303	0.000130809	Down
ZNF707	7.89446	7.643	0.000129872	Up	DCLRE1B	8.04316	8.23319	0.000132226	Down
CES4	2.76933	1.9902	0.000132372	Up	KBTBD8	6.34407	6.56762	0.00013462	Down
GALNTL1	3.34849	2.6586	0.000132843	Up	GTSE1	8.56515	8.8211	0.000143583	Down
GREM2	5.64662	4.8401	0.000135067	Up	KIAA1468	9.08038	9.30555	0.000144613	Down
ZGPAT	9.85379	9.52581	0.000135104	Up	CPOX	9.16504	9.31808	0.000147744	Down
MMP17	5.29887	4.66647	0.000135833	Up	DLAT	10.1874	10.3315	0.000150939	Down
DAXX	10.5807	10.4683	0.000136076	Up	EIF2S1	10.6075	10.8165	0.000153105	Down
PCP4L1	2.18552	1.4323	0.000136435	Up	FAR1	10.3345	10.5534	0.000164965	Down
FAM48A	9.89624	9.65776	0.000139034	Up	C1QBP	11.3924	11.6958	0.000164965	Down
LIMS2	8.23439	7.74618	0.000142051	Up	NR2C1	8.61165	8.73581	0.000165258	Down
WASF3	5.62958	4.9004	0.00014256	Up	SLC25A3	13.1449	13.2775	0.000167914	Down
LATS2	8.55313	8.13562	0.00014256	Up	CD1B	1.64196	2.0843	0.000169275	Down
GET4	10.5146	10.2709	0.000143583	Up	DNAJC16	9.06731	9.22076	0.000170308	Down
ARL8A	9.87447	9.69234	0.000149067	Up	DCK	9.23915	9.39755	0.000170912	Down
RPSAP52	2.18875	1.77216	0.000151413	Up	CCDC25	9.31389	9.63864	0.00017396	Down
BRSK1	4.93199	4.51697	0.000152018	Up	MRPL39	8.79666	8.95842	0.000175814	Down
SEMA6C	6.13453	5.77802	0.000153105	Up	RNF19B	9.93807	10.1475	0.000178944	Down
UBAC2	11.3452	11.0953	0.000153105	Up	C4orf46	7.95061	8.12922	0.000180211	Down
SPEG	5.88986	5.19004	0.000156966	Up	PSME2	11.2821	11.5288	0.000180211	Down
C6orf47	9.54742	9.40823	0.000158086	Up	SLC27A2	9.14094	9.46515	0.000181486	Down
LBH	10.1491	9.75087	0.00015978	Up	CXCL1	9.84552	10.5387	0.000183092	Down
TMUB2	9.79941	9.59069	0.000160919	Up	BCL10	9.47236	9.69852	0.000184711	Down
S1PR3	7.85566	7.46269	0.000162641	Up	TMED2	12.7548	12.9175	0.000184712	Down
POLM	8.9939	8.87153	0.000163219	Up	MED31	6.56152	6.78691	0.000198855	Down
MMP11	11.4343	10.9718	0.000163219	Up	LAP3	10.897	11.0383	0.000200254	Down
SLC7A14	0.952035	0	0.000163604	Up	POLR3B	8.05224	8.22686	0.000203792	Down
TJAP1	9.18247	9.05438	0.000166139	Up	CEP70	7.80465	8.09772	0.000206664	Down
TMEM120A	9.64181	9.41037	0.000166139	Up	EXOG	6.95911	7.09687	0.000211044	Down
CLCN7	10.8432	10.6033	0.000166728	Up	COPS3	9.76676	10.0456	0.000211044	Down
TBX19	5.47738	5.26617	0.00016732	Up	TMX1	10.0456	10.2681	0.000214012	Down
ZFHX3	9.1846	8.96197	0.000167914	Up	GZMA	5.90156	6.42683	0.000216264	Down
LOC728819	3.28508	2.6906	0.000175978	Up	TRIM35	8.4997	8.74829	0.000218919	Down
VPS37D	4.91349	4.40899	0.000176124	Up	SPEF2	5.82271	6.19711	0.000219683	Down
NOTCH4	8.00772	7.70322	0.000176436	Up	RWDD2A	6.58728	6.81957	0.000221219	Down
DACT3	5.99475	5.50236	0.000179577	Up	GUF1	9.4918	9.66962	0.000223153	Down
SAP18	11.7995	11.5262	0.000180211	Up	HELLS	7.71662	7.90136	0.00022707	Down
JAM3	7.99803	7.7216	0.000181486	Up	MCAT	8.81069	8.98086	0.000228654	Down
C7orf13	7.2334	6.8841	0.000184062	Up	NUDT18	7.10191	7.40843	0.000228654	Down
RBP7	4.06015	3.61808	0.000184711	Up	CCT2	12.0624	12.2272	0.000228654	Down
FREM1	7.61595	6.74358	0.000184711	Up	GPR25	1.21257	1.85133	0.000230516	Down
INHBB	6.74552	6.0766	0.000185363	Up	C18orf32	9.15366	9.43619	0.00023105	Down
GMEB2	9.56244	9.33435	0.00018733	Up	GIPC2	9.08552	9.30994	0.00023266	Down
HERPUD2	9.44639	9.27125	0.000187991	Up	MRPL19	10.1514	10.3099	0.000234281	Down
COL9A3	7.73995	6.96355	0.000189984	Up	TNIP3	3.45468	3.90561	0.000237508	Down
DACH2	0.484705	0	0.00019076	Up	LETM1	10.5281	10.7348	0.000239208	Down
CCDC136	4.53437	4.02312	0.000194713	Up	TAF9	10.3924	10.4864	0.000246781	Down
SLC9A8	9.59836	9.34023	0.000194714	Up	IFIT5	8.25219	8.61068	0.000247636	Down
RPRM	2.80277	1.96278	0.000198357	Up	JKAMP	9.16224	9.32283	0.000248494	Down
PALM	6.70665	6.2474	0.000200957	Up	TNKS	9.37082	9.71339	0.000251954	Down
SLC45A1	4.15048	3.73088	0.000203791	Up	CNIH	10.5085	10.7311	0.000252826	Down
ALDOC	9.77007	9.3205	0.000205223	Up	BATF2	9.01762	9.43056	0.000254578	Down
TACSTD2	8.48696	7.61229	0.000206664	Up	LRRC8B	8.8966	9.10164	0.000255458	Down
ALG11	4.56346	4.19838	0.00020775	Up	C9orf41	7.6955	7.86814	0.000256342	Down
CYP19A1	2.61546	2.13749	0.000208501	Up	CDC45	8.49568	8.78456	0.000263512	Down
PRR24	7.17044	6.9323	0.000208843	Up	AKR1A1	11.3665	11.574	0.000264422	Down
IGFL1	1.42186	0.843398	0.000210441	Up	CAND1	11.0453	11.1521	0.00027274	Down
ELF5	2.53277	1.04984	0.00021944	Up	CCDC68	7.21354	7.72661	0.000274621	Down
CUX1	11.5762	11.3554	0.000221605	Up	C8orf41	7.89721	8.15234	0.000278421	Down
KLHL30	3.04208	2.62091	0.000222271	Up	YEATS4	8.6987	8.94945	0.000281303	Down
PACS1	10.31	10.1056	0.000224712	Up	MRPL16	10.123	10.2901	0.000281303	Down
NCRNA00087	3.45468	3.00404	0.000225861	Up	NUP50	10.2527	10.3856	0.000285189	Down
MOSPD3	8.45458	8.27551	0.000227465	Up	MREG	7.70088	7.93064	0.000294117	Down
HSPB1	12.5686	12.1854	0.00022945	Up	TBX21	2.79489	3.23509	0.000297058	Down
PAN3	10.1363	9.87451	0.000231854	Up	LRRC40	7.84297	8.03321	0.00029715	Down
THSD1P1	7.83565	7.55447	0.00023266	Up	ELAC1	6.50577	6.64622	0.000302272	Down
ZNF423	6.62294	6.09952	0.000235504	Up	C17orf42	7.57448	7.75116	0.000305384	Down
MPHOSPH8	9.8375	9.63117	0.000239208	Up	PSME1	11.9178	12.1351	0.000306429	Down
LTBP3	10.0944	9.67537	0.000239208	Up	WDR76	7.71783	8.00136	0.000307476	Down
HCG11	8.45118	8.08827	0.000242547	Up	C12orf29	8.56716	8.72512	0.000313832	Down
JUP	13.7026	13.4861	0.000243388	Up	COX18	8.82454	9.01901	0.000313832	Down
HTRA1	10.102	9.67359	0.000245928	Up	CCDC125	8.24665	8.42682	0.000315977	Down
CALB2	5.0486	3.90323	0.00024713	Up	ICOS	4.28135	4.84901	0.000316514	Down
CNPY4	7.15133	6.93642	0.000248494	Up	B2M	15.2984	15.5776	0.000317055	Down
PRR14	9.71858	9.5652	0.000249354	Up	TNFRSF10C	5.10657	5.57725	0.000318137	Down
CACNG4	5.09409	3.83285	0.000249363	Up	FECH	8.0322	8.22135	0.00032031	Down
C20orf135	7.10275	6.68094	0.000253262	Up	COX5A	11.4356	11.6829	0.000323596	Down
WDR59	9.72176	9.61051	0.000254578	Up	RBM47	11.383	11.553	0.000328027	Down
FLJ90757	8.73177	8.48155	0.000255458	Up	CEP55	9.47309	9.75219	0.000331387	Down
C20orf43	11.386	11.1981	0.000255458	Up	SDHB	10.716	10.9192	0.000331387	Down
CAND2	4.43759	4.11384	0.000255899	Up	FPGT	8.26274	8.46682	0.000333644	Down
PCOLCE2	3.21336	2.24634	0.00025616	Up	TIPIN	6.72417	7.02021	0.000334211	Down
FAM70B	5.97402	5.45546	0.000256342	Up	TRIM21	9.19036	9.37804	0.000334778	Down
DTNA	5.63751	4.64488	0.000257228	Up	GEMIN4	9.60702	9.87709	0.000337058	Down
NIPAL4	3.37434	2.65924	0.000257607	Up	ACBD5	9.9048	10.1221	0.000338203	Down
NTF4	0.41846	0	0.000258557	Up	PPP3CC	7.37498	7.66638	0.000345151	Down
LRRC8A	10.6934	10.4494	0.000259009	Up	USP14	10.0241	10.2258	0.000345151	Down
NCKAP5L	8.32813	8.03063	0.000259904	Up	SAMM50	10.0469	10.1636	0.000346322	Down
GGT7	9.18421	8.7702	0.000260802	Up	RASGRP1	5.22429	5.61942	0.000346909	Down
PNMAL2	4.29542	3.69387	0.00026125	Up	NECAP1	9.36409	9.49648	0.000351043	Down
MLLT11	5.54551	5.19896	0.000261702	Up	TMTC3	8.43164	8.56848	0.000353426	Down
CDKN1C	7.47356	7.02999	0.000261702	Up	COMMD8	8.36634	8.54007	0.000357028	Down
FMN2	1.83742	1.04324	0.000262126	Up	TSR1	10.1682	10.4353	0.000358237	Down
CG030	5.27113	4.89595	0.000267167	Up	MAPKAPK3	10.353	10.5189	0.000365569	Down
CNPY3	10.5953	10.4268	0.000267167	Up	MIS12	8.25538	8.49661	0.00036991	Down
NAV3	3.93198	3.34045	0.000268072	Up	TM7SF3	10.3108	10.507	0.000380655	Down
MVD	10.2103	9.93687	0.000269013	Up	AIM1	10.7663	11.0551	0.000387111	Down
ZMYM2	10.398	10.208	0.00027087	Up	SUV39H2	8.05244	8.25891	0.000390377	Down
SCUBE2	6.00427	5.27718	0.000274621	Up	RNMTL1	8.32763	8.58581	0.000392349	Down
VEGFB	9.92899	9.65278	0.000275566	Up	SNRNP40	9.61142	9.79081	0.000394993	Down
FBXO24	2.88731	2.578	0.00027792	Up	EXOC6	8.82346	9.02514	0.000398321	Down
C9orf47	1.56477	1.1584	0.000279299	Up	TSFM	9.62717	9.73451	0.000400331	Down
HAPLN4	2.44806	2.03634	0.000279386	Up	RFX4	0.516217	0.939038	0.000410079	Down
MED25	10.4011	10.2532	0.000280339	Up	XPNPEP3	7.62453	7.80268	0.00041121	Down
CACNA2D4	5.99896	5.69031	0.000281302	Up	EXOSC9	8.57218	8.76278	0.00041121	Down
STK24	12.3607	12.1441	0.000285189	Up	GDI2	12.6789	12.8179	0.00041121	Down
GLIS2	8.30912	7.72124	0.000295125	Up	GNLY	5.3201	5.88176	0.000412589	Down
NOG	1.52557	1.08484	0.000295803	Up	POLR3D	8.50389	8.77936	0.000419549	Down
LAMA5	10.8921	10.458	0.000296136	Up	DEPDC1B	8.24755	8.45727	0.000422364	Down
CHPF2	10.717	10.5372	0.000300727	Up	UHRF1	9.09218	9.34599	0.000423778	Down
EFNA1	11.3054	10.9713	0.000304344	Up	RAB33B	7.65105	7.86534	0.00043525	Down
FAM65A	9.91102	9.70216	0.000305384	Up	MAD2L1	9.66127	9.85948	0.00043525	Down
EDC4	10.7344	10.6025	0.000306429	Up	ENTPD4	8.3355	8.67137	0.000436704	Down
ATG9B	6.43507	6.02681	0.000307476	Up	TUBA1B	14.4866	14.6857	0.000436704	Down
ZNF768	10.3205	10.1245	0.000308527	Up	COX15	10.0721	10.2046	0.000441094	Down
NCK2	10.5154	10.3706	0.000310639	Up	FUT8	9.39071	9.79762	0.000444044	Down
GPC1	9.7436	9.34932	0.000312231	Up	COPS4	9.25828	9.41355	0.000447012	Down
ZBTB12	7.54758	7.30523	0.000312764	Up	RG9MTD1	9.33414	9.48756	0.000447012	Down
ZNF853	6.32333	5.74241	0.000314903	Up	LYSMD3	8.55429	8.75668	0.000448503	Down
KIAA0556	9.12767	8.9925	0.000314903	Up	PPCS	9.99254	10.1577	0.000448503	Down
PLA2G15	9.00784	8.8604	0.000317055	Up	C14orf104	8.27793	8.44886	0.000459069	Down
DHX16	9.93988	9.8326	0.000317055	Up	SERAC1	7.70828	7.94745	0.000465211	Down
EXTL1	1.43893	1.12155	0.000324473	Up	ASRGL1	7.97329	8.33319	0.000466759	Down
PBX1	9.54601	9.20013	0.000324698	Up	TDP1	8.74446	8.92059	0.000482499	Down
SGCA	3.91499	3.22012	0.000327421	Up	TMEM48	9.11	9.28404	0.000484902	Down
EIF2AK1	12.3593	12.1922	0.000328027	Up	SLC25A24	10.2968	10.5555	0.000488933	Down
SH2B1	9.90259	9.70652	0.000330824	Up	SIAE	10.6017	10.9464	0.000488933	Down
DHX38	10.5153	10.3952	0.000332514	Up	PMAIP1	7.78327	8.07703	0.000503702	Down
GTF3A	12.0125	11.5906	0.000334779	Up	SRP72	11.1531	11.282	0.000505369	Down
SHISA4	6.39246	5.92969	0.000335917	Up	CCDC109B	7.67766	8.07979	0.000512086	Down
MAD1L1	9.01099	8.82946	0.000338203	Up	FAM45A	8.45963	8.60773	0.000512086	Down
TPM2	11.2525	10.7014	0.000339352	Up	MANEA	8.26654	8.49924	0.000517179	Down
C6orf48	10.7591	10.5161	0.000345151	Up	FAM81A	7.17014	7.5622	0.000524906	Down
NUDCD3	11.1834	11.0191	0.000345151	Up	CD8A	6.2516	6.85192	0.000525772	Down
SOX15	3.21304	2.95563	0.00034808	Up	SLBP	10.2386	10.4174	0.000539797	Down
ZNF773	5.9625	5.55231	0.000353425	Up	CASP3	9.9942	10.1902	0.000541575	Down
TMEM189	10.3962	10.2153	0.000353426	Up	C4orf14	9.84719	9.96422	0.000543358	Down
MAPRE3	8.46164	8.07044	0.000358237	Up	C4orf29	6.84572	7.05576	0.000545146	Down
PRDXDD1P	4.88835	4.59257	0.000360665	Up	GMFB	10.3146	10.5477	0.00054694	Down
FAM69B	6.25004	5.92873	0.000360665	Up	ATP8B1	11.474	11.7146	0.00054694	Down
MON1B	9.88691	9.76282	0.000361885	Up	IL12A	2.79033	3.49279	0.000559368	Down
FXYD6	8.09454	7.51304	0.000363109	Up	CDC42SE2	10.9668	11.1449	0.000561491	Down
AGAP3	10.8031	10.5763	0.000363109	Up	LTA4H	10.951	11.0608	0.000574517	Down
KLHDC8A	3.70724	3.45219	0.000363721	Up	RNF34	9.45809	9.55858	0.000582087	Down
WNT16	1.34937	0.914556	0.000368955	Up	C18orf56	4.35144	4.78412	0.000583992	Down
CES1	7.34561	6.71232	0.0003743	Up	GNPTAB	10.0443	10.2345	0.000585906	Down
DYNC1I1	3.73053	3.03438	0.000378029	Up	NLRP11	1.52065	2.24957	0.000591915	Down
GRK7	0.890641	0.47148	0.000380265	Up	PGM2	9.52002	9.66816	0.000593616	Down
C16orf57	9.9977	9.81848	0.000384516	Up	NDUFA6	10.0992	10.3452	0.000605356	Down
CTDSP1	11.4597	11.3471	0.000389722	Up	ADNP2	9.11263	9.21932	0.000609318	Down
GNAS	14.1713	13.9646	0.000394993	Up	PIGY	10.3094	10.4748	0.000609318	Down
LOC349114	8.06019	7.74211	0.000396322	Up	AGPS	10.358	10.4903	0.000617313	Down
RING1	9.37906	9.26103	0.000397654	Up	ANAPC5	11.3852	11.5133	0.000623374	Down
PDLIM7	9.93664	9.54925	0.000397654	Up	DLGAP5	8.80373	9.0744	0.000625406	Down
JPH2	5.81426	5.23767	0.00039899	Up	RMI1	8.27143	8.48741	0.000626422	Down
HSPB7	5.7159	5.1622	0.00039899	Up	RIC8B	8.09515	8.21057	0.00063154	Down
ZNF676	0.488412	0	0.000401024	Up	H2AFZ	12.214	12.3827	0.00063154	Down
HIST1H4E	2.29913	1.89358	0.000402	Up	LRRC59	12.3788	12.4801	0.000639806	Down
HEATR4	2.46373	2.04528	0.000402811	Up	ZWINT	9.93771	10.1139	0.000643977	Down
CCDC9	8.99045	8.76826	0.000403025	Up	ALG6	8.13113	8.32561	0.000648173	Down
ZC3H13	10.49	10.2142	0.000404379	Up	C12orf4	8.10651	8.24242	0.000649226	Down
ADAMTSL2	7.2731	6.83861	0.000406417	Up	SGMS1	8.39535	8.69234	0.000650281	Down
LMTK3	7.37063	7.00844	0.000409835	Up	OMA1	8.30356	8.44179	0.000654515	Down
WFDC1	7.23347	6.9932	0.00041121	Up	EIF4E	9.54745	9.82848	0.000654515	Down
ZNF135	3.87669	3.47816	0.000411893	Up	GCH1	8.876	9.05403	0.000658775	Down
GEM	8.56105	8.20428	0.000413972	Up	PHB2	12.1653	12.332	0.000660914	Down
ACTA2	11.9404	11.5811	0.000418149	Up	TRIM25	10.5822	10.7824	0.00066306	Down
ITGB5	11.4305	11.2193	0.000426619	Up	CATSPERB	3.30896	3.89409	0.000669389	Down
POU2F1	5.92517	5.56632	0.000428046	Up	PPP1R8	9.88019	10.0076	0.000669537	Down
PRELP	7.49532	6.54159	0.000428047	Up	MYO5C	9.77742	10.0689	0.000671709	Down
BCAR1	11.0515	10.8816	0.000428047	Up	PPP1CC	11.8385	11.956	0.000673888	Down
MAP6	4.35106	3.9602	0.000429475	Up	SRRD	7.66197	7.78448	0.000689322	Down
MMP23B	5.89131	5.49867	0.000430915	Up	MCM6	10.4851	10.653	0.000689323	Down
CCDC102A	6.65303	6.34726	0.000430915	Up	APOO	8.0215	8.20916	0.000691554	Down
TTYH3	12.0438	11.8018	0.000432355	Up	HSCB	7.39873	7.55977	0.000696036	Down
PGAM2	4.07357	3.79265	0.000436704	Up	C17orf97	5.67243	6.06719	0.00070965	Down
PDZD2	6.60267	6.30433	0.000441094	Up	PIGN	8.75957	9.02941	0.000716549	Down
POLR3E	9.91525	9.72813	0.000444044	Up	C15orf58	5.66732	5.97736	0.000718862	Down
H19	10.6163	9.69798	0.000445525	Up	PRPS2	10.6814	10.8585	0.000721182	Down
FXYD1	3.52085	2.81944	0.000445962	Up	F2RL1	10.7497	10.9322	0.000721183	Down
SFRS13B	2.01913	1.61363	0.000446924	Up	C6orf211	9.12692	9.2596	0.000724676	Down
CHMP4B	12.6235	12.4331	0.000449998	Up	NUP37	9.28489	9.42163	0.000727014	Down
CDHR3	5.27987	4.91361	0.000450747	Up	C14orf126	8.18589	8.40375	0.000728186	Down
ZSWIM4	8.54561	8.28997	0.000453003	Up	LONRF1	8.01567	8.25826	0.000737621	Down
ADAMTSL3	4.94342	4.26917	0.000453755	Up	FBXO22	8.76675	8.93193	0.000739998	Down
GTF3C1	10.8703	10.6909	0.000454513	Up	SUCLG2	11.009	11.1526	0.000739998	Down
GRID2IP	4.41514	4.158	0.000456026	Up	PAICS	11.971	12.1829	0.000739998	Down
CTSZ	12.366	12.2042	0.000460598	Up	CS	12.169	12.2878	0.000744772	Down
PTH1R	2.59302	2.13218	0.000461996	Up	SLC30A9	10.4657	10.6332	0.000749575	Down
DDX27	11.0645	10.8292	0.000462131	Up	DBR1	8.44212	8.54743	0.000755619	Down
AQP1	10.2372	9.86751	0.000472996	Up	DOCK5	8.31571	8.68591	0.000756833	Down
TMEM59L	2.48756	1.85206	0.000473709	Up	PAWR	8.69232	8.8313	0.000764157	Down
C1orf190	2.7901	2.26766	0.00047425	Up	CYB5D1	8.03196	8.21548	0.000766613	Down
GTF2F2	9.94457	9.64523	0.000476144	Up	METAP1	10.5461	10.6751	0.000766613	Down
PDX1	8.53988	8.18295	0.000477726	Up	MARS2	8.89761	9.03381	0.000774024	Down
SEMA5B	4.67513	4.3186	0.000480903	Up	IER3IP1	9.48355	9.70393	0.000781502	Down
WNT11	8.07088	7.29436	0.000480903	Up	TMEM33	10.7668	10.9467	0.000781502	Down
GALNS	8.95671	8.73275	0.0004817	Up	WDR89	8.03986	8.21679	0.000785266	Down
PBX2	9.87593	9.66789	0.000482499	Up	FUCA1	10.4833	10.7366	0.000786525	Down
SLC7A6OS	8.04488	7.90524	0.000487317	Up	KIAA1967	10.8259	11.1711	0.000786525	Down
C11orf63	4.56848	4.04686	0.000488121	Up	MRPL1	8.84468	9.04003	0.000791577	Down
ALK	0.81836	0	0.000489639	Up	SAT1	12.3655	12.5964	0.000791577	Down
KIAA0182	11.2113	11.0694	0.000490554	Up	ALKBH2	8.30686	8.46117	0.000806916	Down
FGF1	4.47307	3.91726	0.000494627	Up	SPATA18	6.51934	7.13519	0.000809499	Down
NDRG4	5.92869	5.45648	0.000497088	Up	ACAT1	9.89341	10.1307	0.00081209	Down
HIST2H4A	7.86718	7.42088	0.000498734	Up	NCOA7	10.7684	11.1812	0.00081209	Down
FCHSD1	8.48055	8.24794	0.000498734	Up	PPIL5	8.35419	8.54333	0.00082253	Down
SSH3	10.1744	10.0054	0.000502041	Up	RTP4	6.65493	7.00107	0.000827797	Down
DDX19A	10.0326	9.91069	0.000503702	Up	CLEC6A	0.772815	1.20367	0.000827932	Down
ARHGAP23	8.6356	8.28954	0.000505369	Up	CXCR2P1	2.87957	3.43427	0.00083463	Down
TGFB1I1	8.96049	8.65474	0.000507041	Up	PLK4	8.00534	8.22613	0.000835755	Down
HEY2	5.103	4.70806	0.000507878	Up	C2orf69	8.60271	8.75905	0.000843785	Down
NAP1L3	4.16664	3.67925	0.00050869	Up	HACE1	6.84266	7.08468	0.000846477	Down
PGAP3	10.0076	9.80778	0.000508717	Up	RARRES3	8.25799	8.78893	0.000846477	Down
FBXO17	5.28447	4.82875	0.000510399	Up	TMEM229B	7.75982	8.05035	0.000851886	Down
C13orf23	11.2433	10.9321	0.000513779	Up	DENND2D	9.32596	9.48914	0.000868305	Down
FHL1	8.56775	8.26277	0.000517178	Up	GSTO2	8.42572	8.74234	0.00087107	Down
GDI1	11.2367	11.0691	0.000518887	Up	ORC1L	8.14621	8.40839	0.000890654	Down
COX19	9.02378	8.85705	0.000524043	Up	RARS	10.5993	10.7104	0.000890654	Down
ZNF815	4.98252	4.66524	0.000526638	Up	IL2RB	7.38055	7.84847	0.000899171	Down
C1QL1	3.56164	3.11862	0.000530116	Up	LILRP2	0.493852	0.877623	0.000904192	Down
LOC100133545	2.92199	1.96218	0.000535341	Up	IDH3A	10.3893	10.5681	0.000906326	Down
SYNPO	10.2038	9.93415	0.000536259	Up	CAPZA1	11.7768	11.9234	0.000907764	Down
LRRC4C	2.19897	1.51693	0.000538137	Up	SLC35A3	9.29336	9.59204	0.000926643	Down
DLX3	3.53966	2.24512	0.000548132	Up	HNRNPF	12.5132	12.651	0.000928111	Down
GNG4	9.55874	8.17824	0.000554171	Up	ARSH	0.882995	1.26742	0.000934362	Down
FAM178B	3.29203	2.55133	0.000554982	Up	NF2	9.56484	9.75797	0.000936959	Down
PPP1R14A	6.22546	5.8229	0.000555993	Up	GBP4	8.56863	9.07581	0.000954891	Down
SPSB3	9.67967	9.51179	0.000561491	Up	UBASH3A	3.80121	4.37751	0.000959423	Down
DUSP22	9.26477	9.12006	0.000563335	Up	CD2	6.9194	7.3724	0.000967022	Down
MMP16	3.68473	3.26557	0.000566069	Up	RIBC2	4.49519	4.72202	0.000976147	Down
CCDC8	5.74904	5.21733	0.000569833	Up	PET112L	8.45701	8.6201	0.000988595	Down
NINL	6.58929	5.71061	0.000570767	Up	UBE2J1	10.8621	11.0148	0.000993275	Down
C1orf113	7.34224	6.96391	0.000574517	Up	TNF	3.99528	4.42218	0.000997974	Down
ADRA1B	2.3486	1.90247	0.000577118	Up	RBBP8	8.9554	9.15234	0.00102662	Down
PDLIM4	7.43708	6.84901	0.000578291	Up	SORD	10.7419	10.8484	0.00102985	Down
IL1F5	0.943134	0	0.00058056	Up	GINS3	7.85611	8.02765	0.00103633	Down
GPRASP1	5.95531	5.52994	0.000581135	Up	GZMB	6.69292	7.47873	0.00104613	Down
SPERT	3.82207	3.12381	0.000583096	Up	CISD1	9.1499	9.32453	0.00104942	Down
MAFK	10.2871	10.104	0.000583994	Up	PSMA5	11.2311	11.3596	0.00104942	Down
VMAC	6.37149	6.17892	0.000587825	Up	GLRX5	9.73663	9.91511	0.00105933	Down
NUFIP1	8.40077	8.17003	0.00059168	Up	SKA2	9.21373	9.41819	0.00106099	Down
MGC23284	4.74883	4.43549	0.00059653	Up	CARD16	7.41356	7.67627	0.00106266	Down
ZMYND8	10.7365	10.5002	0.000597505	Up	ACADS	9.64566	9.96029	0.00106933	Down
ANKRD6	5.07715	4.67571	0.000601419	Up	JAK2	7.85559	8.15901	0.00107605	Down
CILP2	4.28045	3.73361	0.000601419	Up	STIL	8.74963	8.96658	0.00107605	Down
AGRN	12.1375	11.8844	0.000603385	Up	C4orf32	7.27878	7.61625	0.00108111	Down
GIPC3	5.75147	5.51121	0.000605356	Up	UBE2L6	10.3101	10.5276	0.00109301	Down
CENPJ	8.21623	7.97052	0.000609318	Up	SLC9A7	4.76826	5.39133	0.00109986	Down
CYB5B	11.9432	11.7241	0.000613303	Up	RPRD1A	9.69213	9.94288	0.00111369	Down
CNIH2	2.6001	2.28262	0.000615259	Up	MLF1IP	8.74675	9.11703	0.00111717	Down
FSTL3	8.92019	8.4795	0.000615305	Up	LOC153328	2.31388	2.7241	0.00112134	Down
LTBP1	10.2629	9.8159	0.000615305	Up	CD3G	3.94313	4.5305	0.00113116	Down
LY6G6E	2.73455	1.80799	0.00061587	Up	DECR1	10.3237	10.5344	0.00113473	Down
TCEA2	6.10096	5.73295	0.000619327	Up	HSPA4L	6.61088	7.17503	0.00115433	Down
NNAT	4.30179	3.96583	0.000623373	Up	PTGER4	8.61508	8.91687	0.00115974	Down
ZNF512B	6.65484	6.37977	0.000623374	Up	STARD5	7.50932	7.7179	0.00116335	Down
TBX15	3.5565	3.04389	0.000627334	Up	DLST	11.0783	11.2937	0.00117791	Down
SPIRE2	10.059	9.85336	0.000627445	Up	YTHDF2	10.7759	10.8711	0.00118525	Down
PNMAL1	4.74205	4.1427	0.000629481	Up	NLN	8.73645	8.93427	0.0011871	Down
LOC147727	8.39664	8.11283	0.00063154	Up	DTX3L	10.8178	10.9819	0.00118894	Down
CACNB3	9.1222	8.84522	0.00063154	Up	ANKRD32	6.87017	7.02357	0.00119264	Down
WDR46	10.3341	10.1659	0.00063154	Up	GPR18	2.77062	3.29742	0.00119631	Down
TGFBR2	11.5767	11.2823	0.00063154	Up	MCCC2	11.2401	11.3768	0.00121129	Down
RNF40	11.1942	11.0813	0.000633597	Up	ALDH3A2	10.4182	10.7051	0.00121883	Down
CNTFR	2.50965	1.99179	0.000637912	Up	ZNF367	8.14876	8.27479	0.00123021	Down
PCDH9	2.38943	1.98919	0.000641796	Up	XBP1	12.3049	12.5092	0.00123021	Down
GRID1	4.22724	3.72171	0.000647113	Up	CENPM	8.35353	8.66469	0.00124169	Down
VGLL1	0.946282	0	0.000647931	Up	CCL4	6.40362	6.86277	0.0012494	Down
NAIF1	7.76969	7.64689	0.000648173	Up	FAM57A	9.26343	9.55694	0.00125327	Down
THSD7B	1.18517	0.544526	0.000649276	Up	ATG4C	7.14396	7.25096	0.00126887	Down
HMCN1	6.65459	6.04104	0.000651336	Up	TIGD2	7.31382	7.5029	0.00128069	Down
GOLGA7B	7.52178	6.93712	0.000656641	Up	E2F7	7.07496	7.30119	0.00128862	Down
SLC39A13	9.45269	9.26502	0.000660914	Up	AGL	8.95805	9.11059	0.00128862	Down
NKIRAS2	9.98967	9.84536	0.00066306	Up	SLC30A7	9.50251	9.65589	0.0012966	Down
MED4	10.1757	9.90316	0.00066306	Up	SMAD5OS	1.56037	1.8407	0.00130617	Down
AHNAK2	9.3836	8.59978	0.000665213	Up	GMNN	9.02226	9.28861	0.00131269	Down
KCNQ1OT1	6.53774	6.27209	0.000667372	Up	RAB27B	4.28922	5.01131	0.00131654	Down
GRB10	9.68946	9.416	0.000667372	Up	SLC6A14	7.07715	7.63954	0.0013208	Down
LDOC1	5.72989	5.39059	0.000669537	Up	RSBN1	8.88312	9.08787	0.00132081	Down
HEYL	7.99422	7.7335	0.000673888	Up	TOMM22	10.7067	10.8118	0.00132081	Down
ZNF646	9.11659	8.94173	0.000673888	Up	KLRC1	1.89429	2.43477	0.00132963	Down
ESYT2	11.5509	11.4208	0.000673888	Up	FDXR	8.65053	8.97994	0.00133718	Down
PLEKHG4B	1.92956	1.48359	0.000674306	Up	BIN3	8.72736	9.03323	0.00135374	Down
DHRS12	7.8214	7.62277	0.000676073	Up	UBR7	9.68397	9.79281	0.00136209	Down
ZFP41	8.3653	8.12127	0.000687098	Up	PCCB	10.2921	10.4414	0.00136209	Down
N4BP2L2	10.0544	9.78776	0.000691554	Up	METTL14	7.77109	7.87309	0.00136418	Down
C9orf25	8.54789	8.24539	0.000693792	Up	BSPRY	9.78552	9.97504	0.00136418	Down
LRCH1	9.76731	9.60446	0.000693792	Up	GRPEL2	8.88525	9.07375	0.00137048	Down
RIMKLB	5.89991	5.3965	0.000694914	Up	IL12RB1	5.51714	6.07193	0.00137893	Down
PCDHGC3	9.55924	9.28006	0.00070965	Up	FAM64A	7.66865	7.93284	0.00140025	Down
EFHD1	5.25946	4.96489	0.000710795	Up	SMAD1	9.08629	9.20317	0.00140025	Down
CLASP1	9.80124	9.66052	0.000711943	Up	SGCB	9.29561	9.5937	0.00142624	Down
C6orf89	10.8966	10.7832	0.000711943	Up	PPP2CB	10.4066	10.5815	0.0014394	Down
SRRM3	4.86304	4.494	0.000714243	Up	GRIN3A	3.73111	4.11019	0.00144381	Down
SLC2A1	12.3219	11.8713	0.000714243	Up	SUPV3L1	9.23641	9.34448	0.00144381	Down
STK19	8.23258	8.11324	0.000718863	Up	TMED7	11.0028	11.198	0.00144381	Down
PDZD4	4.06277	3.53772	0.00072233	Up	ZNF683	2.87574	3.41825	0.00145979	Down
GPSM1	6.72699	6.28198	0.000728185	Up	CHCHD4	8.47777	8.59561	0.00146158	Down
RGS11	5.58637	4.94588	0.000730534	Up	CCDC21	8.51573	8.71522	0.00146158	Down
NSMCE1	10.2372	10.1079	0.000732889	Up	TXN2	10.6152	10.7504	0.00146158	Down
KIF6	1.81558	1.40719	0.000737419	Up	LMAN1	10.9422	11.1226	0.00147055	Down
MYOZ3	2.42943	2.02224	0.000738994	Up	NCAPG	9.06708	9.30337	0.00147504	Down
CTSF	8.18441	7.67935	0.000742381	Up	PIGF	8.36397	8.55364	0.00148408	Down
MGC23270	4.36793	3.94515	0.000749575	Up	DUT	9.87833	10.1239	0.00148408	Down
UBN1	10.5303	10.3987	0.000749575	Up	MBP	9.6197	9.7698	0.00149317	Down
KISS1	3.53419	3.0893	0.000754277	Up	UBE2N	11.11	11.2755	0.00149317	Down
EXOC2	9.49814	9.37234	0.000754407	Up	C15orf33	3.15322	3.54091	0.00151147	Down
FBXL12	8.78648	8.63135	0.000759267	Up	ABHD6	8.05694	8.27348	0.0015115	Down
TFEB	8.89924	8.67207	0.000759267	Up	TAP1	12.122	12.3246	0.0015115	Down
LRP5	11.8457	11.6375	0.000761709	Up	PXK	7.5468	7.75169	0.00152074	Down
CRLF1	2.88155	2.4525	0.000769501	Up	PKP2	11.1049	11.3185	0.0015347	Down
TSC22D4	10.3029	10.184	0.000772784	Up	CTSS	12.1156	12.2812	0.00154878	Down
HIST1H4H	4.56468	4.23096	0.000775265	Up	KIAA1324	10.2839	10.9859	0.0015535	Down
C15orf59	3.47594	3.0389	0.000776196	Up	LYPD5	5.80273	6.17182	0.00156774	Down
UBE2QL1	4.19503	3.53498	0.000776434	Up	BIK	8.41029	8.69428	0.00157251	Down
IGLON5	2.7257	2.37706	0.000778068	Up	NFKB1	10.4589	10.5822	0.00157251	Down
RBPMS2	4.73558	4.34493	0.000781502	Up	LDHB	12.7476	13.0463	0.00157251	Down
UTP14C	10.146	9.94468	0.000781502	Up	SIP1	7.19755	7.34951	0.0015821	Down
DSCR6	4.23541	3.52612	0.000783863	Up	THEMIS	3.80569	4.42382	0.00158436	Down
CYP4F8	1.65773	1.00698	0.000786592	Up	CKAP4	11.1718	11.3826	0.00159658	Down
HSPA1A	13.0853	12.7952	0.000789047	Up	TXLNA	10.6388	10.7569	0.0016063	Down
TENC1	9.2588	9.02724	0.000791577	Up	PYROXD1	8.64835	8.83123	0.00161607	Down
PRKRIP1	8.86213	8.70135	0.000799212	Up	FAM73A	7.82532	8.05532	0.0016259	Down
CORO7	10.3184	10.1073	0.000799212	Up	PKNOX1	8.83258	8.9168	0.00163579	Down
C2orf24	10.9589	10.8305	0.000799212	Up	LIN7C	9.33971	9.5107	0.00165072	Down
CASP12	0.882995	0.51793	0.0008053	Up	EPHB3	11.5326	11.7722	0.00165072	Down
LMOD1	8.20451	7.59922	0.000812089	Up	PPPDE2	8.75236	8.91083	0.00166074	Down
GATA5	0.55031	0	0.000814003	Up	NHLRC2	6.93306	7.08021	0.00166074	Down
DAGLB	9.03595	8.9297	0.000814688	Up	C18orf21	7.47719	7.63964	0.00166326	Down
ZNF528	5.40661	4.84191	0.000815989	Up	C6orf182	6.69771	6.86784	0.00166577	Down
PODN	8.34393	7.88053	0.000817294	Up	L2HGDH	8.06531	8.35036	0.00166577	Down
GREB1L	1.13993	0.595358	0.000820345	Up	KLRD1	4.02573	4.63766	0.00167077	Down
CSPG4	8.69616	8.33979	0.000827797	Up	PSAT1	10.0491	10.3453	0.00169115	Down
ANKS3	8.06888	7.88172	0.000834423	Up	UQCRFS1	11.0764	11.2844	0.00169627	Down
DOCK9	10.2916	10.0023	0.0008411	Up	NDUFA12	9.93599	10.0696	0.0017117	Down
FGFR1	8.9832	8.64112	0.000843785	Up	TMX3	9.04579	9.22509	0.00173772	Down
RBMS1	8.64877	8.11688	0.000846477	Up	ZBTB8A	7.3614	7.50556	0.00174297	Down
GADD45B	8.70542	8.33235	0.000846477	Up	ACVR1C	6.31836	6.74792	0.0017641	Down
ZNF263	9.65578	9.46676	0.000851886	Up	RNF138	8.96246	9.17789	0.00179085	Down
PRICKLE2	7.10821	6.75959	0.000854602	Up	RAP1GDS1	9.76526	9.93184	0.00179085	Down
HIST2H2BF	5.0345	4.63189	0.000857327	Up	NUDT2	8.17884	8.32171	0.00179624	Down
YIPF3	11.3289	11.2177	0.000860059	Up	CAPRIN1	12.5997	12.6859	0.00181797	Down
CUL4A	11.5151	11.2904	0.000860059	Up	IDO1	6.65692	7.15504	0.00182344	Down
CLDN9	4.80791	4.32395	0.000868305	Up	RAB27A	8.46153	8.76653	0.00182344	Down
MTIF3	9.8812	9.69167	0.000868305	Up	CSTF3	9.2294	9.34233	0.00182344	Down
NOTCH3	10.5373	10.2028	0.000868305	Up	CNDP2	11.5403	11.8001	0.00183442	Down
STOX2	1.8524	1.36342	0.00088355	Up	LIMD1	9.89716	10.0299	0.00184546	Down
AKR1C1	7.01505	6.61366	0.000885017	Up	NUDCD2	8.81894	8.95459	0.00184546	Down
DIDO1	10.9968	10.8725	0.000890654	Up	PGAM5	9.81776	10.0078	0.00184546	Down
USP20	9.22924	9.05564	0.000902027	Up	PKN2	9.93487	10.1475	0.00184546	Down
TTBK1	5.37136	4.87873	0.000903457	Up	UBE2D3	12.1297	12.2518	0.00184546	Down
RAB11B	11.0398	10.9234	0.000904891	Up	SLC4A4	6.11157	7.30172	0.00185657	Down
WNT5B	6.57414	6.02966	0.000913534	Up	SLC25A37	8.5627	8.82177	0.00187615	Down
MGRN1	10.9726	10.8655	0.000913535	Up	C14orf109	8.04908	8.2269	0.00187615	Down
ZNF394	8.83419	8.73044	0.000917884	Up	TRUB1	9.03192	9.16504	0.00188178	Down
RMND5A	10.8799	10.7558	0.000919339	Up	NOL9	7.36772	7.59717	0.0018846	Down
LY6G5C	5.27189	5.03132	0.000920795	Up	SPATA5	7.37767	7.56647	0.00190161	Down
KANK4	4.31059	3.68759	0.000926632	Up	ABCD3	10.2982	10.4473	0.00190161	Down
C6orf1	8.45881	8.23477	0.000934001	Up	NEDD1	8.77157	8.90772	0.00190731	Down
SLC6A1	3.95974	3.60695	0.000936954	Up	GRPEL1	9.84652	10.0112	0.00191875	Down
TMC7	8.67592	8.40393	0.000942902	Up	MDH1	11.2409	11.3556	0.00193604	Down
PLEKHA4	8.89109	8.6688	0.000942902	Up	PDS5A	11.1607	11.2915	0.00194765	Down
MPP2	4.60871	4.23668	0.000945885	Up	CCL5	7.78695	8.30309	0.00195347	Down
AMIGO2	8.94808	8.34807	0.000945886	Up	ENOSF1	8.70385	8.91357	0.00195347	Down
CHST10	5.38599	4.85117	0.000948878	Up	BIRC3	8.5299	8.89647	0.00196224	Down
KCNIP3	4.39894	3.97843	0.000950378	Up	POC1B	9.84495	10.0544	0.00196517	Down
ZNF134	6.23079	5.54627	0.000950378	Up	PSMD9	9.75663	9.85015	0.00197105	Down
GFAP	1.79523	1.4389	0.000969274	Up	C5orf15	10.0386	10.2268	0.00197105	Down
GRB7	9.9527	9.7477	0.000970077	Up	PSMA3	10.6034	10.7631	0.00201562	Down
PRSS8	12.5925	12.2938	0.000976214	Up	DRG1	10.0286	10.1738	0.00202465	Down
GEFT	7.00584	6.45869	0.000979296	Up	KDSR	9.8784	10.0728	0.00203069	Down
MSLN	9.82055	8.82385	0.000982387	Up	VRK1	8.62304	8.87218	0.00203674	Down
PCID2	10.1645	9.88285	0.000988595	Up	HAUS1	8.35719	8.52164	0.00204281	Down
SALL2	4.87173	4.60129	0.000997973	Up	PNP	11.078	11.3074	0.00204281	Down
ETNK2	5.79282	5.36447	0.00100112	Up	GBP7	0	0.563363	0.00205442	Down
TDRKH	7.93829	7.74776	0.00100112	Up	ARHGAP11A	9.3193	9.59376	0.00207958	Down
TNS1	10.2541	9.67508	0.00100428	Up	AKAP5	6.23239	6.56101	0.00208577	Down
JPH3	2.17246	1.77926	0.00101091	Up	SEC22C	8.05227	8.18742	0.00208577	Down
CCDC85A	3.50094	3.0005	0.00101204	Up	C12orf26	6.21278	6.42492	0.00209198	Down
TMEM121	4.09601	3.62293	0.00101379	Up	FAM26F	5.5983	5.90993	0.0020982	Down
USP35	7.1868	6.98749	0.0010138	Up	FASTKD1	8.91528	9.1133	0.0020982	Down
PRCD	2.51066	2.22443	0.00102006	Up	UGT8	9.43052	9.63946	0.0020982	Down
LOC644538	5.00354	4.54883	0.0010234	Up	C18orf8	8.47636	8.61261	0.00211069	Down
AS3MT	5.28779	4.65643	0.00102984	Up	C9orf46	8.79872	8.91596	0.00211069	Down
RASA4P	7.37665	7.13784	0.00103308	Up	TSPYL1	10.5579	10.6977	0.00211696	Down
TSPAN18	7.57484	7.26287	0.00103633	Up	TBC1D12	8.2147	8.31981	0.00213588	Down
CORO6	3.25505	2.85476	0.00104283	Up	TMEM19	9.41489	9.55369	0.00213588	Down
COL9A1	5.76504	5.07238	0.00104586	Up	PRMT10	7.08328	7.22626	0.00214222	Down
HSPH1	12.0909	11.7966	0.00104942	Up	MRPL50	9.04927	9.15037	0.00215496	Down
MLF1	7.21087	6.57158	0.00106432	Up	ACO2	11.6894	11.8231	0.0021871	Down
LOC100270710	7.94712	7.73946	0.00106933	Up	TRIM22	8.70551	9.07264	0.00219358	Down
GTF2A1L	1.59979	1.13452	0.00107209	Up	CDS1	9.91731	10.0446	0.00219358	Down
EEPD1	9.61292	9.2976	0.00107942	Up	ADSL	10.183	10.3302	0.00219358	Down
GABRR1	0.663754	0	0.00108082	Up	MAT2B	10.6968	10.8106	0.00220007	Down
GALNT14	2.5841	2.03634	0.00108989	Up	FAR2	9.17525	9.31225	0.00221312	Down
C16orf86	4.30768	4.06808	0.00109301	Up	MTHFD2L	7.3356	7.49139	0.00221967	Down
PNMA6A	3.28238	2.85309	0.00109792	Up	NOS2	8.77052	9.53369	0.00223283	Down
ATP11A	10.7883	10.5316	0.00109986	Up	DHFR	9.30344	9.62912	0.00223943	Down
RND2	2.92155	2.49049	0.0011119	Up	NOC3L	8.71044	8.88583	0.00226603	Down
C6orf145	7.98232	7.7504	0.00111717	Up	CXCL9	8.20515	8.65983	0.00227943	Down
FAM3A	10.2234	10.0321	0.00112066	Up	GPHN	8.9358	9.17833	0.00227943	Down
SHANK1	2.06864	1.63114	0.0011223	Up	RNF145	10.5353	10.7219	0.00227943	Down
CDKN2A	6.45722	5.93342	0.00112767	Up	ACADM	9.37233	9.58252	0.00228616	Down
SNX33	9.51489	9.37305	0.00112767	Up	MSRA	7.41433	7.65659	0.00229291	Down
CCT6P1	6.703	6.4869	0.00113119	Up	CD44	12.676	12.9055	0.00229291	Down
SGCG	0.439038	0	0.0011363	Up	ERCC6L	7.41424	7.61476	0.00229968	Down
ZDHHC7	10.4742	10.3891	0.00114182	Up	ZC3H12C	7.37913	7.78754	0.00232009	Down
SFXN3	10.0678	9.8363	0.00114896	Up	CEP76	7.10476	7.37766	0.00233036	Down
EIF3B	12.7997	12.5959	0.00115254	Up	MTNR1A	1.76226	2.24461	0.00233848	Down
LOC100126784	2.34962	1.81794	0.00116503	Up	GALNT1	10.8118	10.9469	0.00235448	Down
MXRA8	9.79167	9.42557	0.00116697	Up	PCGF5	10.3353	10.5256	0.00236141	Down
PLAT	10.156	9.75207	0.00116697	Up	C3orf39	8.40774	8.63564	0.00237533	Down
ELN	9.73587	9.17804	0.00117791	Up	FFAR2	4.2788	4.96178	0.00238933	Down
KCNF1	2.8704	2.35443	0.0011831	Up	PPWD1	8.58289	8.72381	0.00239284	Down
PLCG1	10.7763	10.5448	0.00118525	Up	C18orf54	5.89658	6.11881	0.00241755	Down
THADA	9.62288	9.5206	0.00119264	Up	APOBEC3D	5.88127	6.19927	0.00242465	Down
TNNT2	2.45707	1.8407	0.00119719	Up	CRADD	7.00055	7.17398	0.00242465	Down
SETD1A	9.87161	9.75466	0.00121129	Up	CCDC109A	10.3055	10.4779	0.00242465	Down
KLHL36	8.43664	8.27342	0.00121505	Up	BBS7	7.73427	7.84838	0.00243892	Down
FRMPD1	2.54757	2.11488	0.00122272	Up	ACPL2	8.45165	8.61851	0.00244607	Down
CRMP1	6.2092	5.87793	0.00122641	Up	C1orf174	8.99065	9.10675	0.00248217	Down
MAB21L1	1.13606	0.751154	0.00122768	Up	CPT2	9.70454	9.8562	0.00250405	Down
GATS	6.30646	6.00792	0.00123021	Up	MRPL40	8.77854	8.94139	0.00252612	Down
C21orf34	2.03422	1.43004	0.00124332	Up	MCM5	10.4932	10.688	0.00253351	Down
ATP6V0A1	10.4623	10.3293	0.00124554	Up	YES1	10.126	10.3526	0.00254835	Down
MYL9	11.3693	11.0145	0.00124554	Up	PRKRIR	10.3515	10.5141	0.00254836	Down
ULK1	9.73071	9.5442	0.0012494	Up	THAP1	7.48279	7.61579	0.00255955	Down
LOC646762	8.48202	8.19266	0.0012494	Up	NUDT19	9.31823	9.42829	0.00257078	Down
GRHL3	6.39585	5.74146	0.00125716	Up	HS3ST1	7.72017	7.94923	0.00257829	Down
IGF2	9.48256	8.90192	0.00125716	Up	CLEC4A	5.15477	5.49301	0.00258583	Down
KRT4	0.952035	0.466285	0.00126375	Up	ZNF24	9.94691	10.1471	0.00258583	Down
PER1	8.64481	8.4093	0.00126496	Up	FAM46C	8.3411	8.74804	0.00259338	Down
C7orf10	5.04246	4.56107	0.00126887	Up	CDC7	7.47144	7.65425	0.00260095	Down
RAB7A	12.4556	12.3368	0.00126887	Up	FCHO2	9.30458	9.53469	0.00260855	Down
NOS1	0.978708	0.22371	0.00126993	Up	KIAA0391	9.17055	9.39735	0.0026238	Down
MLXIPL	9.69702	9.2426	0.00128465	Up	SNX6	10.3525	10.4968	0.0026238	Down
TBX6	5.07644	4.70599	0.00128862	Up	PPAT	9.01074	9.17171	0.00263145	Down
FLYWCH1	9.14388	8.97492	0.0012926	Up	C14orf166	11.1513	11.2758	0.00263913	Down
C16orf74	4.30854	3.84194	0.0013026	Up	ZSCAN5A	5.96522	6.1852	0.00264682	Down
C1orf66	9.12412	8.9271	0.00130462	Up	MAK16	8.76133	8.91993	0.00265454	Down
B4GALNT1	4.28679	3.78664	0.00130663	Up	SLC25A5	13.6688	13.857	0.00265454	Down
C9orf96	2.1229	1.87345	0.00131796	Up	TRIM37	8.99323	9.11186	0.00267004	Down
DNASE1	7.04959	6.69663	0.00132081	Up	RG9MTD2	6.92501	7.11433	0.00268171	Down
TAF1C	9.50604	9.36696	0.00132081	Up	CDC42	12.2366	12.3425	0.00268561	Down
HIGD1B	2.62466	2.23085	0.0013243	Up	IL18R1	5.26792	5.63939	0.00270127	Down
NID1	10.4108	10.1289	0.00132488	Up	ZNF596	4.7621	4.99772	0.00270913	Down
GABRA3	0.541614	0	0.00132583	Up	HADH	11.0516	11.1751	0.0027889	Down
CST2	4.56114	3.83505	0.00132815	Up	NUP88	9.81176	9.966	0.002797	Down
PLOD3	11.981	11.8331	0.00132897	Up	MAEA	10.5718	10.7059	0.00282141	Down
PGR	3.75072	3.21575	0.00133491	Up	DHX15	11.6504	11.7272	0.00282141	Down
LOC100134229	8.93053	8.66826	0.00133718	Up	FEM1A	9.80213	9.88935	0.00284602	Down
MEGF6	8.81986	8.20923	0.0013413	Up	NAA15	10.2645	10.416	0.00284602	Down
HIST1H2AE	4.62995	4.20214	0.00134751	Up	REG1A	8.52434	9.93801	0.00285426	Down
ZFAND2B	9.40664	9.21261	0.00134958	Up	CDK1	10.2889	10.4048	0.00285426	Down
TNRC6A	9.66246	9.49941	0.00135374	Up	KIAA0114	9.70216	9.97589	0.00287082	Down
DOM3Z	8.40831	8.23405	0.00135791	Up	CMC1	8.15586	8.38182	0.00287913	Down
AR	2.01667	1.45656	0.00135999	Up	CLLU1OS	0.895535	1.33568	0.00289879	Down
KRBA1	4.88417	4.50675	0.00137681	Up	WRN	7.95008	8.1837	0.00290839	Down
FBXO32	8.2528	7.94729	0.00137681	Up	THAP6	7.83664	7.97107	0.00292101	Down
RANBP9	9.79281	9.66455	0.00137893	Up	DHRS4	9.29367	9.58325	0.00292101	Down
COMMD6	10.6273	10.4058	0.00137893	Up	YRDC	9.00559	9.13421	0.00292946	Down
PCDHA10	2.35702	1.81294	0.00138571	Up	GNAT2	1.42186	1.69644	0.0029432	Down
PIM1	9.80515	9.55825	0.00138742	Up	MRPS18C	8.40018	8.49314	0.00295492	Down
ZNF415	4.79394	4.34062	0.00140024	Up	MGST1	11.0101	11.1935	0.00298919	Down
EFEMP2	9.07138	8.79816	0.00140025	Up	DTWD1	8.18115	8.31925	0.00300645	Down
NUDT11	3.76643	3.30509	0.00140636	Up	GTF2A2	9.42114	9.55809	0.00301512	Down
ZNF213	8.93366	8.78901	0.00141319	Up	C9orf72	7.95275	8.08246	0.00301946	Down
HOXD10	4.66054	4.0596	0.00141752	Up	METT5D1	8.36015	8.49334	0.00304126	Down
RAB20	9.92886	9.69534	0.00141753	Up	ABCE1	10.8488	10.9727	0.00304126	Down
LASS4	6.00161	5.56581	0.00142406	Up	PHKA1	8.38594	8.59294	0.00305881	Down
NUMA1	12.5483	12.3523	0.001435	Up	ELOVL6	8.96782	9.16936	0.00305881	Down
CRABP1	2.84511	1.73415	0.0014437	Up	SMAD2	10.0288	10.2412	0.00306761	Down
GLIS1	2.86241	2.46339	0.00144908	Up	MEX3C	9.27498	9.41703	0.00308529	Down
LRRC17	4.97157	4.46817	0.00145267	Up	SPATA5L1	8.05562	8.26932	0.00311199	Down
FAM43B	1.85348	1.32036	0.00145884	Up	ELP2	9.42839	9.61481	0.00311199	Down
PLEC	13.4946	13.1984	0.00146158	Up	EIF4A1	13.4226	13.6463	0.0031299	Down
COL22A1	4.1097	3.58712	0.00147495	Up	MTMR9	7.35217	7.55161	0.0031389	Down
CCDC115	9.76721	9.61737	0.00147504	Up	IL17A	1.49759	2.17087	0.00314784	Down
FARP1	10.9473	10.7216	0.00149773	Up	MYO19	10.0825	10.3222	0.00314791	Down
SFXN5	8.37375	8.19087	0.0015069	Up	LSMD1	8.81181	9.11866	0.00315695	Down
FLT4	6.95605	6.51415	0.0015115	Up	PSMD12	9.65086	9.74855	0.0031751	Down
COL11A2	3.33827	2.91028	0.00152301	Up	MRPL20	10.3483	10.4443	0.00318421	Down
LOC100128822	7.07501	6.80358	0.00152771	Up	MRPS15	10.1077	10.2836	0.00319335	Down
NEK8	6.79293	6.57111	0.00153004	Up	VANGL1	9.59624	9.75476	0.0032255	Down
CHST12	8.13015	7.94029	0.00153004	Up	ATP5F1	11.7299	11.9026	0.00323012	Down
RNPS1	11.9286	11.8112	0.00153004	Up	HAUS6	9.00442	9.1653	0.00324866	Down
ISM1	4.88774	4.05881	0.00153236	Up	MANEAL	8.92442	9.18619	0.00324866	Down
WBP2	11.0339	10.9052	0.0015347	Up	RBM7	9.20595	9.34688	0.00325796	Down
SNCG	4.54623	4.24927	0.00153704	Up	WARS	11.5634	11.7207	0.00325796	Down
ISLR2	4.69117	4.16721	0.00154172	Up	SGMS2	9.01445	9.18	0.00326728	Down
ECHDC3	5.22728	3.84631	0.00155586	Up	RPL22L1	9.58001	10.0985	0.00326728	Down
PCIF1	10.3331	10.1327	0.00156298	Up	TMIGD2	3.033	3.36342	0.00327661	Down
MORC2	9.94387	9.76955	0.00156774	Up	TMEM66	11.7535	11.9636	0.00328601	Down
SCARF2	7.56125	7.19204	0.00156774	Up	PAPSS2	10.4196	10.6605	0.00329541	Down
HDGFRP3	7.3767	6.7264	0.00157012	Up	RABEP1	9.36913	9.56219	0.00330484	Down
C16orf48	8.00784	7.90701	0.00157251	Up	VPS33A	9.36926	9.47082	0.00332376	Down
SYDE1	7.84352	7.57867	0.0015845	Up	IFI27	12.4319	12.6237	0.00332376	Down
GPX3	8.67445	8.2791	0.00158691	Up	CD80	3.97465	4.35848	0.0033332	Down
LOC100302640	0.556895	0	0.00161418	Up	FAM175A	7.57788	7.82348	0.0033715	Down
HIST1H2AK	1.98568	1.61543	0.00161589	Up	IL18RAP	3.29773	3.78812	0.00340025	Down
C10orf114	2.96617	2.70976	0.00162091	Up	ECT2	10.7063	10.8622	0.00340044	Down
ZBTB20	2.8112	2.48144	0.00163053	Up	PSMA6	11.1727	11.3213	0.00341014	Down
CLIP3	7.51489	7.12834	0.00163579	Up	IDO2	0.972178	1.28583	0.00341149	Down
SKIV2L	10.0037	9.88974	0.00164075	Up	PTP4A2	11.0714	11.1889	0.00341986	Down
POLR1D	11.6254	11.415	0.00164075	Up	CENPI	6.49631	6.71654	0.00343938	Down
MRVI1	8.56671	8.24352	0.00164573	Up	IARS	11.7861	11.9028	0.00343938	Down
SSC5D	7.54709	7.0051	0.00165072	Up	CD300LF	5.15274	5.57667	0.00344428	Down
CCND3	10.3617	10.2255	0.00165072	Up	LARP1B	8.8992	9.02423	0.00346885	Down
SCAF1	10.83	10.6411	0.00166074	Up	RAB19	4.65667	5.04261	0.00347873	Down
RAI2	6.79561	6.26035	0.00166577	Up	IL15RA	8.43801	8.6514	0.00348863	Down
ZNF514	7.91652	7.65163	0.00167588	Up	YTHDC2	9.01103	9.17603	0.00348863	Down
PLXNB3	5.22158	4.63926	0.00168095	Up	C10orf57	8.84527	9.03202	0.00351849	Down
ATG9A	10.7591	10.6176	0.00169115	Up	FBXO7	10.851	10.9197	0.00352849	Down
SLC29A4	6.03297	5.39992	0.00169627	Up	ZADH2	9.44624	9.58812	0.00353852	Down
RNF6	10.2283	10.0103	0.0017014	Up	MND1	6.78242	7.03943	0.00356876	Down
MAP7D2	6.54592	4.56837	0.00170382	Up	TNFAIP8	7.79573	8.18559	0.00357889	Down
TBC1D10B	10.6968	10.6164	0.00170654	Up	MFN1	9.35976	9.48937	0.00358906	Down
FBXO27	3.60919	3.07907	0.00172206	Up	AHCYL1	11.3009	11.4414	0.00358906	Down
CYS1	5.30532	4.76856	0.00172207	Up	C17orf75	7.91317	8.01838	0.00359924	Down
THBS3	8.38116	8.19888	0.00172207	Up	SDHD	10.9578	11.1124	0.00361969	Down
AKAP12	8.56905	7.93652	0.00172727	Up	FHDC1	8.82255	9.10674	0.00365057	Down
C14orf166B	0.41846	0	0.00173431	Up	EPHX2	9.28081	9.57473	0.00365057	Down
DIRAS2	1.2637	0.872711	0.00173772	Up	RNF4	10.3647	10.48	0.00366091	Down
CACNA1C	8.09374	7.51896	0.00173772	Up	CTSW	4.86194	5.28352	0.00367128	Down
SMARCA1	7.35329	6.84756	0.00174297	Up	API5	11.269	11.3784	0.00367128	Down
IGF2AS	1.14476	0.766594	0.00174339	Up	BOLA3	8.40376	8.63003	0.00368168	Down
TAF6	10.3579	10.2263	0.00175879	Up	DCLRE1A	8.46433	8.63768	0.0036921	Down
LRRC32	9.58306	9.33136	0.00176942	Up	ARFIP1	10.0821	10.2154	0.0036921	Down
PCDHB15	5.12974	4.6764	0.00177743	Up	WRAP53	7.81887	7.99002	0.00370256	Down
MMP19	8.09856	7.91238	0.0017801	Up	C5orf28	8.01812	8.18408	0.00373407	Down
ZNF280A	1.61443	0.95965	0.00179016	Up	USP33	9.91732	10.0925	0.00373407	Down
CDC16	10.6583	10.4829	0.00179624	Up	ARNTL2	7.15461	7.38999	0.00374463	Down
STMN2	5.09577	4.43285	0.00181776	Up	RACGAP1	10.3533	10.4735	0.00375522	Down
ADRA2A	7.85289	7.34069	0.00183442	Up	MTUS1	10.0385	10.3412	0.00376583	Down
APOD	7.50942	6.68402	0.00183717	Up	GBP5	6.66595	7.31028	0.00377115	Down
SGCD	6.88824	6.35343	0.00183993	Up	MYCBP	9.76408	9.88114	0.00377647	Down
PPFIA4	4.29912	3.98483	0.00184546	Up	TMSB4Y	1.14326	2.80214	0.00378219	Down
MGAT5B	1.57826	1.27322	0.00184773	Up	CD274	4.05314	4.5517	0.00378711	Down
GAS2	5.25529	4.58834	0.00187332	Up	STEAP1	8.39096	8.77489	0.00378714	Down
HPCAL1	10.6456	10.4056	0.00187334	Up	NR3C2	8.17352	8.54079	0.00378714	Down
CMIP	11.078	10.9373	0.00187896	Up	LMNB1	10.803	11.0065	0.00379784	Down
SPHK2	9.33311	9.09571	0.0018846	Up	CNOT10	9.32458	9.39779	0.00383009	Down
TTYH1	3.01543	2.70666	0.00189303	Up	ADAM9	11.3755	11.5659	0.00385173	Down
MAPK8IP3	9.98168	9.7453	0.00190161	Up	TMEM102	8.17477	8.46739	0.00386259	Down
C11orf84	9.10849	8.91213	0.00191875	Up	PAQR3	8.06382	8.22505	0.00387348	Down
PPP1R11	10.9657	10.8586	0.00191875	Up	CHEK1	8.68181	8.86299	0.00388439	Down
F11R	12.4632	12.3073	0.00191875	Up	XRCC6	12.7393	12.8115	0.00388439	Down
PHKG1	2.80304	2.53222	0.0019215	Up	SNX7	9.39101	9.57821	0.00389534	Down
STON1	6.7399	6.26899	0.0019245	Up	FBXL14	9.88906	10.014	0.00391731	Down
C1orf70	2.53224	2.25067	0.00193183	Up	GP2	1.63366	2.74901	0.00392454	Down
HCFC1R1	8.87699	8.73594	0.00193604	Up	LARS2	9.71132	9.90183	0.00395049	Down
TUB	4.81933	4.29582	0.00194183	Up	CYB5A	9.79834	9.92847	0.00395049	Down
COL4A2	12.8619	12.5608	0.00194184	Up	CASP6	9.84803	10.0388	0.0039616	Down
DDIT3	8.58499	8.31801	0.00194765	Up	ZNF642	6.30999	6.48598	0.00397274	Down
ACTC1	3.83884	3.32716	0.00195603	Up	MYB	10.6191	10.806	0.00397274	Down
TNFRSF19	5.67572	4.98689	0.00196517	Up	SERPINA1	11.545	12.1142	0.00398391	Down
SV2A	5.66462	5.28906	0.00197105	Up	PSMA4	11.1953	11.3228	0.00400634	Down
DNAJC5	11.6186	11.3513	0.00197105	Up	EXO1	7.99945	8.13977	0.0040176	Down
GGN	2.697	2.44282	0.00197393	Up	NMNAT1	8.27219	8.42138	0.00402888	Down
MPPED2	2.66662	2.39957	0.00197638	Up	TRMU	8.42463	8.55689	0.00402888	Down
USP21	8.87771	8.7366	0.00197694	Up	CD69	5.31255	5.8122	0.00403452	Down
CDK13	9.99875	9.86595	0.00197694	Up	FANCM	6.56498	6.74463	0.00403453	Down
PLEKHH3	8.53112	8.35441	0.00198285	Up	PTCD3	10.6499	10.7728	0.00404586	Down
TRIM46	4.23475	3.92589	0.00201262	Up	DPH5	8.68348	8.79788	0.00405154	Down
UBL3	10.2231	10.0098	0.00201863	Up	SHMT1	9.49836	9.64721	0.00406291	Down
NFAT5	10.502	10.2817	0.00201863	Up	TNPO1	11.183	11.2892	0.00408574	Down
MFGE8	10.5765	10.3256	0.00201863	Up	ABHD10	9.26087	9.35544	0.00410869	Down
KIAA0355	9.35641	9.19941	0.00202465	Up	DIMT1L	8.88914	9.02024	0.00413175	Down
IGFBP3	11.3352	11.0104	0.00202465	Up	TAF13	6.95741	7.18472	0.00413175	Down
CAB39L	8.5467	8.26641	0.0020489	Up	NOL11	10.0938	10.2053	0.00416074	Down
ATP10A	6.55222	6.2068	0.002055	Up	GART	10.9615	11.0882	0.00416656	Down
ZNF500	7.7898	7.66732	0.002055	Up	C5orf44	8.56795	8.67638	0.00418992	Down
POM121	11.6402	11.4809	0.00207341	Up	THUMPD3	9.73695	9.83791	0.00420165	Down
FAM83C	1.5201	1.05527	0.00207502	Up	LOC729082	8.49815	8.63539	0.00422518	Down
SERPINE1	9.40884	8.89186	0.00207958	Up	ETF1	11.3843	11.4671	0.00422518	Down
PIP4K2B	10.1751	10.0427	0.00209198	Up	TRIM69	2.88288	3.29364	0.00424237	Down
SDC4	12.4953	12.3152	0.00209198	Up	HMGXB4	9.05113	9.10903	0.00426071	Down
ARL4D	5.50713	5.18397	0.00209508	Up	CLEC4D	0.990084	1.35129	0.00427832	Down
MAGED4B	6.84075	6.39587	0.0020982	Up	KIF23	8.95963	9.153	0.00427857	Down
NFKBIL1	8.63084	8.49647	0.00210443	Up	MRPS22	9.43769	9.59212	0.0043085	Down
LFNG	11.2292	11.0371	0.00211696	Up	CTLA4	4.78627	5.14189	0.00432053	Down
PCDHGA11	3.71327	3.46602	0.00212323	Up	SNX10	7.61368	7.917	0.00434467	Down
LOC388692	8.07896	7.83667	0.00212325	Up	PRMT5	10.6614	10.8803	0.00434467	Down
FBXL19	9.4543	9.27192	0.00212325	Up	STYX	8.41848	8.60306	0.00435678	Down
LY6G6C	3.94767	3.44844	0.00212601	Up	PTER	8.59087	8.71398	0.00439331	Down
CSDC2	4.64532	4.06311	0.00212952	Up	FCGBP	12.4922	13.3823	0.00439331	Down
MCF2L	9.89454	9.6342	0.00212956	Up	ATRIP	7.67272	7.79228	0.00440555	Down
ORAI3	8.95651	8.80017	0.00213588	Up	UTP18	9.80038	9.91029	0.00440555	Down
UBE2Q1	10.6985	10.6053	0.00213588	Up	MBLAC2	7.234	7.41708	0.00443012	Down
UCHL1	5.82822	5.30241	0.00214222	Up	LYN	10.191	10.3395	0.00443012	Down
ZC3H3	9.62532	9.43522	0.00214222	Up	MRPL54	9.17926	9.34333	0.00443012	Down
CNN1	8.63021	8.32751	0.00214858	Up	UBE2Q2	9.45523	9.64417	0.00443012	Down
ORMDL3	10.8461	10.7507	0.00214858	Up	RPS27L	10.0369	10.2621	0.00444863	Down
ST8SIA2	2.13557	1.85156	0.00214986	Up	SFXN1	9.86865	9.96991	0.00447963	Down
ARL4C	9.39856	8.89588	0.00216135	Up	NKG7	5.82598	6.23177	0.00448585	Down
AATK	7.38646	6.60078	0.00217419	Up	FAM107B	9.54394	9.8529	0.00451709	Down
AHSA2	8.66029	8.37831	0.00219358	Up	GBP3	9.86365	10.1475	0.00451709	Down
EFNB3	4.4924	4.16855	0.00220007	Up	SLC35D1	10.0879	10.2658	0.00452964	Down
DES	9.22972	8.47303	0.00220659	Up	POLE2	7.05471	7.25724	0.00453593	Down
CAP2	6.31314	5.88881	0.00220985	Up	METAP2	10.7938	10.9053	0.00454222	Down
CSNK2B	11.4922	11.4016	0.00222624	Up	RAB28	7.96141	8.048	0.00455484	Down
KIFC3	8.37545	8.06806	0.00223283	Up	CD247	5.70825	6.08717	0.00458651	Down
DNAH1	7.51466	7.2164	0.00225935	Up	CYB5R4	8.81098	8.94036	0.00459287	Down
FGF18	4.63931	4.25901	0.00227943	Up	BUB1B	9.05433	9.33044	0.00460561	Down
FHL3	8.25898	7.99647	0.00228616	Up	UBA3	9.8262	9.95288	0.00461838	Down
PPARD	10.1922	9.97321	0.00228616	Up	CCNC	10.2369	10.3321	0.00463119	Down
TPPP3	8.31496	7.9142	0.00229291	Up	APEX1	11.6113	11.7648	0.00463119	Down
PCDHB5	4.20214	3.84046	0.00229968	Up	METTL2A	8.89318	8.99195	0.00464403	Down
EHBP1L1	10.6159	10.4027	0.00230646	Up	CLLU1	1.37718	1.87329	0.00467956	Down
SFRP5	1.45549	0.897782	0.00231102	Up	CHCHD1	9.34699	9.54688	0.00472173	Down
KCNK15	3.50215	3.00995	0.00231263	Up	PSMB10	10.9726	11.1851	0.00472173	Down
FIGNL2	3.01589	2.8158	0.00231317	Up	ZNF557	7.09917	7.26102	0.00473479	Down
PPP1R1A	2.13291	1.6302	0.00231471	Up	ARHGEF3	8.72458	8.8695	0.00477418	Down
MYH11	10.7117	10.0935	0.00232009	Up	HMBOX1	5.77324	6.05569	0.00478077	Down
POR	11.4427	11.2841	0.00233379	Up	ASCC3	10.0407	10.1522	0.00478737	Down
NOVA1	2.80958	2.22113	0.00234204	Up	HINT1	12.1306	12.2994	0.00478737	Down
AKNAD1	2.30328	1.79594	0.00234651	Up	APOL3	8.05745	8.30848	0.00481386	Down
C12orf68	4.23063	3.80428	0.00234756	Up	PTAR1	9.09804	9.26633	0.00481386	Down
NCRNA00174	6.69177	6.51359	0.00234756	Up	PACRGL	7.52837	7.6493	0.00483382	Down
PTTG1IP	12.6095	12.4752	0.00235448	Up	GPN3	8.55799	8.65621	0.00485385	Down
TULP1	0.838347	0.561774	0.00235633	Up	CHCHD10	9.81981	10.0604	0.00489413	Down
PHF2	9.86936	9.7775	0.00236141	Up	FBXL5	10.0235	10.1962	0.00489413	Down
DACT1	7.73553	7.3035	0.00238933	Up	FOXD4	2.95829	3.36065	0.00492098	Down
SERINC3	11.4705	11.2702	0.00238933	Up	CCL4L2	6.11454	6.56075	0.0049756	Down
LAMB3	11.8682	11.5911	0.00238933	Up	POLH	8.64899	8.7281	0.0049893	Down
HSF4	7.33348	6.96854	0.00239636	Up
RNF5	10.1307	9.97867	0.00239636	Up
HIST1H3E	5.1107	4.81829	0.0024034	Up
C7orf27	10.6745	10.5156	0.00241047	Up
ZNF606	6.92574	6.38122	0.002414	Up
ADCY5	4.85025	4.2495	0.00243175	Up
POU6F2	1.34619	0.552276	0.00243525	Up
LOC100129726	2.70498	2.31854	0.00244449	Up
VSTM2L	4.4963	3.7779	0.00245325	Up
PDGFA	8.93144	8.67106	0.00246045	Up
EMILIN3	3.2968	2.99556	0.002467	Up
ATL1	7.10239	6.80193	0.00247491	Up
ARHGEF1	11.1384	10.9337	0.00247491	Up
TSSK6	5.10071	4.87532	0.00248944	Up
PSMD7	11.3939	11.2863	0.00249674	Up
STARD3	9.79004	9.57065	0.00250405	Up
EFCAB1	1.2637	1.06633	0.00251451	Up
C20orf103	4.33538	3.7726	0.00251504	Up
EPM2AIP1	8.72358	8.50515	0.00252981	Up
GGA2	10.5288	10.4155	0.00253351	Up
TAGLN	12.1147	11.6963	0.00253351	Up
CNTNAP1	7.10917	6.84808	0.00254464	Up
LGI4	5.69348	5.12646	0.00255955	Up
PCDH10	1.13501	0.534478	0.00257037	Up
PRRT2	5.26158	5.03978	0.00257078	Up
NKD2	8.58128	8.10307	0.00257829	Up
B3GNT1	8.74725	8.61021	0.00257829	Up
HKR1	8.50388	8.33417	0.00258583	Up
ZNF687	9.74227	9.6302	0.00258583	Up
GOLGA2	10.5426	10.3737	0.00258583	Up
C14orf128	6.03868	5.85569	0.0025896	Up
C7orf53	4.28172	3.96921	0.00260854	Up
C14orf132	6.4657	5.96141	0.00260855	Up
MARK4	8.928	8.74154	0.00260855	Up
KLC4	10.2311	10.0262	0.00260855	Up
FAM131A	8.08552	7.96214	0.00261616	Up
EFHB	1.67383	1.26038	0.00262285	Up
OPCML	2.91497	2.53926	0.00262854	Up
ALPK3	7.51753	6.79776	0.00263145	Up
RAB3IL1	7.25195	6.86286	0.00263145	Up
C2orf68	9.37735	9.27673	0.00263145	Up
GLRB	3.95455	3.52013	0.0026391	Up
AKAP11	10.494	10.25	0.00263913	Up
TIMP2	12.0559	11.6357	0.00263913	Up
FLJ37307	2.04953	1.67654	0.00264051	Up
CDO1	2.68462	2.12191	0.00264289	Up
ANKS1A	10.2327	10.1334	0.00264683	Up
DKFZP586I1420	7.70554	7.50069	0.00266228	Up
ELF1	11.0915	10.8911	0.00266615	Up
GSTM5	4.23531	3.89683	0.00267392	Up
HSPB2	5.29666	4.87881	0.00268171	Up
LRRTM1	2.176	1.44948	0.00270895	Up
APCDD1L	2.62574	1.94127	0.00271537	Up
RPL32P3	6.86364	6.58473	0.00272492	Up
DNHD1	7.01422	6.83036	0.00272888	Up
RSPO2	2.61857	2.07518	0.00273006	Up
TIGD1	6.94456	6.76285	0.00273284	Up
ZNF750	1.9891	1.6424	0.00274167	Up
LOH3CR2A	4.60622	4.24798	0.00276069	Up
GPR45	0.866077	0.519184	0.00277224	Up
SLC12A9	10.5902	10.4139	0.00277278	Up
FOXL1	6.77673	6.46198	0.002797	Up
TMEM185A	8.66288	8.50047	0.002797	Up
C11orf66	3.88995	3.5426	0.00280918	Up
WNT10A	5.2998	4.6797	0.00281325	Up
RUSC2	8.56843	8.3241	0.00281325	Up
INSIG1	11.0043	10.7716	0.00281325	Up
TIMP3	11.9504	11.4566	0.00282959	Up
PRG4	2.73249	2.39336	0.00283131	Up
ADAMTS16	4.1294	3.58602	0.0028459	Up
PCBP3	5.01895	4.69918	0.00284601	Up
TSC22D1	12.8654	12.671	0.00286253	Up
PRKAA2	4.13311	3.2427	0.00287882	Up
FAM150A	4.86696	4.30898	0.00289087	Up
C16orf7	7.88779	7.71544	0.00289582	Up
LAMA4	10.1996	9.91737	0.00289582	Up
GTPBP2	10.1632	10.0178	0.00289582	Up
FZD7	8.63557	8.29913	0.00291259	Up
LCA5	5.56961	5.24939	0.0029168	Up
CHD5	2.58258	2.23444	0.00291697	Up
PRKACA	10.295	10.2077	0.00292523	Up
ZBTB22	8.41224	8.26033	0.00293792	Up
PDIA2	4.38985	3.73613	0.00296749	Up
TFAP2C	5.93765	5.40281	0.00297196	Up
FADS2	9.33902	8.73752	0.00298919	Up
MOB2	9.23818	9.13108	0.00299781	Up
DBNL	11.4041	11.2997	0.00300645	Up
SF3B2	12.1603	12.0569	0.00301512	Up
PYGO1	1.94602	1.62977	0.00302577	Up
EPHA3	5.73048	5.27028	0.00303253	Up
SLC25A42	6.99088	6.79942	0.00305002	Up
MACC1	10.4564	10.2447	0.00305002	Up
ABCC10	9.62032	9.49905	0.00305881	Up
PKD1	10.5629	10.3641	0.00305881	Up
PMEPA1	11.9028	11.6147	0.00306761	Up
ACTG2	9.90325	9.57634	0.00309417	Up
VPS36	10.5975	10.407	0.0031299	Up
HIST1H2BD	7.63236	7.28335	0.00314791	Up
PTK7	10.927	10.5273	0.00314791	Up
IGFBP6	7.13235	6.81189	0.00315695	Up
KRT17	7.99105	7.29258	0.00315695	Up
WNT3A	1.04614	0.58318	0.00316424	Up
SUPT5H	11.5881	11.4574	0.00316601	Up
SEPT7P2	6.84092	6.66483	0.00318877	Up
PDLIM3	8.46529	8.07777	0.00319335	Up
PACSIN1	2.98056	2.72472	0.00321085	Up
EFS	5.796	5.5206	0.00321169	Up
GLTSCR1	8.48569	8.3087	0.00323012	Up
KIAA1614	4.53921	4.29996	0.00324866	Up
FAM127B	9.3328	8.9972	0.00325796	Up
GPR156	0.861558	0.515707	0.00325817	Up
LOC399959	6.07805	5.58434	0.00326262	Up
IGSF9	8.58879	8.29038	0.00326728	Up
BAIAP3	6.36154	5.89465	0.00327664	Up
FABP3	6.03615	5.57774	0.00328132	Up
DRD1	2.22423	1.88797	0.00328363	Up
SYNGAP1	8.02208	7.85704	0.00330012	Up
ARHGEF17	8.76009	8.55947	0.00330484	Up
C1orf114	1.3769	1.08487	0.00331669	Up
ATG4B	10.2493	10.1034	0.00332376	Up
LEPREL1	7.55954	7.04068	0.00333326	Up
ATXN7L3	10.6147	10.5085	0.00333326	Up
LONRF2	2.22423	1.61594	0.00335143	Up
RELL2	6.84948	6.31292	0.00335233	Up
ZNF117	8.50865	8.2362	0.00335233	Up
SART1	10.6269	10.5096	0.0033619	Up
SPARCL1	10.0749	9.71153	0.0033715	Up
CLDN6	0.88924	0.559069	0.00339065	Up
MGP	9.33604	8.83953	0.00341014	Up
C1orf175	5.54001	5.12842	0.00341499	Up
KIF7	6.55204	6.23751	0.00341986	Up
NEK3	9.5293	9.19303	0.00341986	Up
SUGT1	9.98826	9.76808	0.00341986	Up
PYGM	3.3487	2.92315	0.00342958	Up
HSD17B6	5.35507	4.97493	0.00344918	Up
ZNHIT2	7.98307	7.409	0.00345364	Up
FOLR1	5.01156	3.83359	0.00345843	Up
SIAH2	9.58614	9.46719	0.003459	Up
PRDM6	3.87195	3.23823	0.00346358	Up
NECAB2	0.90327	0.515107	0.00347506	Up
TRO	5.47045	5.18207	0.00347873	Up
DCBLD2	8.83316	8.67374	0.00347873	Up
PRPF6	11.9528	11.7105	0.00348863	Up
LMO7	11.8719	11.6897	0.00349856	Up
FEV	0.846874	0	0.00350336	Up
BRD7	10.31	10.2342	0.00351849	Up
SRCAP	11.8355	11.6863	0.00351849	Up
ZDHHC15	2.791	2.39518	0.00352023	Up
RAB22A	10.5559	10.3888	0.00352849	Up
KIAA1549	9.24823	9.07789	0.00353852	Up
COG3	10.2067	10.0438	0.00353852	Up
MEA1	10.043	9.91346	0.00353852	Up
PHYHD1	4.5258	4.0806	0.00354857	Up
BAT2	12.6459	12.5234	0.00354857	Up
KIAA1467	6.04158	5.54648	0.00355865	Up
IL11RA	6.59939	6.42976	0.00355865	Up
PPDPF	12.7962	12.5873	0.00355865	Up
GBGT1	6.62512	6.15184	0.00355866	Up
ZNF767	7.42375	7.24828	0.0035637	Up
TMEM200B	5.31573	4.94806	0.00356876	Up
MDFI	8.23946	7.98218	0.00356876	Up
NTM	7.28464	6.74256	0.0035789	Up
EDAR	8.13453	7.49125	0.00358906	Up
LOC148709	4.88448	4.53241	0.00359414	Up
COMP	7.4845	6.45297	0.00360932	Up
USPL1	9.00059	8.76782	0.00361969	Up
XPO6	11.3218	11.2261	0.00365057	Up
FSTL5	0.513289	0	0.00365132	Up
CYB5R1	9.07777	8.96975	0.00366091	Up
NTN1	6.34298	5.97439	0.00367128	Up
HSPB8	6.67644	6.23446	0.00370256	Up
PIWIL4	7.70071	7.38663	0.00370256	Up
ZFPM2	4.8001	4.4162	0.00370773	Up
PTGER3	5.71518	5.33273	0.00371303	Up
C1orf104	6.6122	6.22483	0.00372354	Up
SERPINE2	10.811	10.5893	0.00373407	Up
MPRIP	10.61	10.4615	0.00375522	Up
RUNDC3A	2.89354	2.48628	0.00375957	Up
CSRNP3	1.67491	1.2949	0.00376435	Up
USP7	11.8692	11.7402	0.00378714	Up
CDH23	4.16042	3.75637	0.00379248	Up
CACNA1H	8.17997	7.7979	0.00379784	Up
ZNF229	2.83586	2.4894	0.00380592	Up
CGN	11.1717	11.0497	0.00383009	Up
MLL5	10.5691	10.4078	0.00384089	Up
NEUROG2	1.1147	0	0.00384097	Up
NALCN	2.80488	2.15161	0.00384707	Up
MSH5	8.7983	8.51209	0.00385173	Up
CST6	2.92199	2.10262	0.00385317	Up
ANKRD11	11.231	11.0447	0.00387348	Up
BOC	6.99696	6.57276	0.00388439	Up
SLC7A6	10.5318	10.3631	0.00390631	Up
HEPHL1	2.56925	1.94923	0.003935	Up
DNASE1L1	9.32382	9.17916	0.0039394	Up
MCAM	10.3871	10.1676	0.0039616	Up
UBR5	10.9447	10.8323	0.0039616	Up
ZMIZ2	11.7307	11.606	0.00400634	Up
TDRD3	8.7045	8.55789	0.00402888	Up
BCAP31	12.9778	12.8232	0.00404019	Up
ANO5	3.70097	2.93582	0.00405823	Up
PCDHB12	4.55186	4.06923	0.00408002	Up
SCARNA7	1.13632	0.908736	0.00408277	Up
SCN4A	1.87763	1.41305	0.00409237	Up
IGFN1	2.5471	2.00458	0.00409824	Up
TUBGCP3	9.57565	9.40397	0.00410869	Up
SLC39A4	11.1013	10.7651	0.00414332	Up
KCNMB3	5.84187	5.68421	0.00415493	Up
PIBF1	8.67908	8.52338	0.00417823	Up
SMURF1	10.248	10.1045	0.00417823	Up
FMO4	5.80801	5.57435	0.00418992	Up
SCARA3	6.98199	6.56876	0.00418992	Up
VAT1	10.9216	10.7208	0.00418992	Up
CHMP1A	11.5648	11.4413	0.00418992	Up
TM6SF2	3.93217	3.4002	0.00420154	Up
PANX2	3.17378	2.73364	0.00420699	Up
PI4K2A	9.34903	9.24573	0.00422518	Up
GPR146	5.40026	5.2326	0.00423108	Up
ADSSL1	4.5571	4.23207	0.004237	Up
CDK18	9.78076	9.57098	0.004237	Up
NOD1	8.49806	8.31319	0.00424884	Up
SLC34A3	2.74724	2.33527	0.00428273	Up
CAMSAP1L1	8.9642	8.67342	0.00428455	Up
SLC35D3	6.27153	5.54339	0.00431435	Up
C22orf27	6.36321	6.18004	0.00432053	Up
SVIL	10.42	10.2248	0.00433258	Up
BCO2	3.57929	3.13807	0.0043933	Up
NRIP2	5.81505	5.62794	0.00441782	Up
TBX2	7.5582	7.36388	0.00441782	Up
PTPN14	6.50068	6.19016	0.00443012	Up
MEIS1	6.80772	6.35817	0.00443012	Up
GPR17	2.69626	2.21303	0.0044368	Up
MAP9	5.08645	4.57397	0.00444234	Up
DCTN1	11.6275	11.5352	0.00444245	Up
TBXA2R	5.04591	4.97046	0.00445481	Up
GAP43	2.99126	2.41609	0.00447069	Up
DPYSL4	3.41649	3.0446	0.00447805	Up
ZNF720	7.93839	7.76839	0.00450457	Up
THRB	6.80378	6.36731	0.00451707	Up
C6orf132	8.0351	7.8536	0.00451709	Up
GPIHBP1	2.62167	2.11807	0.00454208	Up
C1QTNF4	2.10511	1.67181	0.00455315	Up
SLC4A3	4.89799	4.42545	0.00455484	Up
CCDC64B	9.85997	9.59523	0.00455484	Up
LOC283867	1.19453	0.896039	0.00455805	Up
SFT2D3	8.76269	8.64492	0.00458016	Up
FAM117A	7.78191	7.56174	0.00461838	Up
PRR18	0.492007	0	0.00462499	Up
SPG7	10.4214	10.3106	0.00463119	Up
ARHGEF4	5.45617	4.86619	0.0046376	Up
C13orf29	6.22367	5.9463	0.00464402	Up
LOC220930	5.60988	5.43493	0.00464403	Up
NUDT10	2.77926	2.23339	0.00466891	Up
RGS5	10.2805	9.98804	0.0046698	Up
SLC27A6	1.04453	0.555666	0.0046767	Up
CLEC11A	7.83002	7.51536	0.00473479	Up
C14orf37	5.40796	5.04433	0.00474789	Up
PALMD	5.86541	5.46869	0.00474789	Up
TMTC4	9.67136	9.48897	0.00474789	Up
ITGA5	10.3994	9.98398	0.00474789	Up
SYN2	2.13544	1.72068	0.00475074	Up
MMP14	12.2969	12.0616	0.00476102	Up
LDB2	6.80117	6.55494	0.00476759	Up
CTF1	4.4752	4.17128	0.00478077	Up
DBP	7.59936	7.30714	0.00478737	Up
NRIP3	5.11091	4.74428	0.0048006	Up
TPD52L2	11.8343	11.6434	0.00482716	Up
AFAP1L1	6.57721	6.42025	0.00484049	Up
SPATA13	9.30122	9.00725	0.00484049	Up
PDK4	8.24431	7.77076	0.00485385	Up
BEAN	3.54094	3.11836	0.00488041	Up
CDK10	10.2926	10.1659	0.00488067	Up
TMEM204	7.56453	7.32184	0.00490762	Up
MYH7B	4.92698	4.38967	0.00492115	Up
MBTPS1	11.2805	11.1861	0.00493471	Up
FLJ13197	4.11596	3.79184	0.00493472	Up
CAPN10	9.04354	8.91091	0.00493472	Up
EPS15L1	9.44863	9.37885	0.00493472	Up
LOC100216545	6.3473	6.1883	0.00494831	Up
ZBTB16	2.1448	1.53426	0.00496411	Up
CATSPER1	2.16392	1.7031	0.00496813	Up
PCDH19	4.8979	4.12414	0.00496859	Up
ITGA7	7.43103	7.13862	0.0049756	Up
HTRA3	9.94348	9.45084	0.0049893	Up
ANKZF1	9.72107	9.58169	0.0049893	Up

## Sheet: Supp_Table2A
Gene expression network analysis of lymph node involvement in colon cancer identifies AHSA2, CDK10, and CWC22 as possible prognostic markers
Sung Won Han1,+, Ji Young Ahn1,+, Soobin Lee1, YoungSeon Noh1, Hee Chan Jung2, Min Hyung Lee1, Hae Jun Park1, Hoon Jai Chun3, Seong Ji Choi3, Eun Sun Kim3,* and Ji Yun Lee4,*
Supplementary Table 2A. Degree of centrality analysis of the LN(+) hub genes with their edges. Hub genes (CV ≤ 20%) with their edge genes used for further analysis
The green fill indicates the common hub and edge genes (CV≤20%) in the LN(-) group (Supplementary Table 3A).
The bolded genes indicate the different edge genes when the 240 hub genes (CV≤ 20%) were applied to the LN(-) group (Supplementary Table 2B)
Hub gene	Degree	Common degree with LN(-)	Edge genes
PCNP	72	26	ACTR6	COMMD2	DCUN1D1	GOLT1B	MATR3	NDUFA5	SNRNP27	SPAST	TBC1D23	VPS26A	ABCE1	ARFIP1	ARL5A	ARL6	ATL2	AZI2	BCAP29	BET1	BMI1	BTF3L4	C13orf37	C15orf29	C1D	C1GALT1	C5orf22	C5orf28	CBFB	CENPQ	CGGBP1	CLPTM1	CRIPT	DEK	DUSP11	EGLN2	ERGIC2	FRG1	GABPA	KPNA4	LOC728640	LYRM5	LZIC	43166	MDM1	PAIP1	PAPOLG	PFKL	PHTF2
C5orf41	52	11	AFF4	ARID4B	BMPR2	CPEB4	KIAA0430	KLHL24	MRPS34	NEK7	NR1D2	PIK3CA	SAC3D1	SENP7	SERINC1	SLU7	TOR1AIP1	AKAP10	ALS2CR8	BACH1	BBX	C3orf64	CCDC91	CNST	CREBL2	DUS2L	GLB1L2	GPI	HECA	HMBS	JMY	MAML2	NUDT8	PCMTD1	PJA2	PLEKHM3	PRKAB2	PRKAR1A	QPCTL	RBM43	SLC25A10	SLC25A1	SMARCA1	SNRNP25	SRM	THAP2	TNKS2	TUBG1	TUFM
TCF4	52	22	GNB4	LAMA4	LPHN2	ZEB1	ZEB2	ADAMTS3	ADAMTS6	AKT3	ANGPT1	ARHGAP31	CNTN4	CSGALNACT2	DLC1	DOCK4	DOK6	DZIP1	EDNRA	EPHA3	F2R	FAM126A	FAT4	FGF7	FLRT2	FSTL1	FZD4	GNG2	HEG1	ITGA1	ITPR1	JAZF1	KLF8	LDB2	MCC	MDFIC	MEF2C	MPDZ	NLGN4X	NR3C1	OLFML1	PABPC4L	PDE10A	PDGFRA	QKI	RASSF8	RECK	SGIP1	SPG20
HEG1	50	18	ATP8B2	BNC2	CD93	DDR2	IL1R1	MPDZ	PTPRM	TCF4	VASH1	ZEB2	A2M	ABCA1	ARHGAP31	COL14A1	DLC1	ELK3	ETS1	FAM129A	FAM168A	FAM38B	FGD5	FZD4	GJA5	HTR2A	ITPR1	KIAA0247	LAMC1	MAP1B	MYO5A	NAV1	NHSL2	NOTCH2	NRP1	NRP2	NUAK1	OSMR	PCDHGA9	PCNX	PRICKLE1	SEMA3G	SETBP1	SGK269	SNED1	SNX29	SSH1	SYNE1	THSD7A
SECISBP2L	49	18	AFF4	CCPG1	CPEB4	DPP8	FAM63B	FAM96B	JMJD1C	KIAA1370	MRPS34	PPP1R12A	SEL1L	USP8	ACAD9	ARHGEF12	ARRDC4	BACH1	CHD9	CPEB2	IQGAP1	KLHL20	MACROD1	MAN1A2	MEF2A	MON2	MRPL2	PAFAH1B3	PDLIM5	PPP1R14B	PRDM2	PSD3	PSMG4	RABEP1	RNASEH2A	ROCK1	RORA	RPP21	SASH1	SCAPER	SESTD1	SETX	SIGMAR1	SLC12A6	SNRK	SON	SOS1	TARSL2	UBE2H
TPI1P3	49	25	PGAM4	POTEE	RPS26P11	RPSAP9	ACOT2	ATP5EP2	CATSPER2P1	CDRT1	CEACAM3	CEACAM8	CFHR1	CLEC18C	DHX40P1	FKBP9L	FUT5	GATSL2	H3F3C	HIST1H4K	HIST2H2AC	IK	INTS4L2	LOC100132247	LOC154761	LOC344967	LOC391322	LOC407835	LOC442459	LOC613037	LOC643387	LOC644165	LOC647859	LYPLA2P1	NBPF16	NOMO3	OR7E37P	PPIAL4G	PZP	RAB43	RGPD5	SDHAP3	SNORA67	SPDYE2	SPIN2A	TBC1D3H	TRIM16L	TRIM74	TUBA4B
VIM	49	22	ATP8B2	COL6A2	EHD2	GPR176	GYPC	ITGAM	MAFB	MRAS	RAB34	RFTN1	SERPINF1	SPARC	ALPL	APCDD1L	AXL	CALHM2	CHST11	CHST1	DFNA5	DZIP1L	EMP3	FAM101B	FAM110B	FAM20A	FAM20C	FBLN7	FGFR1	FST	GFPT2	GPR68	GPR85	IQCA1	LHFP	LOC400043	LOXL3	MDGA1	MFGE8	MMP9	MSC	NNMT	OLFML2B	PDE1B	PLEKHO1	PLEKHO2	PLXDC2	PRR16	RHOJ
CLIP3	48	12	BOC	FBLN5	FBXL7	FXYD6	GEFT	JAM3	KANK2	APLP1	BEND5	C15orf59	C1orf70	C2orf84	CNKSR2	CNTNAP1	CPAMD8	CYS1	DACT3	DNAJB5	EBF4	ELMOD1	FAM127C	FGFR1	LIX1L	LOC441869	LOC728392	MRVI1	NBEA	NLGN2	NPAS3	PCDHB4	PDZD4	PHLDB1	PLEKHO1	POU6F1	PRDM6	PRPH2	PRRT1	REEP2	RGS9	SCN1B	SEMA6C	SLC22A17	ST8SIA1	TCF7L1	TENC1	TGFB1I1	TNFSF12
GNB4	48	9	CLIP4	FERMT2	GIMAP4	GPC6	RAB31	SDC2	SPG20	TCF4	TM6SF1	ZEB2	AP1S2	ARHGAP20	CALCRL	CSGALNACT2	CYP7B1	DCLK1	DOK5	ECM2	ENTPD1	FAM126A	FAM70A	FGF7	FRMD6	GPR85	JAKMIP2	JAZF1	KCTD12	LRRK2	LY96	OSMR	PABPC5	PDCD1LG2	PHLDB2	PTPLAD2	QKI	RASSF2	RFTN2	RNF144B	SLFN11	SLFN12	ST3GAL6	STOM	TCTEX1D1	TRPC6	UBE2E2	WIPF1	ZFPM2
MSRB3	44	14	BNC2	CALD1	FERMT2	LMOD1	TAGLN	AKT3	AMOTL1	BVES	CYS1	DACT3	DNAJB5	DPYSL3	DZIP1	FGF1	FNDC1	GEFT	GUCY1A3	JAM3	LOC399959	LOC644538	MITF	MRGPRF	MRVI1	MYLK	NAP1L3	NUDT10	PALLD	PDLIM3	PGR	PLN	PPP1R3C	PRELP	PRKD1	PTGER3	SALL2	SCN9A	SGCD	SNCA	SPARCL1	SSPN	USP44	ZFHX4	ZNF542	ZNF667
FERMT2	43	19	CALD1	FSTL1	GUCY1B3	MSRB3	OSMR	AKT3	AMOTL1	ARMCX1	CAV1	DOK6	DSEL	DZIP1	EDIL3	EFHA2	FAM26E	FEZ1	FILIP1L	FRMD6	GNB4	HSD17B6	JAM3	JAZF1	KLHL4	KLHL5	LAYN	LRCH2	MAGEH1	MPDZ	MRAS	PABPC5	PDLIM3	RASSF8	SCHIP1	SDC2	SGCE	SPG20	SYT11	TCEAL7	TMEM47	TRPC6	TSPYL5	ZDHHC15	ZNF626
LOC100132247	43	22	AGAP7	AGAP8	LOC100132287	LOC100271836	LOC200030	LOC613037	NPIPL3	RPS26P11	SPDYE2	TPI1P3	AGAP11	AMY2A	CLK2P	DDX12	FAM71D	FUT5	GOLGA6L5	GPR89C	GRAPL	HIATL2	LOC151009	LOC285074	LOC339047	LOC606724	LOC641298	LOC643387	LOC647859	LRRC37A2	NSUN5P1	PI4KAP2	PMS2CL	PMS2L11	POLR2J4	RAB43	RPL36A	SDHAP3	SPDYE8P	TBC1D3C	TBC1D3H	TRIM74	TUBG2	WASH2P	WASH5P
ZNF638	43	21	CEP290	CWC22	RBBP6	USP34	USP47	ZC3H11A	AFTPH	AHCTF1	ALMS1	ASNA1	ATAD2B	BRWD1	C19orf10	C2orf67	CEP110	EHBP1	FXR1	GOLGA4	GOLGB1	HMGN3	IWS1	KIAA1731	MGEA5	MRPL43	NIPBL	PHF3	PHIP	PSIP1	RBAK	RBM12B	RSRC2	SLTM	SMC6	TTF1	UPF2	WDR33	ZMYM4	ZNF182	ZNF189	ZNF18	ZNF197	ZNF44	ZNF84
ATP8B2	41	13	A2M	C1R	DDR2	EHD2	FBXL7	FLI1	HEG1	PTPRM	RASSF2	RFTN1	SYNE1	VIM	AGPAT4	ARHGAP24	C20orf194	CRISPLD2	DAAM2	DZIP1L	EVL	FBLN5	FGFR1	GAS7	GPR124	KIAA0495	MAP3K12	MRAS	MSN	MYO5A	PALLD	PRPH2	RGAG4	SPOCK2	ST8SIA1	SYT11	THBD	THBS1	TIAM1	TMEM140	VASH1	ZIK1	ZNF521
BOC	41	16	AOC3	CHRD	CLIP3	EVC2	FXYD6	LMOD1	SLIT3	TNS1	ADAMTSL1	ADD2	BHMT2	C6orf145	CDO1	CILP	CNTNAP1	CRTAC1	DUSP26	FAM181B	FAM198A	FIGN	GAP43	ISLR2	KLHL38	LOC728264	LRRN2	MN1	PALM	PCDHA3	PDZD4	PGR	PRDM6	PTGIS	RGAG4	RGMA	RUNX1T1	SCN2B	SLIT2	TMEM200B	ZBTB16	ZNF135	ZNF835
CCDC80	41	16	C1S	CFH	CILP	EFEMP1	FBN1	GLI3	MRAS	PRELP	SERPINF1	APCDD1L	BNC1	C10orf10	C14orf37	CADM1	CNTN1	CTGF	CYP1B1	DPT	DSEL	FAM110B	FBLN5	GALNTL2	GDF6	HTR2A	IQCA1	KCNE4	LHFP	LPAR4	LRRC4C	MEOX2	MFAP5	NUAK1	PDGFRL	RNF175	RORB	SLIT2	SLITRK4	SV2B	TGFB3	THBS1	TMEM45A
LOC200030	41	19	LOC100132247	NBPF10	NBPF14	NBPF15	NBPF9	PMS2L2	AGAP5	AMY1A	AMY2A	BMS1P5	CEP170L	CLK2P	FLJ39739	FOLH1B	GOLGA6L5	GPR89B	GPR89C	GTF2IRD2B	GUSBL1	INTS4L1	INTS4L2	LOC100190938	LOC100271836	LOC374491	LOC401127	LOC595101	LOC641298	MSTO2P	NAIP	NBPF16	NEK5	PDZK1P1	PMS2CL	RPL21P44	RUNDC2C	SERHL2	STAG3L1	TYW1B	USP6	ZNF286B	ZNF417
MGP	41	16	CDO1	CILP	LHFP	PDE1A	PRELP	SPARCL1	ANGPTL1	C20orf103	C7	CLDN11	CRYAB	CYP1B1	EFHD1	FABP4	FAM43B	HTR2B	KCNK2	KERA	KLF17	KLHL4	LOC100192378	LOC145820	LOC399959	MATN3	MEOX2	MYOZ1	MYOZ3	NRK	NUDT10	OMD	PALMD	PDLIM3	PEA15	PLA1A	PRICKLE1	PTGIS	RBP7	RERG	SCHIP1	THBS4	THSD7B
ASXL2	40	17	CCNT1	LATS1	NCOA2	REST	STRN	TAOK1	ATF2	BIRC6	DHX33	EP300	ERN1	EXOC6B	FMN1	IL6ST	KIAA0754	KLHDC10	KRTCAP2	LCOR	43167	MBNL3	MED13L	MGAT5	MYCBP2	MYO9A	MYSM1	MYST3	NFATC2	PARD3B	PPP1R14B	RALGAPA2	RAPGEF6	RC3H2	ROCK2	SHPRH	SLC30A6	SON	TANC1	TTBK2	UBXN7	UHMK1
CNRIP1	40	8	CLEC1A	LAYN	RAB34	TNFAIP8L2	VEGFC	ZIK1	ABCG4	AMPH	C8orf31	C8orf42	CETP	CHST7	CNPY4	CNTN4	CPNE8	CRIP2	CYTL1	EBF1	EBF4	ELOVL4	FHL5	GYPE	HSD11B1	HSD17B6	IL3RA	KCNJ8	NOVA2	PPM1K	PTX3	RBMS3	REM1	SCN1B	SFRP1	SLC47A1	ST3GAL6	TMEM163	TMEM26	TRIM61	ZNF625	ZNF671
MLL2	40	19	BAZ2A	C12orf51	EP400	SPEN	ANKRD11	BAT2L1	BIRC6	BPTF	BRPF1	C2orf28	CHD2	CHD4	CLASP1	EP300	GSTO1	HUWE1	IKZF4	ITGB1BP1	LSM2	MBD6	MDN1	MED13L	MED18	MLL4	MLL	MYEOV2	MYST3	NAV2	NSD1	NUMA1	RREB1	SAMD4B	SETD1B	SFT2D1	SMARCC2	TET3	TRRAP	ZNF236	ZNF609	ZNF646
RASSF2	40	10	ARHGEF6	ATP8B2	DOCK10	FLI1	GIMAP8	GNB4	MYO5A	RCSD1	SYNE1	ZEB2	ARHGAP31	BMP6	C1orf38	CECR1	CHL1	CXCL12	DOCK4	ELMO1	ESR1	FAM49A	FAM55C	FAM65B	HVCN1	IRAK3	ITGA4	ITPR1	KCNQ5	LRRC55	MEF2C	NLGN4X	PLXNC1	PRKCB	PTPLAD2	RTN1	SLC24A4	SLFN11	SVEP1	TMTC1	TP53INP1	WIPF1
SLC22A17	40	12	C14orf132	CHRD	CLIP3	EFEMP2	EFS	EMILIN1	LDOC1	MRGPRF	MXRA8	SV2A	SYDE1	TGFB1I1	CHST14	CLDN5	DLG4	EFNB3	FAM127C	FAM20C	FIGNL2	FST	GPR162	HHIPL1	HLX	IQSEC3	LOC728392	NACAD	NCRNA00087	OBSL1	PCDHB4	PDLIM4	PHYHD1	PTPRN	ROR2	SAMD11	SARDH	SLC45A1	SNCA	SYNGR1	SYT3	TCEA2
MATR3	39	15	BCLAF1	C14orf106	43166	PCNP	RPAP3	SMAD5	UBLCP1	WDR36	ACTR2	C2orf67	CANX	CDC5L	CEBPZ	CEP120	CSNK1A1	DCP2	DDX46	DNAJC10	DYNC2LI1	IDH3G	KIAA1430	KIAA2013	KIF3A	MANEA	MDM1	NAGPA	PEPD	PGGT1B	POLK	RBM34	ROD1	SCAMP1	SLU7	SNX2	SRFBP1	TNPO1	UBTD2	VRK2	ZBTB6
ASH1L	38	14	BAT2L2	CEP350	KIDINS220	MLL3	RPRD2	ARNT	ATXN1L	BCL9	BCOR	BRPF3	DSTYK	EIF4G3	FUBP3	HEATR5B	KIAA0240	KIAA1109	KIAA2026	KLHL20	MAGI1	MED13L	MKL2	MLL5	MTR	NIPBL	NT5C	OTUD7B	PLEKHM3	POGZ	PPP1CA	PRKCA	PUM1	RASAL2	SBF2	SCAPER	SON	WNK1	YY1AP1	ZKSCAN1
BNC2	38	4	COLEC12	EVC	FBXL7	FLRT2	FRMD6	GLI3	GPC6	MPDZ	MSRB3	SGCD	TSHZ3	BMPR1B	C14orf132	CLIP4	CYBRD1	DSEL	FAM110B	FAM198A	FAT3	HEG1	IGFBP5	MEIS1	MITF	NAP1L3	NLGN4X	PCDH7	PEG3	PGR	PKD2	PRICKLE1	RIMKLB	TRPS1	TSHZ2	TSPYL5	TUB	ZDHHC15	ZNF208	ZNF667
LY6G6D	38	14	ASCL2	C13orf18	CEL	DUSP4	LY6G6E	LY6G6F	TSPAN6	VAV3	ACSL6	ADRB1	ANXA10	C11orf9	C9orf71	CAB39L	CLDN18	ERP27	FLJ22536	GRAMD1B	ISM2	LOC84740	LYZ	PAH	PIK3AP1	PLA2G4E	POU5F1B	PRDX5	QPRT	RBP2	REEP1	RELL1	RNF125	SLC30A2	SPIN2B	SYN3	TFAP2A	TNNC2	TTC7A	WNT11
PPIAL4G	38	14	PPIAL4C	RPL21	RPS26P11	RPSAP9	TPI1P3	ACOT2	ASAH2	ATP5L2	BCAS4	CBWD3	CBWD6	CXADRP2	FKBP9L	FLJ39739	FTHL3	FUNDC2P2	GCSH	GPR89C	GSTM2P1	LOC595101	LOC729020	OPN1SW	OR7E37P	PABPC3	PMS2CL	PMS2L2	PPIAL4D	PSMC1	RACGAP1P	RPL23AP82	RPL36A	RPL39	RPS10P7	RRN3P2	SNORA40	SNORA67	SPIN2A	VOPP1
APBB1	37	13	FNBP1	GALNTL1	KLHDC8B	KRBA1	MYL9	NACAD	SALL2	SLC45A1	TUB	C16orf86	C6orf168	CCDC106	CCDC136	CD99L2	CTSF	DIP2C	FLJ16779	GBGT1	MAGEE1	NCRNA00087	NDRG4	NPTXR	NRXN2	OBSL1	PCDHGB5	PRAF2	RGN	RND2	ROBO1	SEMA6C	STK33	SYNGR1	TSPAN18	TTC7B	ZNF512B	ZNF528	ZNF853
HSPG2	37	16	AHDC1	CIC	COL4A2	KIAA0427	LRP1	MPRIP	TLN1	BCL9L	BMP1	C12orf47	CASKIN2	ECE1	IRS1	KIFC3	LAMA5	MAP7D1	MAPKBP1	MEF2D	MYH9	MYO9B	NDST1	NFIC	NIF3L1	OXSM	PLEKHM2	PLXND1	RAPGEF1	RHOBTB2	SEC14L1	SH3TC1	SHANK3	SKI	STK10	SUN2	TENC1	WDR81	ZMIZ1
IL6ST	37	8	ASXL2	CCNT1	ELK3	ETS1	FAM63B	HIPK3	ITPR1	LIMS1	LRRC8C	OSMR	SNRK	ZNF366	ATF2	BMP2K	C6orf125	CEP97	EXOC6B	FKBP5	FNIP2	GTF2A1	IL6R	ITGA1	KIAA1432	KLHL20	LNPEP	LPP	MAST4	RC3H2	ROR1	RUNDC2A	SAMHD1	SFMBT2	SGK269	SLFN5	STOX2	UGCG	ZMAT3
MCC	37	4	AKT3	C20orf194	DCLK1	TCF4	THSD7A	TIMP2	ZEB1	ZFPM2	ALDH1A3	ARHGAP20	ARMCX2	BACH2	CUBN	CYP27C1	EID3	GP5	IDS	IGFBP3	IKZF4	KIF5A	LATS2	MAP2	MLLT11	MYOZ3	NAV1	NAV3	NEFH	PALM2	PKNOX2	POPDC3	RIMKLB	SMARCA1	SPSB4	SUSD4	TGFB2	ZBTB4	ZNF154
BMPR2	36	9	C5orf41	CAMSAP1L1	CHD9	ITGAV	KIDINS220	RBM43	SOCS5	ACVR1	AKAP2	ANKRD50	ATRX	CBR1	CDC42EP3	DYNC1I2	FOXRED1	GPRASP1	HOOK3	IDS	KLF12	MBD5	MFSD2B	PBX1	PLEKHM3	PPIF	RCCD1	RPS6KB2	SEMA3C	SENP7	SERINC1	SKIL	SMARCA1	SPIN1	SRM	TEAD1	TOR1AIP1	ZMYND11
POLR2I	36	13	FAM96B	MRPS34	NDUFA13	NOSIP	PRMT1	TBCB	TMEM147	TMF1	TRAPPC5	ALKBH6	ANAPC11	ANKRD39	C4orf41	CNO	DNAJC13	DNLZ	LIN37	LSM7	MFSD2B	MRPL2	MRPL55	MRPS12	NAA10	NCRNA00116	NDUFA3	PICALM	POLR2L	PRMT7	RPL28	RPP21	SCARNA12	SDHAF1	SF3B5	SWAP70	VGLL4	ZFP91
ROMO1	36	16	ANAPC11	C7orf59	ERGIC3	NDUFA13	PSMA7	RALY	RPS21	SCAND1	SP1	ABLIM1	ACOT8	AIP	ATP8A1	C11orf31	C16orf68	C6orf129	C6orf1	CADPS2	FLJ39653	GET4	GPR126	H2AFJ	HIPK1	IQGAP1	LAGE3	LIN7B	MANBAL	MAP3K5	MGC72080	MRP63	NCRNA00116	NSMCE1	NUDT14	POLR2F	SASH1	TIMM17B
TIMP2	36	11	AEBP1	ASAM	COL8A2	FRMD6	GLI3	GREM1	PMP22	RAB31	SERPINF1	SERPING1	SSC5D	ZFPM2	ACVR1	ADAMTSL4	ARL4C	C10orf10	C10orf26	CDKN2B	COL24A1	FNDC4	GABARAPL1	HDAC9	IDS	IGFBP3	KIAA1949	LATS2	LIX1L	MCC	MFGE8	MMP14	NXN	PCDH7	PRDM6	PTHLH	SPSB1	TCEAL3
ZEB1	36	16	CALD1	MPDZ	MYLK	SPARCL1	TCF4	ALDH1A3	ARHGAP6	C2orf74	CTSO	DOK6	FAM129A	FGF2	FILIP1L	FILIP1	GEM	GPRASP1	IGFBP5	MAN1C1	MCC	MYCT1	NECAB1	NEFH	PEG3	PGR	PLCL1	PLEKHH2	PNMAL1	PRICKLE1	RORA	SLC8A1	SPG20	SYT11	TGFB2	WWC2	ZDHHC15	ZNF677
ETS1	35	4	ELK3	GNG2	HEG1	LRRC8C	SNRK	SYNE1	AP1S1	BACH2	CARD8	CYLD	EMP1	EXT1	FCHSD2	GPR35	GRIK2	GVIN1	HDAC9	IDS	IL6ST	KLF9	KLHL14	LRRN3	MAPRE2	MDH2	MEF2A	PRDM1	RAB30	RASGRP3	SEC31A	SLC16A7	SLFN5	SNX29	SWAP70	TNFAIP3	TRAM2
GEFT	35	8	CLIP3	DTX3	MAP6	MEIS1	MSRB3	NXN	TAGLN	TMEM200B	ANXA6	ARMCX2	C6orf225	C8orf48	CA11	CAP2	CNPY4	ENOX1	FAM127C	FNDC5	GPR133	KIAA1614	PALM	PCDHGC3	PLA2G5	PRDM6	PRNP	SALL2	SHISA4	TCEAL3	TMEM25	TPST1	TRPC1	UCHL1	VAX2	WTIP	YPEL4
MAP3K2	35	10	AFF4	DNAJB14	MAN1A2	MRPS34	NCKAP1	PIKFYVE	RASA2	RIF1	TLK1	ANKRD36BP1	AP1G1	CCDC75	CTTNBP2NL	DDX3X	ERBB2IP	FAM126B	FAM73A	GNA13	ITGAV	LASS6	LMBRD2	LNPEP	MED13	NBEAL1	NRIP1	PRDM2	RNF160	ROCK2	SF3B5	SKIL	SSFA2	STRN	STX10	TRIP12	UBR3
PDCD10	35	9	BZW1	C16orf63	COMMD2	CYB5R4	DCUN1D1	DUSP11	HIGD1A	MRPL47	NDUFB5	43358	TXNDC9	VPS26A	ARF4	ARFIP1	CHMP2B	CRTC1	IFNGR1	KPNA4	LOC653566	MRPL33	MRPS10	PLSCR1	PNPLA6	PPP1R2P3	SEC22A	SLC25A16	SNX4	TBC1D23	TMEM14A	TMEM188	TMEM49	TMEM9B	TSPAN8	UGP2	USF2
RAB8B	35	13	CCPG1	CLIC4	FAM160B1	HIF1A	ITGAV	OSBPL8	SGTB	STK17B	ACSL4	ARHGEF3	ARRDC3	BLOC1S2	CREBL2	DNAJB4	FBXL5	GNS	GPR35	HOXD8	IL1RAP	ITGA1	JAK2	KAT2B	LACTB	LIPA	LRRC70	MCRS1	PJA2	PNRC1	RNF11	RNF144B	SGCB	SNX10	STK17A	UBE2Q2	ZNF267
RIF1	35	13	BCLAF1	DDX46	MAP3K2	PIKFYVE	PRPF40A	RANBP2	RBM12B	TAOK1	UBR3	ZNF146	ZNF770	ATP11C	ATRX	BLOC1S1	BRIP1	C10orf18	CCDC75	CHML	DNAJC10	DUSP23	LASS6	PDCD6	QSER1	RBM12	RNF169	ROCK2	SLC30A6	SMC6	STAG1	TRPT1	TTC21B	TXLNG	UGGT1	UHRF1BP1	ZNF295
SPAST	35	6	ACTR2	PCNP	SMEK2	BMI1	CCDC91	CDK16	CDKN1B	DHX36	DYNC2LI1	FOXN2	GABPA	ITCH	KIAA0776	MAP4K3	ORC2L	PHOSPHO2	PLEKHA3	PREPL	PUS10	RAB11FIP2	ROD1	SCRN3	43350	SLC30A6	SMARCAD1	SNX16	SNX4	TREX1	TXNDC9	UBXN2A	YIPF4	ZNF322A	ZNF624	ZNF675	ZNF92
SSB	35	12	CWC22	MKI67IP	MPHOSPH10	RPAP3	SUMO1	BRD7	C16orf87	C2orf3	CBX3	CCDC43	CEBPZ	CSTF3	DNTTIP2	DYNC2LI1	EIF3J	EIF5B	ICAM3	KIN	LARP7	MAK16	MRPL19	NOL10	NOP58	PTMA	RDH14	RPE	RPF2	SLC4A1AP	SMNDC1	SNRNP27	TAF1D	UBE2V2	VRK2	WDR75	ZNF22
AHSA2	34	23	CCNL2	CSAD	PILRB	RPL32P3	ZNF767	ACAD11	ACCS	ANKZF1	C17orf86	C1orf104	C6orf134	CDK5RAP3	GABRE	GOLGA8A	HERC2P2	KCNIP2	KIAA0664P3	LENG8	LOC100129726	LOC100131434	LOC440944	LOC541473	LOC91316	LPIN3	LUC7L	NCRNA00174	NEAT1	OGT	PABPC1L	SLC25A27	STK36	SUPT7L	TRIM66	ZNF692
ANGPTL1	34	11	AOC3	CADM3	CASQ2	HAND2	HSPB8	MGP	NBLA00301	PLN	SCRG1	SYNPO2	ANGPTL7	BCHE	C2orf40	C7	CCBE1	CCL14	CHRDL1	CILP	FMO2	GAP43	GPM6A	KCNK2	KIAA2022	KLF17	NEFM	NOVA1	NPTX1	OGN	OSR1	PDZRN4	PHYHIP	PPP2R2B	SV2B	TACR1
C1S	34	20	C1R	DCN	GLT8D2	GPC6	GUCY1A3	OLFML1	ANKRD35	ASAM	BHLHE22	C10orf72	C14orf132	CCDC80	CFH	CLEC2B	COL8A2	CRISPLD2	DZIP1	EVC	FAM26E	FBLN5	FEZ1	FLRT2	GAS7	GLRB	LSAMP	MOXD1	NCAM2	RAB34	RFTN1	SERPINF1	SERPING1	ST8SIA1	TSHZ3	VCAM1
CADM3	34	13	ABCA8	ANGPTL1	ANK2	AOC3	CCL19	CNR1	DARC	JPH4	NGFR	PLP1	PRPH	SCN11A	SV2B	ADCYAP1	ALK	BAI3	DUSP26	FABP4	INA	KCNK3	LIX1	MAB21L1	NEFM	PI16	PIRT	PKNOX2	PTPN5	RERGL	SFRP1	SLITRK2	SNAP91	SRPX	TMEM59L	ZNF385D
RASGRP4	34	8	C10orf128	CD209	CSF3R	CYTH4	FCN1	LILRB5	LRRC25	SIGLEC5	CD300LB	CEACAM4	CEBPE	CFP	CLEC4G	DPEP2	EMR1	EMR2	EMR3	EMR4P	FFAR2	FFAR3	GPR97	HTR7	IL10	LILRA1	LILRA2	MEFV	MGAM	NLRP12	PTAFR	PTCRA	SFTA1P	SIGLEC11	SIGLEC6	SLC24A4
RPL21	34	17	C14orf19	MORF4	PPIAL4G	RPL13AP20	RPS26P11	ANXA2P3	CTCFL	FAM182A	FAM21B	FAM35B2	FKBP1AP1	FLJ39739	FOLH1B	FUNDC2P2	GPR89B	GPR89C	GTF2H2B	HSP90AB2P	LOC100134868	LOC100190938	LOC100190939	LOC440354	LOC441454	LOC595101	NACA2	PMS2L2	RGPD5	RNF5P1	RPL36A	RPL9	SEPT7L	SPIN2A	ZNF286B	ZNF322B
ADAMTS10	33	11	CHRD	HIC1	HLX	HSPA12B	IFFO1	MXRA8	TRO	ADCY4	ARID5A	BTBD19	C16orf86	DPYSL4	GPR162	GRASP	IQSEC3	ITIH3	KANK3	KCNK12	LEPREL2	MEG3	NPR2	PARD6G	PDE1B	PTCH2	PTGIR	PTPRS	43348	SLC26A10	TMEM91	TRIM46	USHBP1	WDR86	ZNF467
ANK2	33	11	ABI3BP	CADM3	DCLK1	FBLN5	GNAO1	RNF150	SETBP1	SPARCL1	TMTC1	AFF3	ANKS1B	BHMT2	CCNA1	CHRDL1	DLG2	ELAVL4	ITPKB	KCNA5	KIAA1045	KIRREL3	LRFN5	MAB21L1	NAP1L2	NBEA	NEFL	PLCXD3	RCAN2	RELN	SCN9A	SV2B	TACR1	TNXB	ZNF154
BBX	33	5	ABI2	ARID4B	ARL13B	C5orf41	CDK17	JMY	MRPS34	PIK3CA	SFRS2IP	SOS1	ZBTB11	AASS	AEBP2	ALCAM	CCDC50	CEP170	CRYBG3	DDX6	DNAJC10	ELK4	GLB1L2	HPS3	LCA5	MTG1	OGFRL1	PRKAR1A	PSIP1	RPS6KB2	SERTAD2	SMPD2	SP4	TBC1D19	ZNF204P
BCLAF1	33	10	CASP8AP2	CD2AP	CWC22	KRR1	MATR3	PHIP	RBM16	SFRS12	SR140	ZNF146	ATAD2B	CDC5L	CDV3	CNOT6	DDX3X	DDX6	DPM3	FAM117B	GXYLT1	HNRPDL	IBTK	IFT81	KHDRBS1	RANBP2	RBAK	RIF1	SMC5	STAG1	SYNCRIP	THOC2	THUMPD1	TOP2B	ZNF518A
CD2AP	33	13	ACTR2	AFTPH	BCLAF1	CWC22	GOLGA4	IBTK	PIK3CB	RICTOR	SHOC2	SLK	ACSL3	ATP11B	B3GNT5	BANP	C10orf118	CDC5L	DEK	FAM126B	FAM135A	GNG8	HYAL2	ICK	MRPL55	NINJ1	NT5C3	PHF3	RAB5A	RND3	SMC5	TM9SF3	TMOD3	YME1L1	ZNF654
CDK1	33	15	BRIX1	C12orf48	CEP55	DNA2	HMMR	MAD2L1	MND1	NUF2	RAD51AP1	ARL6IP1	C13orf37	CENPK	CISD1	DEPDC1B	DLEU1	GLO1	GRN	GRPEL2	HNRNPF	MASTL	MELK	MTPAP	NCAPG	NUSAP1	PTGES3	RAD18	RTKN2	SKA3	SPC25	SUV39H2	TFAM	TMPO	TTK
DCUN1D1	33	17	FYTTD1	MFN1	MOBKL1B	PCNP	PDCD10	SLC35A5	TBC1D23	TBL1XR1	ZNF148	ARFIP1	ARL6	ATP6V1A	C12orf4	C3orf17	C3orf38	GTF2E1	GTPBP8	HPS3	KPNA4	LOC647288	MBD4	MYNN	NAA50	NMD3	NSUN3	PPP1R2P3	PPP4R2	RSRC1	SACM1L	SENP2	SLC33A1	TMEM135	ZBTB6
DDX18	33	5	MKI67IP	PRPF40A	RPE	TSN	WDR43	XPO1	XRCC5	ZC3H15	AASDHPPT	ASNSD1	CCDC138	CEBPZ	DARS	DDX1	GTF3C3	HOOK1	MRE11A	NOC3L	ORC2L	PINK1	PM20D2	PUS7L	RBM12	ROGDI	SRPK1	STARD7	TFAM	TTC26	TTC27	TWISTNB	WDR3	XPOT	ZNF643
FBXL7	33	13	ATP8B2	BNC2	EFS	EHD2	GLI3	GPR124	JAM3	MAP1A	MPDZ	PDGFRB	TSHZ3	ADAMTS6	C10orf72	C14orf132	C16orf45	CCDC8	CLIP3	DCLK2	DNAJB5	FBLN5	FGFR1	FNDC1	FST	FZD1	LHFP	MN1	NLGN4X	NRP2	NUAK1	PTPRM	RHOJ	ZNF331	ZNF521
MAP1A	33	13	CCDC8	EVC	FBXL7	PTRF	TNS1	ARHGAP23	C12orf68	C6orf174	CD99L2	CNTNAP1	COL16A1	DIP2C	EPHA5	GREB1	HIP1	KIF3C	MAP1B	MN1	MYH10	NAV3	NEFM	PNMAL2	RUSC2	SH3PXD2B	SSC5D	SV2A	SVIL	TNC	TSPAN9	WWC3	ZBTB47	ZCCHC24	ZNF532
NFATC1	33	3	CD37	EHD2	FAM78A	FMNL1	FSCN1	NXN	PIK3CD	PMP22	STARD8	TRIB2	ANO1	ASPRV1	C10orf10	C10orf54	CHST6	EPHB6	FAM115C	GNB5	HIVEP3	MAPK11	MMP19	PIK3AP1	PNMA1	PRDM8	ROBO3	SEC14L1	SPHK1	SPON1	UBASH3B	UNC13A	UNC5A	VTN	ZBTB46
NKTR	33	19	FLJ10213	FNBP4	NCRNA00201	RBM6	SETD5	SFRS18	WDR52	ANKRD36	ATXN7	C3orf35	CAPRIN2	CCDC146	CCDC39	CCDC66	CCNL1	DMTF1	GK5	GNRH1	HP1BP3	NEAT1	NPHP3	OTUD3	PNN	RBM33	RPL32P3	SFRS14	SFRS5	TAS2R14	TNRC6A	TSC1	ZNF224	ZNF37B	ZNF621
PDZD4	33	2	BOC	CLIP3	GNAO1	KIAA0495	LMOD1	NACAD	SPEG	TMEM59L	ADD2	BAI1	C12orf53	CEND1	CORO2B	CPEB1	CRLF1	DIRAS1	DTNA	DUSP26	GRIK5	GRIN2A	JPH4	KLHL38	LRRN2	MAPK8IP1	NPTX1	PALM	PHYHIP	PTH1R	SHANK1	SYNGR1	TCF7L1	TMCC2	ZNF835
S1PR1	33	13	CD93	CLEC14A	CYYR1	FLI1	RHOJ	SHE	TEK	AVPR1A	CAV1	CCDC85A	CLEC1A	CNTNAP3	ENPP2	ERG	F2RL3	FAM107A	GALNTL2	LDB2	LPHN2	LYVE1	MCTP1	PALMD	PDE7B	PECAM1	PREX2	SOCS2	SPARCL1	STK32B	THBD	TMTC1	TSC22D3	ZNF366	ZNF385D
SCAF1	33	13	CNOT3	EPN1	GLTSCR1	PRR12	STRN4	SYMPK	ZNF787	ACTN4	AP2A1	ARHGEF1	ATXN7L3	CCDC9	DMWD	ERF	FBXL19	FBXO46	FKRP	MAP1S	MAP3K10	MCEE	MED25	MYH14	NR1H2	PHRF1	PPP1R12C	PPP1R13L	PRKD2	RCHY1	SHKBP1	SPHK2	ZNF444	ZNF574	ZNF777
SFRS2IP	33	10	ARID2	ARID4B	JMJD1C	KIAA1033	LARP4	MON2	BBX	C12orf35	CHD9	CHML	DDX3X	DEXI	DIP2B	DPY19L3	FGD4	GXYLT1	HTRA2	IPO8	KIAA0528	KIF21A	KRAS	LEMD3	LSM10	MPV17	MTCH1	N4BP2	PLEKHA5	RANBP2	SENP1	SLC38A1	SLC4A7	TNKS2	ZFC3H1
TIPRL	33	11	ARPC5	BLZF1	CACYBP	CDC73	LIN9	NSL1	SRP9	TFB2M	TROVE2	TSNAX	VAMP4	ALDH9A1	ANGEL2	ARL6	CREG1	DDX59	FBXO28	GGPS1	GORAB	GPR89A	LYPLAL1	NME7	PPP2R5A	PPPDE1	RFWD2	RNF2	TADA1	TIMM17A	TMCO1	TMEM14A	TSEN15	VPS45	ZNF670
ZEB2	33	14	CFH	GNB4	HEG1	IL1R1	MAF	MYO5A	NRP1	ABCA1	ARHGAP31	BASP1	BCAT1	BICC1	CLIP4	CNTN4	CYLD	ECM2	EFEMP1	FAM171B	FGF7	ITGA4	ITPRIPL2	KLHL5	NR3C1	OSMR	PKD2	PPFIA2	QKI	RASSF2	SLFN11	SLFN12	TCF4	VCAM1	VGLL3
ZNF800	33	7	ACTR2	MKLN1	NAPEPLD	PRKAA1	RNF160	ROD1	SNX13	THAP5	TMEM168	ZNF92	ADD3	AP2S1	ATP11B	CASD1	CNOT4	CPSF3L	CXorf23	ENPP4	FKTN	FNIP1	FOXN2	JHDM1D	KIF5B	KRCC1	LIN37	LMBR1	LY75	MET	PNPLA8	TMEM87B	ZBTB38	ZBTB41	ZBTB6
CCNT1	32	11	ASXL2	REST	UHMK1	ADAT1	ATE1	BARD1	CEP97	DYRK2	EPC1	ETV3	GTF3C4	HELB	IL6ST	IPMK	KLHL11	MBNL3	MGAT5	NCOA2	NEU3	PAFAH1B2	PPP1R7	PPTC7	PTPLB	RAD54L2	RAPGEF6	RASSF3	RC3H2	RGP1	SBNO1	SGK196	ZNF619	ZNF641
COX6A1	32	12	BOLA2	CEP350	COX5A	COX5B	RPLP0	TUBA1C	UQCRQ	ANAPC5	ATP5B	BLOC1S1	C12orf62	C14orf2	C2orf7	C6orf89	CHD2	CYC1	FAM96B	HBXIP	KIDINS220	LIPT2	MMAB	MRPS12	NDUFA12	NDUFA9	POP5	TARBP2	TIMM8B	TUG1	UACA	UQCR11	UQCRC1	UQCRHL
CWC22	32	13	ACTR2	BCLAF1	CD2AP	CREB1	FBXO11	43166	PPIG	SSB	ZNF638	ACSL3	AFTPH	C1orf103	C2orf67	CCDC75	CDC37L1	CIR1	CWF19L2	ESCO1	ESF1	ETAA1	HNRNPK	KTN1	NFE2L2	PHF3	PPIL4	RSRC2	SF3B1	SLC4A1AP	TLK1	VRK2	WDR24	ZNF146
IKZF1	32	13	ARHGAP30	DOCK2	ITGAL	KLHL6	PTPRC	RCSD1	SASH3	AMICA1	APBB1IP	ARHGAP25	BTLA	C16orf54	C5orf20	CCR4	CD180	CD28	FGD2	FLT3	GRAP2	IKZF3	ITK	KCNA3	LOC100233209	LY9	P2RY10	PIK3CG	PPP1R16B	SLAMF6	SPN	TAGAP	TLR10	TRAF3IP3
JAM2	32	10	CYYR1	DCLK1	PLN	SPARCL1	SYT11	TEK	ABCA6	AOX1	BAALC	C10orf26	CCL14	CNTNAP3	CPEB1	FAM107A	FAM124B	FLRT2	GJA5	IGF1	KLHDC1	KLHL4	MAMDC2	MAP2	PDE7B	PRND	RGL1	SFRP1	ST8SIA1	STMN2	THSD7A	TLL1	TMEM100	ZNF626
KIAA1033	32	9	ACAP2	ACTR2	CDK17	EEA1	NEDD1	OSBPL8	RPAP3	SFRS2IP	TBK1	TMTC3	ACTR6	AGPS	ATP13A3	C12orf35	CCDC91	CHML	DDX3X	FGFR1OP2	GLS	IFT81	KRAS	LYSMD3	NFYB	PIK3C2A	RSRC2	SCYL2	TMX3	TNPO1	UHRF1BP1L	ZFYVE16	ZNF664	ZNHIT6
LMOD1	32	15	AOC3	BOC	CNN1	FXYD6	KCNMB1	MYH11	MYLK	SYNPO2	TNS1	CSRP1	DPP6	FGF10	GNAO1	HSPB7	HSPB8	JPH2	KANK2	KCNMA1	KLHL38	LMO3	LOC728264	LONRF2	MAB21L2	MSRB3	PDZD4	PDZRN4	PGM5	POPDC2	PSD	RBPMS2	RGMA	WSCD2
PIKFYVE	32	17	CREB1	INO80D	ITSN2	RBM12B	RIF1	SF3B1	USP34	ALS2	ATAD2B	ATM	BLOC1S1	BTAF1	C10orf18	CCNT2	CEP350	DLEU7	ENDOG	FAM96B	FUBP3	HEATR5B	MAP3K2	MGEA5	NCOA3	PIK3C2A	PLEKHM3	PRPF4B	REV3L	RNF169	SHPRH	SMG1	TRIP12	UHRF1BP1
SPDYE8P	32	9	AGAP7	LOC100132247	PMS2L2	SPDYE2	SPDYE7P	C9orf117	CATSPER2P1	CBWD3	CLDND2	DCDC2B	F8A1	FAM151A	FKBP6	GOLGA6L5	GUCY1B2	GUSBP3	LOC100132832	LOC100170939	LOC100272146	LOC151009	LOC650368	PMS2L11	PMS2L5	POLR2J4	RNASE10	RPL21P44	RRN3P3	SEPT7L	SLC22A20	STAG3L2	TBC1D3H	TRIM74
TNS1	32	16	AOC3	HSPB8	LMOD1	MAP1A	ARHGEF17	BOC	CNTNAP1	CPXM2	DACT3	DDR2	DENND5A	DNAJB5	FAM129A	FLNA	FLNC	KANK2	KIAA1644	KIAA2022	KIF5A	LTBP1	LYNX1	MAP1B	MAP3K3	NEFH	NRP2	PNMAL2	PRELP	RNF150	ROR2	SAMD4A	SORBS1	SYPL2
C14orf132	31	6	AMOTL1	ASAM	BNC2	C1S	EVC	FBXL7	MFAP4	MRVI1	SYT11	TSPYL5	ANKRD35	ARL10	AR	ATP8A2	DIRAS1	DZIP1	FIGN	FXYD6	KIAA1644	LOXL4	OLFM1	PNMAL1	RELN	RGAG4	RUNX1T1	SALL2	SLC22A17	SORCS2	ST8SIA1	SV2A	TUB
CBX3	31	16	AIMP1	GGCT	LSM5	MPHOSPH10	MRPL32	43350	SFRS3	SSB	TATDN1	ARL4A	C7orf25	CCDC58	CCT6A	DEK	FAM36A	FBXW5	HNRNPA2B1	LRRCC1	MACC1	NFE2L3	NT5C3	PFDN4	PHF14	RHEB	RPF2	RRP15	SEC1	SEC61G	TRA2A	TWISTNB	UBE2V2
CHD9	31	9	ATAD2B	BAZ2B	BMPR2	DYNC1LI2	MON2	NIPBL	SECISBP2L	SFRS2IP	SOS1	ATRX	CRYBG3	DPY19L3	FRYL	GALNT4	GSTP1	ITGA1	KIAA0430	KIAA1377	MFSD2B	MFSD6	NRIP1	PHKB	PIK3R1	PLCXD2	PLEKHG1	PTPRB	SESTD1	SKIL	TNIP2	ZNF720	ZNF776
EFEMP2	31	19	COL6A2	MXRA8	RAB34	SYDE1	THY1	TSPAN4	C15orf59	C1R	C1orf70	CERCAM	GLIS2	HSPB2	LBH	LGALS1	LOXL1	LTBP3	MEIS3	MFAP2	MFGE8	MFRP	PCOLCE	PODNL1	PPAPDC3	RCN3	43348	SERPINH1	SLC22A17	TMEM204	TRPV4	VASN	WTIP
EXOC5	31	11	C14orf106	GMFB	KLHL28	MAP4K5	PPP2R5E	SOCS4	TMX1	ACTR10	AGPS	ARHGAP5	ATG4C	CASD1	CDC37L1	DNAL1	EPS15	ERO1L	G2E3	MPP5	NAA30	PPP2R5C	RRM2B	SAV1	SDCBP	SEL1L	SLC4A7	SNAPC1	SNHG9	STYX	TMTC3	TNPO1	ZBTB41
FSTL1	31	11	CALD1	FBN1	FERMT2	LAMA4	SDC2	SPARC	TCF4	VCAN	ADAMTS3	ALDH1L2	C5orf13	CDH11	CHSY3	DIO2	DZIP1	EDNRA	ENTPD1	FAM26E	FGF1	FLJ42709	FRMD6	GPC6	GPX8	LPAR4	LPL	LPPR4	OLFML1	PDGFC	RECK	RGS4	TSHZ3
ITGAL	31	13	ARHGAP30	CCR5	DOCK2	IKZF1	IL2RB	MAP4K1	WAS	ZNF831	ARHGAP9	CD3E	CIITA	CRTAM	FAM78A	FCRL3	FCRL6	FOXP3	GPR174	GZMK	IL16	ITK	JAK3	LTB	NLRC3	PIK3CD	PLA2G2D	RASAL3	SPN	SPOCK2	SYTL3	TIGIT	TNFRSF8
ITPR1	31	1	A2M	FILIP1	HEG1	NEGR1	RASSF2	SLC8A1	TCF4	ABI3BP	AR	C18orf1	C1QTNF7	CDKL5	DIXDC1	FNBP1	FOXN3	FRY	GNAL	IL6ST	KIF5C	NHSL2	PDE7B	PGR	PREX2	PRICKLE2	RECK	RELN	RGL1	SNX18	STOX2	TRPC4	TTLL7
KANK2	31	7	CLIP3	JPH2	LMOD1	TNS1	CACNA1H	CBX7	CNTNAP1	CRY2	DIP2C	DPP6	FLNA	IRS1	ITGA7	LOC100126784	LOC283856	LONRF2	MYOM1	NPAS3	NR2F2	NTN1	POU6F1	REEP2	RYR2	SCN2B	SLC12A4	SVIL	TENC1	TMEM200B	WNT9A	WSCD2	ZBTB47
KCNB1	31	2	ADCYAP1R1	ATP1A2	FHL1	FILIP1	KCNA1	KIAA2022	LDB3	LOC572558	SCRG1	TACR1	ADAM11	ANGPT4	C13orf36	C8orf46	C9orf4	CNTN2	FMN2	FRMPD4	GDF7	GRIN2A	KIAA0408	LOC154822	LOC283856	LOC643763	MAB21L1	NAP1L6	NNAT	NRG3	PKNOX2	PYGM	THSD7B
MLL	31	9	BPTF	CBL	CELF1	GPATCH8	KDM2A	MLL2	RSF1	ARHGEF12	ATP5J2	ATP6V0B	BID	BRD2	BRP44	CEP164	DCTN3	DCTPP1	DUSP23	FOXJ2	GAB2	MDN1	MYST4	NUMA1	SETD5	SIK2	SIK3	SYNE2	TAF1	UQCR11	WNK1	ZFHX3	ZNF236
MPDZ	31	7	AMOTL1	BNC2	CALD1	DDR2	FERMT2	HEG1	MRVI1	TCF4	ZEB1	A2M	ADAM23	C20orf194	COL14A1	ERG	FBXL7	HMCN1	LAMA4	NBEA	OSMR	PABPC5	PEG3	PKD2	PRICKLE1	PRTG	PTPRM	SPG20	STON1	TMEM155	TRPS1	TTC28	ZNF385B
MPHOSPH10	31	16	CEBPZ	DNAJC2	PPIG	SSB	AFTPH	BRD7	C1orf103	CBX3	CCDC55	CEP63	EIF5B	GPN2	HNRNPK	IFT74	ISY1	LARP7	NFYB	NOL10	NOL8	NOP58	PHF14	PSIP1	PTMA	RBBP6	SDAD1	SMC6	SNRNP27	SR140	THUMPD2	TUBB2A	ZNF195
POFUT1	31	15	C20orf4	PLAGL2	ABAT	AMH	AOAH	ARX	ASXL1	ATP9A	BAG3	CHN2	CTSL2	CYP2W1	DRD2	DUSP4	EPDR1	GGT7	GJB5	GNG4	KIF3B	ONECUT3	PAAF1	PHACTR3	PXMP4	QPRT	S100A16	SDR16C5	TFAP2A	TM9SF4	TNFSF9	TRIM7	ULBP2
RPSAP9	31	17	PPIAL4G	RPL13AP20	RPS26P11	TPI1P3	AGAP7	ATP5EP2	ATP5L2	CXADRP2	DHRS4L1	FTHL3	FUNDC2P2	GCSH	GPR89C	HIST1H4K	KGFLP1	LOC388955	LOC401127	LYPLA2P1	NCRNA00182	OR7E37P	PIPSL	POLR2J2	RPL13AP6	RPL39	RPLP0P2	RPS10P7	SNORA6	SPIN2A	TUBA1A	TUBA4B	ZNF90
TRO	31	4	ADAMTS10	EFS	GPR162	MEIS3	NTNG2	ABCG4	ATP8A2	B4GALNT1	CCDC36	CD99L2	CPT1C	CSMD2	DKFZp434J0226	DLG4	EFNB3	FST	GLIS1	GPR173	GREB1	GRM2	IQSEC3	LEPRE1	LOC134466	LOXL3	MLC1	NCRNA00181	PARD6G	SHANK1	SLC26A10	SPSB4	SV2A
XPO1	31	10	FBXO11	MRPL19	SGOL2	SR140	SUZ12	WDR75	ATL2	CASP8AP2	CDC5L	CEBPZ	DDX18	DEK	ETAA1	GCLC	HAUS3	HAUS6	LCLAT1	MCFD2	PMS1	PRKCI	PRPF40A	PSME4	RNGTT	ROD1	SMC4	SMC6	TOP2A	WDR13	ZNF267	ZNF280C	ZNF92
CEP170	30	7	BBX	CAMSAP1L1	CCDC88A	CHSY1	CSGALNACT2	MIB1	PIP4K2A	SLC39A6	ZNF281	ANP32E	CARD8	CDX1	DYRK3	EHBP1	ETV1	HIP1	HPS5	MAP4K4	PIAS3	PLEKHJ1	PPFIBP1	RABGAP1L	RASAL2	SACS	SASH1	SDCCAG8	SIX4	SLC41A1	TEAD1	TMEM169
CIC	30	5	HSPG2	MYO9B	NCOR2	PIP5K1C	PRR12	RAI1	AGRN	AHDC1	ANKRD11	ATN1	BAHCC1	BCL9L	CASKIN2	CREBBP	GPN1	HCFC1	KIAA1683	MEGF8	MRPL48	NFIC	OPA3	PKD1	PPP1R12C	SAPS1	SKI	SUCLG1	TAOK2	TNKS1BP1	ULK1	ZNF407
COL8A2	30	4	AEBP1	ANTXR1	C1S	CCDC8	CDH11	COL8A1	CYS1	EVC	ITGA11	LRRC15	SFRP4	THBS2	ADAMTS16	ARMCX2	B4GALNT1	C14orf37	C1QTNF3	CMTM3	COL16A1	CORIN	CTSF	EFNB3	FGF1	GLRB	HECW1	LTBP2	MARVELD1	PIK3IP1	TIMP2	TMEM130
FAM78A	30	6	CD37	HCLS1	HVCN1	ITGAL	PPP1R16B	WAS	ANK1	C5orf39	FBLN7	FERMT3	FGF11	FGFBP2	GATA3	GIMAP1	HIVEP3	LCK	MOBKL2A	NFATC1	OPRL1	PARVG	PIK3CD	PIP4K2A	PLCG2	POU2F2	RASSF5	RIMBP3	SELPLG	SH2B3	TOX2	TRIM69
GABPA	30	9	ACTR2	CUL5	KIAA0776	MORC3	NRIP1	PCNP	RICTOR	SCAMP1	SNX16	SPAST	USP16	BIRC2	BRWD1	C21orf91	CENPC1	FAM8A1	HAUS3	HSPA13	IFNAR1	IKZF5	MDM1	RNF160	SCRN3	SEC62	SPHAR	STXBP3	USP25	ZFP91	ZMPSTE24	ZNF624
GYPC	30	7	HSPB2	PLEKHO1	SH2D3C	TSPAN4	VIM	ANKRD35	ANKRD53	BAALC	C1orf54	CALHM2	CITED2	COX7A1	GLIPR2	GRASP	GRID1	IFFO1	KCNK12	LOC400043	LY6H	NCRNA00181	POMC	RAB33A	RAMP3	RHOJ	RNF122	SLC10A6	SRPX	SSTR2	TMEM108	TUBB6
HSPB8	30	11	ANGPTL1	CNN1	DNAJB5	LMOD1	MYL9	MYLK	NBLA00301	PLN	TNS1	AGTR1	BHMT2	CCBE1	CPXM2	CRYAB	CSRP1	DTNA	FAM46B	GDF5	KIAA1644	KIF5A	KIRREL3	MAP2	NIPAL4	PCYT1B	PDZRN4	PENK	PRL	REEP2	SNAP25	ZNF385D
KCNE4	30	5	BGN	CALD1	CCDC80	CRISPLD2	FNDC1	KIAA1462	LHFP	SPARC	VCAN	C10orf10	CCIN	CTGF	FGF1	GDF6	GEM	GJA5	KLF9	LMCD1	LPPR4	LZTS1	MLLT11	NNMT	NRP2	PCDH9	RGS4	TGFB3	TSC22D3	VGLL3	ZFHX4	ZFPM2
LENG8	30	13	AHSA2	CSAD	FAM193B	LOC100128842	LOC91316	MAPK8IP3	PILRB	TUBGCP6	ANKMY1	C9orf45	DNAH1	DNHD1	FBXO41	INE1	MZF1	NCRNA00105	NEAT1	OSBPL7	PLXNA3	PRICKLE4	PROZ	PRRT2	SEC31B	SFRS17A	SLC6A7	SRRM2	SRRM5	VAMP1	WASH7P	ZFYVE27
MFAP4	30	11	C14orf132	ELN	FBLN1	FBLN5	GNAO1	MRGPRF	RGMA	ADAM23	ADAM33	AMPH	C15orf59	CAND2	DPT	GREM2	LOXL4	LRRN4CL	LSAMP	MAPK10	MRVI1	OLFM1	PHYHD1	PODN	PTGER3	RELN	RSPO2	SLC24A3	TCF21	TSPAN11	USP44	WNT9A
MORF4	30	17	ANP32C	CFHR1	FAM35B2	PGAM4	RPL21	RPS26P11	ANKRD20A4	ANXA2P3	C15orf21	CEP170L	CTAGE1	CXADRP2	FAM10A4	FOLH1B	FTHL3	GPR89B	GSTM2P1	HSP90AB2P	INTS4L1	INTS4L2	KGFLP1	LCA5L	LOC100128164	LOC284441	LOC440354	LOC647859	MCART2	PZP	WBP11P1	ZNF322B
MRVI1	30	12	C14orf132	CALD1	CLIP3	DAAM2	FAT4	MFAP4	MPDZ	MRGPRF	MSRB3	SLC24A3	A2M	ADCY2	C10orf72	C1QTNF7	CDH6	CRISPLD1	DKK2	FILIP1L	FOXF1	FTO	GPRASP1	HMCN1	JAM3	LAMA4	LTBP1	PRICKLE2	PTN	RCAN2	SCUBE2	ZCCHC24
NDUFB5	30	10	ATP5J	CRIPT	CYCS	LYRM7	MRPL47	SEC22A	SELT	SRP9	ABHD10	ANAPC13	C3orf33	C6orf57	C9orf46	COX7A2L	GBAS	GTPBP8	LIPT1	LYPLAL1	MFF	NDUFB4	PDCD10	PIGP	PPCS	PPP6C	PRKRA	RPL24	RPL35A	SLC25A16	SUMO2	TMEM126B
OSMR	30	7	DDR2	FERMT2	GNB4	HEG1	IL1R1	ITGB3	LPHN2	MPDZ	SYT11	TSPYL5	ZEB2	ALDH1A2	ASAM	BICC1	C20orf194	CAV1	EDIL3	F13A1	GJA1	HGF	IL6ST	KCND3	KCNQ3	LPPR4	MSN	SLFN11	SOX5	THBD	TRPC6	TUSC3
PILRB	30	11	AHSA2	FAM193B	HSF4	LENG8	ZNF692	ZNF767	ADAMTS13	AGER	ANKRD23	ANKZF1	ARHGAP33	C1orf104	DCST2	ECHDC2	FLJ45340	GIGYF1	GOLGA2B	LOC349114	LPIN3	MLXIPL	MSH5	NCRNA00107	NCRNA00174	NSUN5P2	PAN2	STAG3L3	TTLL3	WASH7P	WDR27	WDR85
PKD2	30	4	BNC2	CALD1	MPDZ	NUAK1	RNF180	VGLL3	ZEB2	ZNF521	ADAMTS6	C8orf48	CNTLN	CPE	FAM171B	GXYLT2	LGI2	LIMCH1	MAP9	MID2	MYH10	NRK	PBX3	PRICKLE2	PRTG	RIMKLB	SAMD4A	SNX18	TGFBR1	TRPC1	WNK3	ZDBF2
PRELP	30	11	AOC3	CCDC80	FNDC1	FXYD6	LOC399959	MGP	MSRB3	SFRP4	TNS1	ANKRD6	BEND5	BMPR1B	C21orf34	CPXM2	GPR133	HTR2B	KIAA2022	LRRC4C	MAP6	PGR	PHYHIP	PLA2G5	PLXNA4	PRICKLE1	PTGIS	SCN3B	SLIT2	STON1	TMEM130	ZFHX4
RAB31	30	16	ANTXR1	BCAT1	FAM26E	FRMD6	LUM	SPARC	ANGPTL2	ASAM	CDK14	CHN1	CHSY3	CMTM3	DFNA5	DSEL	GNB4	GPC6	GPNMB	GREM1	JAKMIP2	MITF	MRAS	NOX4	OLR1	POSTN	PPFIA2	PRRX1	SNAI2	TIMP2	TNFAIP6	UBE2E2
RGAG4	30	2	ATP8B2	BOC	C14orf132	C20orf194	KIAA0495	MAP6	RFTN1	SALL2	ADD2	ATP1B2	CADM1	CAND2	CPAMD8	CRMP1	EMID2	FIGNL2	FLG	GPR88	GPRC5B	JPH4	LRRC55	MAB21L1	NPAS3	RTN1	SLITRK3	SPSB4	SYT3	THSD7B	TMCC2	ZCCHC18
RPL18A	30	13	EEF1A1P9	LOC407835	RPL13AP6	RPL39	RPS15	RPSAP58	TRAPPC5	ACBD6	BGLAP	C15orf61	EIF4G3	FAHD2B	FAM128A	FARS2	LOC388955	LOC728643	LRRFIP1	PEMT	POMZP3	RNF5P1	RPL13	RPL23A	RPL41	RPS27	RPS28	RPS2	SLTM	TMEM231	UPF2	ZNF771
SH2D3C	30	13	ARHGEF15	GIMAP1	GYPC	HSPA12B	PLVAP	SEMA6B	ABCG4	AJAP1	C14orf139	C20orf160	CDH5	CHST1	ESAM	FAM167B	GJA4	GNAI2	GPR146	KANK3	KCNN3	LINGO1	LRRC33	LYL1	NTRK1	PEAR1	PREX1	PTGIR	RAMP3	SCARF1	SSTR2	STARD8
SUMO1	30	13	NDUFA5	SNRNP27	SSB	TXNDC9	ARPC3	C1orf156	C2orf69	CCDC23	CETN3	CIR1	DYNC2LI1	ENSA	ERGIC2	FAM36A	FRG1	HAT1	HSPB11	MITD1	MPHOSPH6	NDUFB3	NT5C3	PRPF18	PTMA	RDH14	RPE	RWDD3	TPRKB	TSN	UBE2V2	ZCRB1
TOR1AIP1	30	11	ATF6	BMPR2	CAMSAP1L1	CCPG1	CDC73	NEK7	TROVE2	VAMP4	WDR26	ZNF25	ARNT	C5orf41	CREG1	FAM20B	GPR137B	HRAS	KCTD20	KIFAP3	KLHL20	LIPA	PRKAB2	RABGAP1L	RIT1	RNF2	RPS6KC1	RUFY2	SLC25A10	TLR5	TUBA4A	ZNF669
VAV3	30	7	C10orf99	C13orf18	CXCL14	GPR160	GPSM2	GRM8	LY6G6D	PLCB4	SHROOM4	TSPAN6	AOAH	C1orf161	C6orf97	CAPN13	CTTNBP2	EPDR1	FSCN1	LOC100130776	NAALADL2	PPP1R14C	RAB32	RAMP1	RPS6KA6	SAMD13	SEMA5A	SLC19A3	TBC1D8	TFCP2L1	TNNT1	TRPM6
ACTR2	29	12	AFTPH	CD2AP	CWC22	KIAA1033	43166	MATR3	POLK	SPAST	UGP2	B3GNT2	BANP	C1GALT1	DNAJC10	EIF2AK2	FEZ2	GABPA	GALR3	HERC4	KIAA1598	MKLN1	PAK2	RAB10	ROD1	43350	SHOC2	SMC6	UBXN4	ZBTB41	ZNF800
AGAP5	29	11	AGAP11	AGAP6	AGAP7	AGAP8	LOC100271836	LOC200030	AQP12A	C9orf117	CRYBB2	DND1	EP400NL	FAM122C	FAM166A	FKBP6	FLJ42627	GUSBL1	GUSBP1	HSPA1L	LOC339047	LOC55908	LOC728989	MSTO2P	PI4KAP2	POM121L8P	PRR4	RUNDC2C	SDHAP1	STAG3L1	TMOD4
FAM96B	29	5	BOLA2	COX6A1	NUTF2	PIKFYVE	POLR2I	PPP4C	USP47	ANKRD42	ARHGEF12	ATRX	C16orf80	COX4I1	COX4NB	KIF1B	MRPL2	MRPS24	NAA10	NCOA1	NSMCE1	PDCD6	PRMT7	SECISBP2L	SYNRG	TET2	THAP11	TMEM208	TRAPPC2L	TUBA1C	VPS13C
FLRT2	29	5	BNC2	C1S	COL14A1	DCLK1	DZIP1	GUCY1A3	JAM2	LOC399959	MOXD1	TCF4	ACSS3	ALDH1A3	EFEMP1	FAM38B	FAT4	FGF2	IGF1	KLF8	LGI2	MDFIC	NAV3	PRICKLE1	PTGFR	PTGIS	RARB	RGL1	RUNX1T1	SLIT2	ZNF154
FMNL1	29	7	LILRB1	MYO1F	MYO1G	PIK3CD	WAS	ADORA2A	CD37	FLT3LG	GJD3	GPR132	HAPLN3	HCST	IFFO1	IL21R	JAK3	LIMD2	LRRC33	NFATC1	NTRK1	PLD3	PLEKHO2	PREX1	PSTPIP1	RAB33A	RAC2	SLC2A6	STX11	TGFB1	TNFRSF8
GNAO1	29	6	ANK2	ASB2	LMOD1	MFAP4	MYH11	NRXN1	RGMA	ADAM33	AR	ATP1A2	C16orf89	CHRDL1	CHRDL2	CNGA3	GRIK5	KCNMA1	LIMS2	LOC283856	NOVA1	NPTX1	PDE2A	PDZD4	PRIMA1	RBPMS2	RET	RGS9	RIC3	ST8SIA1	SYNGR1
IFFO1	29	7	ADAMTS10	C1R	EVL	FAM20A	FMNL1	GYPC	MAP3K12	STAB1	TSPAN4	APBA2	ARHGAP22	BTBD19	C1orf38	CBLN3	ENG	FFAR3	GPR68	GRIP2	GSC	KIAA0495	LOC400043	NAGK	NCRNA00181	PLEKHO2	PLXDC1	RASGRP2	SPATC1	TMCC2	TXNDC3
ITGAV	29	8	BMPR2	CLIC4	CSGALNACT2	IKBIP	MAP3K2	RAB8B	ARRDC3	ATXN1	BACH1	C3orf64	CALU	CCPG1	DNAJB4	FCHSD2	FNDC3B	IL1RAP	ITGB1	MFAP3	MFSD1	PICALM	PRKAR1A	RAI14	RECQL	RNF19A	SEC23A	TPM4	TWSG1	ZNF281	ZNF699
LAMC1	29	6	ABL2	ARNT	COL4A1	ELK3	HEG1	MAP1B	NID1	RBM9	STON1	ARHGAP23	ATF7	CGNL1	DENND5A	HIP1	ITPKB	LAMB1	MAP4K4	MYH10	NDST1	PTPN14	RUNX1	SEC31A	SH3PXD2B	SOX6	SSH1	SVIL	TET1	TGFB2	ZNF532
LSM7	29	11	C16orf13	MRPS12	NDUFA13	NOSIP	POLR2I	QTRT1	RPS15	TIMM13	TRAPPC5	UQCR11	ARHGEF12	C19orf24	C19orf60	C6orf89	CARS2	CD320	CDC34	GCDH	ILVBL	NDUFA3	PAFAH1B3	PLEKHJ1	PPAP2C	PRDX2	RFXANK	SF3B5	STX10	THOP1	ZC3HAV1
MYH11	29	13	DES	LMOD1	SYNM	SYNPO2	ATP1A2	ATRNL1	C1orf95	C20orf200	CACNA1H	CASQ2	CHRM2	CRY2	DPP6	GNAO1	HSPB7	LDB3	LONRF2	MAB21L2	MYOC	MYOM1	NRXN3	RBPMS2	SORBS1	SORCS1	SVIL	TCEAL2	TMEM35	WSCD2	ZFHX3
NME1	29	12	ATP5G1	CDK4	EPR1	MRPL11	MRPL12	MRPS23	NME2	PHB	AHCY	ARHGEF37	C6orf129	CCT7	CHCHD6	ECE2	GRPEL1	MRTO4	NLE1	NPM3	POLR2D	PSMB3	PTRH2	RABEPK	RPL26L1	RUVBL1	SLC12A6	SNRPD2	THOC4	TLE4	TXNIP
PTPRC	29	15	BTK	CYBB	FYB	IKZF1	SAMSN1	ARHGAP25	CD226	CD69	CR1	CYSLTR2	CYTIP	DOCK8	EVI2A	EVI2B	FLT3	GBP5	GVIN1	IL7R	ITGA4	LCP1	43160	MPEG1	PIK3CG	SELL	TAGAP	TFEC	TLR6	TNFRSF9	TNFSF8
RAB34	29	7	C1S	COPZ2	CTSK	EFEMP2	FEZ1	VIM	C9orf44	CCNA1	CMTM3	CNRIP1	CRIP2	FAM110B	FAM20C	GPX7	HSPB2	IGFBP7	KLHDC8B	LDOC1	NDN	NNMT	PDLIM3	PDLIM4	PHYHD1	PRPH2	RARRES2	RASL12	SYDE1	TMEM90B	TWIST2
RBPMS2	29	8	ACTG2	BVES	CAND2	GNAO1	JPH2	LMOD1	MYH11	POPDC2	RASL12	SGCA	ADCY5	ASB2	CASQ1	CRTAC1	CSRP1	HSPB6	ITGA7	KCNK3	LOC728264	MAPK4	MPPED2	NCS1	OR51E2	PCP4L1	PDE2A	PNCK	PRIMA1	PYGM	SEMA3E
SLC9A9	29	5	ARHGEF6	FAM49A	FCGR2B	GIMAP6	MAPK10	PTPLAD2	ABI3BP	ARHGAP15	ASB2	ASPA	CD36	FGL2	FHL1	FOLR2	HVCN1	LOC339524	OLFM1	PPAP2A	PTGDS	PTGS1	RBMS3	RSPO1	RTN1	S100B	SLC30A4	SNCA	SYT15	TMEM100	ZNF671
THOC2	29	12	ATRX	BCLAF1	CCAR1	PHF6	PPIG	RBM41	STAG2	UPF3B	AMMECR1	CLCN5	DALRD3	DEFA1B	DIAPH2	ESF1	GPX1	GRHPR	HTATSF1	NKAP	PHF14	PTPN11	RABAC1	RBAK	RPGR	TAF1	TOP1	UROD	UTP14A	XIAP	ZNF326
TIMM16	29	5	AHNAK	AKAP13	FAM195A	MYO9A	SON	TIMM50	UBE2I	VPS13D	ZNF593	BCL7C	C12orf47	C12orf73	CHCHD6	CTU2	DNAJA3	DOCK1	DTYMK	EIF2C4	FAM161B	HIVEP1	ITSN1	LRCH3	LSM4	MDH2	MXD3	NCRNA00116	NDUFAB1	RPL35	RTDR1
TOMM40	29	8	CCDC137	CCDC86	DAZAP1	HBP1	NOC2L	POLR2E	RUVBL2	SNRPA	U2AF2	UBE2M	C10orf68	C17orf96	CA5B	CCDC158	CD3EAP	DPP3	GPI	GRWD1	HMGA1	NOP2	PPAN	PPM1G	RDH13	RRP12	SARS2	SLC25A22	TIMM44	TNNI3K	ZNF296
TRIB2	29	8	DPYD	IFI16	LRRC8C	MEIS2	NFATC1	PEAR1	STAT2	TRPS1	BCL6	C10orf93	C5orf39	EIF4EBP3	FBXO39	FOXC1	HIVEP3	JAKMIP3	KCNN2	PLK2	PODXL	PRDM8	SIX4	SPON1	TANC2	TIAM1	TP63	TPBG	TRERF1	UST	ZNF618
TSPAN1	29	13	C1orf210	C4BPB	DHRS9	ITM2C	LIPH	PDZK1IP1	SDCBP2	ZDHHC3	ALAS1	ARL14	C2orf88	ETHE1	FA2H	GPA33	HECTD3	LDHD	LOC153328	LONRF3	MFSD2A	MYPN	PTPRH	RETSAT	RHOC	SIAE	SQRDL	STYK1	TRIM40	VILL	VWA3B
TTC28	29	2	C20orf194	CAND2	DAAM2	FGD5	GJC1	GPRASP1	MPDZ	RASSF8	RECK	TUB	ACACB	CD99L2	CHST10	CPE	DMD	DYNC2H1	EYA2	GREB1	GRIP1	HHIP	MAGEE1	NCRNA00087	NFATC2	RAI2	RAPGEF4	ROBO1	TBC1D9	TSPAN18	USP51
ZNF146	29	10	BCLAF1	CCAR1	CWC22	KRR1	LSM14A	RIF1	SDCCAG1	ZNF227	ZNF507	ALKBH8	ANKRD26	ATP6V0D1	C19orf2	C22orf25	DHX36	EXOC2	GUK1	HNRNPU	KLHL15	MBTD1	NOL8	P4HTM	QTRTD1	RRN3	TOP2B	YTHDC1	ZNF180	ZNF197	ZNF780A
ABCE1	28	6	AIMP1	NAA15	NOC3L	PCNP	AASDHPPT	AMD1	AP1AR	API5	C4orf43	EXOSC9	IPO7	KIAA1430	MAD2L1	MFSD8	NUP54	PPAT	PPID	RAB4B	RBM12	RWDD4A	SCOC	SDAD1	SMARCAD1	SRP72	TFAM	THAP9	TMEM192	ZMPSTE24
AEBP1	28	14	BGN	CCDC8	COL1A2	EVC	ITGA11	MRC2	MXRA8	ANGPTL2	ATP10A	C15orf59	COL8A2	FAM180A	GLI2	GLI3	GLIS2	GPR68	HHIPL1	ISM1	LTBP2	MMP14	MMP2	NTM	PDGFRB	PTRF	SERPING1	SSC5D	THBS2	TIMP2
AFF4	28	12	C5orf41	DMXL1	FBXW11	FNIP1	MAP3K2	SEC24A	SECISBP2L	SMAD5	APC	BAZ2B	C11orf51	CHD1	CHIC1	ERBB2IP	GCC2	ILKAP	KDM3B	KIF3A	LNPEP	MFAP3	MTCH1	MTG1	PCYT2	PJA2	PSMC3	PURA	THOC6	UBE2H
AKAP11	28	14	ELF1	FNDC3A	INTS6	PDS5B	UBL3	UTP14C	XPO4	ZC3H13	ZMYM2	B4GALT2	C13orf31	DGKH	DPY19L3	FAM158A	GLS	KIAA0564	LIG4	NAA16	NHLRC3	PHACTR2	POLR2L	PSMD9	RBM26	SHPRH	SLC25A30	USP12	YAP1	ZFC3H1
AKAP13	28	13	AHNAK	HERC1	KIAA0247	MYO1E	SGK269	ZNF609	AFAP1	C15orf38	C7orf30	CCDC90A	CHD3	CMIP	DST	DYRK2	FOSL2	ICT1	IL4R	KIAA1632	KIF13B	KLF13	MRPL11	PDCD2	SH3PXD2A	SLC25A33	SMAD3	TBC1D2B	TIMM16	TLN2
C10orf99	28	11	AIFM3	CDHR1	FABP1	ISX	LRRC19	VAV3	C1orf161	CAPN13	CDX2	CPNE2	ERP27	FAM69C	FRMD1	GGT6	GPD1L	GRM8	HMGCS2	LOC100130872	MUC12	NR1I2	NTSR1	PPP1R14C	PRDX5	RAB32	RASL11A	SATB2	SMAP1	TMEM63C
C20orf4	28	13	C20orf43	CTNNBL1	KIAA0406	PIGU	POFUT1	RPRD1B	UQCC	C6orf64	CDC42EP1	COMMD7	CPNE1	CTSL2	DHX35	DSCR6	GJB5	IL1R2	NDRG3	NT5DC3	PXMP4	RPN2	SLC35C2	SNAI3	SNHG11	SYS1	TGIF2	TM9SF4	TRPC4AP	TRPV6
FAM176B	28	16	CLEC11A	FAM108A1	GPX1	LTC4S	PRKCDBP	PTGER1	TMEM121	TNFRSF4	TUBG2	A1BG	ABHD8	C1QTNF4	CEBPB	CHST12	LDLRAD2	43161	MMP23B	MYL4	NINJ1	OXT	PDLIM2	PLEKHF1	RABAC1	SOX18	UBTD1	WDR86	ZDHHC1	ZNF688
FLI1	28	10	ARHGEF6	GIMAP6	GIMAP8	KLHL6	RASSF2	RCSD1	S1PR1	STARD8	ABCA6	ATP8B2	AVPR1A	CECR1	CSF2RB	DPYD	ELMO1	ENPP2	EPB41L3	FBLN7	GIT2	LMO2	PDE4B	PPP1R16B	PRKCH	RSPO1	SFMBT2	SLC24A4	STK32B	TMEM108
FXYD6	28	7	BOC	C14orf132	CLIP3	LMOD1	MYL9	C12orf68	C1orf133	C3orf18	CSDC2	GAP43	LOC441869	MAB21L2	MAP6	MXRA7	NTRK3	NUDT10	ODZ2	PBXIP1	PCDHA3	PNMAL1	PRELP	PRKD1	PTGIS	RGMA	RNF150	SALL2	SYNGR1	ZDHHC15
GOLGA4	28	10	CD2AP	MON2	NDUFA13	PPIG	RBBP6	RBM25	SLK	TMF1	TOP2B	TRIP11	ZNF638	AKAP9	ANKRD12	ANKRD28	ATP11B	ATP2B1	BRWD1	CHCHD5	DHFRL1	DYNC1LI2	GK5	H1F0	LRRFIP2	PGAP1	SETD2	SMC5	TMEM181	ZNF197
IL1R1	28	6	CRISPLD2	HEG1	OSMR	ZEB2	ABCA6	ARHGAP31	CHST11	CHST15	CSF1	GLIS3	HEY1	IQCA1	KLF9	LRRC8C	LRRN3	MDFIC	MSN	NLGN4X	PHLDB2	RGL1	RGS2	SH3BP5	SLC16A2	STOM	SYNPO	TMEM45A	TSC22D3	WIPF1
LPHN2	28	1	AKT3	AMOTL1	GUCY1B3	OSMR	S1PR1	TCF4	ADAMTS6	AFAP1L1	ARHGAP20	CHSY3	DLC1	FAM49A	GJA1	HGF	MEF2C	MMP16	PYGO1	RCAN2	SCN9A	SEMA3D	SGCE	SLC16A12	SLC7A2	TRPC3	TRPC4	TRPC6	UNC5C	ZNF418
LYSMD3	28	8	FCHO2	KIAA1033	MIER1	SCAMP1	TMEM161B	TMEM167A	TNPO1	ACAP2	COL4A3BP	FEM1C	KIAA1715	KRAS	MFAP3	MIER3	NAMPT	NCK1	PPIP5K2	PPP1CB	RBM7	SEC24A	SF4	TMED7	TRIM23	UBLCP1	UBXN4	USP15	ZDHHC21	ZFYVE16
MMRN2	28	16	ARHGEF15	CLEC14A	CXorf36	PTPRM	ADAMTS1	ATP1B2	C20orf160	CDH5	ENG	GJA5	IQSEC1	NPR1	PDE2A	PDE7B	PKNOX2	PPAP2B	PREX2	SEMA3G	SLIT3	SOX17	STARD8	SUSD2	SYNPO	TEK	THSD7A	TNXB	TTYH2	VWF
NBPF10	28	10	LOC200030	NBPF14	NBPF9	C1QTNF9	C9orf109	CEP170L	CIDEB	DCDC2B	ETV3L	FLJ39739	FLJ42627	GOLGA6L5	GUSBP3	HSPA1L	KCNA7	LOC154761	LOC441208	LOC728989	LYST	MSMP	NAIP	PKD1L3	POM121C	PTTG3P	RASA4	SMS	USP6	ZNF286B
NDUFS8	28	7	ATP5D	C16orf13	COX8A	MRPL55	NDUFV1	NUDT22	SAC3D1	SSSCA1	ANKRD13D	B3GAT3	C11orf83	CTTNBP2NL	DCXR	ENDOG	ISOC2	MRPL21	MRPL38	NDUFS6	PSMB10	PTPRB	RNASEH2C	SIL1	SNX30	STAG1	THAP3	YIF1A	YIF1B	ZDHHC24
PPP1R16B	28	9	FLI1	GIMAP5	GIMAP6	IKZF1	RASAL3	RCSD1	ZNF831	BEND4	CCDC141	CCR7	ENTPD3	EVL	FAM78A	GFRA2	IL6R	P2RY8	PDE7B	PKHD1L1	PLCG2	POU2F2	PRKCB	PRKCH	RSPO1	SCN3A	SLCO2A1	SMAP2	SPOCK2	TMEM220
RASAL3	28	12	ARHGAP9	ITGAL	MAP4K1	MYO1G	TBC1D10C	ACAP1	ADORA2A	CD7	CIITA	CTLA4	EVL	GIMAP1	IL16	JAK3	LAG3	LAT	LTB	MIAT	PDCD1	PLCB2	PPP1R16B	PSTPIP1	S1PR4	SNAI3	TREML1	UBASH3A	ZAP70	ZBTB32
RPS26P11	28	13	RPL13AP20	RPSAP9	TPI1P3	ARL17A	ASAH2	CTAGE6	CXADRP2	EDARADD	FAM166A	FAM182A	FAM21B	FUT5	GSTM2P1	LOC100132247	LOC440354	LOC643387	LOC723972	MORF4	NBPF16	PA2G4P4	PMS2L2	PPIAL4G	RPL21	RPS26	RRN3P2	SNORA67	SPDYE2	SPIN2A
SETBP1	28	3	A2M	ANK2	FAT4	HEG1	SYNE1	AFF3	CBX6	EFNA5	EPM2A	FRY	IQSEC1	KCND3	KCTD12	KIRREL3	KSR2	LGI2	LPP	NCRNA00092	NTN1	PDE5A	PTCHD1	RCAN2	RECK	SEC31A	SERTAD4	SLC16A2	SOBP	SYNPO
SLC7A14	28	15	ASTN1	ATCAY	HMP19	NRXN1	PCSK2	ST8SIA3	SYT4	ADCYAP1	ARHGAP36	CNTN2	ELAVL3	ELAVL4	GRIA2	KCNIP1	KIAA1045	KIF1A	LGI1	NEFL	NEFM	NGB	PRPH	SCN11A	SLC5A7	SPOCK3	STMN4	TAGLN3	TMEM196	TMEM59L
SMEK2	28	9	PAPOLG	SP3	SPAST	ADD3	ARHGAP12	ATL2	C2orf60	CCDC75	FBXO11	FNIP1	GMCL1	GPN2	JMJD8	KIAA1715	KLRAQ1	LCLAT1	MAP4K3	ORC2L	PEX13	PHOSPHO2	PREPL	PTPN4	PUS10	SLC30A6	TMEM182	VPS54	YIPF4	ZNF675
SPARCL1	28	9	AOC3	CYYR1	FILIP1	MGP	MSRB3	MYCT1	S1PR1	ZEB1	ANK2	ATP2B4	C1QTNF7	DCLK1	ERG	FAM13C	FHL5	JAM2	KIAA2022	LYVE1	MAP1B	MEOX2	NKAPL	PALMD	RCAN2	RIMKLB	SCN9A	SV2B	THSD7A	TRPC4
SYNM	28	6	ASB5	CASQ2	CHRM2	MYH11	ATP1A2	C1orf95	C20orf200	CCDC136	DPP6	FLNC	GPM6A	GRIK5	HSPB6	LDB3	LONRF2	MASP1	MORN5	MYOC	MYOM1	NOS1	NXPH3	PHKG1	PLIN4	POPDC2	PPP1R12B	SCRG1	SMYD1	TACR2
TMED7	28	5	C5orf15	DTWD2	FCHO2	FEM1C	GOLT1B	LYSMD3	PGGT1B	TWF1	ACTR3	ARRDC3	C18orf32	C5orf24	CDC42SE2	CSNK1G3	CTBS	EIF2B4	ERAP1	ERLEC1	NMI	NRF1	RBM7	SLC25A46	SLC35A5	SPCS3	STAM2	TIPARP	UBE2G1	YIPF5
TMTC3	28	7	CDC27	CDK17	EXOC5	FRS2	KIAA1033	LARP4	MANEA	OSBPL8	TMX3	AEBP2	ATP2B1	BAT5	C18orf54	CCDC117	DNAJC10	HSP90B1	IFT81	IMPAD1	KITLG	KRR1	LMAN1	MDM2	RAB21	RABEP1	RRM2B	SLC4A7	TEX9	ZFP91
WDR92	28	0	C2orf49	EXTL2	POM121L8P	XRCC2	AGRP	AMAC1L3	C19orf40	C3orf34	C6orf162	C9orf93	FANCM	FLJ42393	GJD4	HIGD2B	LHB	LOC285847	LOC339240	LOC400891	MGC3771	PGLYRP2	PTCD2	SPA17	TMEM212	TUBGCP5	ZNF16	ZNF19	ZNF81	ZSCAN10
ACAP2	27	5	FCHO2	KIAA1033	LYSMD3	PAK2	SENP2	XRN1	ZNF148	ATP11B	ATP13A3	ATP6V1A	CAPNS1	CARM1	FYTTD1	GNA13	HPS3	IFT80	KAT2B	MBNL1	MCRS1	MFSD1	NCK1	PIK3CA	PPP2R1A	PRKCI	RABL3	TBC1D23	ZHX1
ARHGEF6	27	6	DOCK10	GIMAP6	GNG2	RASSF2	A2M	ABCA6	CAMK4	FLI1	GAB3	GGTA1	GPR183	GUCY1A2	ITGA4	KLF8	LIFR	LRRK2	MAN1C1	PDGFRA	PRKAR2B	PRKCH	PTPLAD2	RORA	RTN1	SLC9A9	TMTC1	TP53INP1	VCAM1
C1R	27	12	ATP8B2	C1S	EFEMP2	EMILIN1	GGT5	ANGPTL2	ANKRD35	C3	C4A	CPZ	CSF1	EVC2	FAM20C	FBLN1	FBLN7	IFFO1	KIAA1755	LTBP2	MMP2	MSN	PLEKHO1	PLEKHO2	PODN	PPAPDC3	SDK1	SERPING1	SORCS2
CD53	27	15	BTK	CD4	CYTH4	LAPTM5	LCP2	PLEK	RHOH	SASH3	APBB1IP	C17orf87	CASS4	CD300A	CD300LF	CD48	CD52	CD84	CR1	GMFG	KCNK13	LCP1	MS4A6A	SIGLEC10	SIGLEC5	SLAMF8	SLA	SLC31A2	SRGN
CHD6	27	11	CEP68	GUK1	JARID2	NCOA3	NCOA6	RALGAPB	RSF1	TET3	ADNP	BAK1	C20orf117	CBFA2T2	DLGAP4	DNMT3A	ELMO2	KIAA0355	PGAM1	RER1	SHANK2	SLC6A6	SORBS1	TMEM170B	TSPYL4	UPP1	WDR35	ZNF629	ZNF830
CLIC4	27	3	CALD1	GNG11	ITGAV	NECAB1	NEXN	RAB8B	ANGPT1	AP1S2	C14orf45	C4orf32	CALU	CDC42EP3	DNAJB4	FAM126A	FAM198B	GPX8	HOOK3	KDELC2	LCA5	MEGF9	PJA2	PRKD3	RAB23	RFTN2	TBC1D19	TGFBR1	TWSG1
DOCK2	27	12	ARHGAP30	CD4	DOCK10	HCLS1	IKZF1	IL10RA	KLHL6	NCKAP1L	WAS	APBB1IP	CD84	CR1	ESR1	IL16	IL2RA	ITGAL	LCP1	LILRB1	LSP1	PIK3R5	SASH3	SFMBT2	SIGLEC10	SLA	SLC37A2	SPN	WDFY4
DPY19L4	27	8	ANKRD46	AZIN1	KIAA1429	OXR1	SNX16	STAU2	UBE2W	UTP23	EBAG9	FZD6	IFRD1	LPCAT2	MAP4K3	MST1R	PHF20L1	PLAG1	PLEKHF2	RHOT1	RRM2B	SGK3	SLC25A28	SLC35A4	STK3	TMEM117	TMEM65	TMEM67	ZNF572
EHD2	27	8	ANGPTL2	ATP8B2	COL6A2	FBXL7	GLI3	GPR124	ITGA5	SSC5D	VIM	ANKRD34A	APLP1	ARHGAP1	CAV1	CHST3	DNAJB5	FZD1	KCTD15	KLHL38	MAMLD1	MDGA1	NFATC1	PCSK5	PTRF	SPON1	SRPX	TIE1	VCL
FAT4	27	11	FLRT2	FOXF1	MRVI1	PCDH18	PDZD2	TCF4	C18orf1	C7orf58	COL21A1	ELN	EPHA7	FBN2	HGF	HHIP	IGDCC4	ITIH5	LSAMP	MKX	MYOCD	NCAM1	NDST3	PCDH19	PDGFRA	PLEKHH2	PTN	SETBP1	SVEP1
GIMAP4	27	8	AIF1	EVI2A	GIMAP7	GIMAP8	GNB4	GNG2	ST8SIA4	C17orf87	CLIC2	CRTAM	FAM49A	GGTA1	GPR85	HHEX	KLRF1	KLRG1	LOC100240735	LRRC8C	MS4A14	PECAM1	PYHIN1	RAB39B	RASGRP3	STOM	TMTC1	ZNF626	ZNF804A
GOLT1B	27	13	BZW1	CRIPT	FGFR1OP2	MED21	PCNP	SCOC	TMED2	TMED7	TWF1	C12orf4	C18orf32	C5orf28	CYB5R4	DUSP11	ERGIC2	GTF2A2	IKBIP	LYRM5	MIS12	MOBKL3	MRPL33	NAMPT	NSL1	PPP3R1	UNC45A	USP15	YAF2
HSPA12B	27	9	ADAMTS10	ARHGEF15	GRASP	SEMA6B	SH2D3C	TIE1	APLNR	ARHGAP22	C20orf160	CHRNE	CLDN5	CPT1C	ENG	HEY2	HLX	KANK3	KIF17	MDGA1	NPR1	RASIP1	SNTG2	SOX17	SUSD2	TBXA2R	TDRD10	THSD1	ZNF467
KIAA0495	27	1	ATP8B2	CHRD	EVL	GPR162	IFFO1	LDOC1	RGAG4	ADCY1	ADD2	FAM196A	FES	FIGN	LRRN2	LYNX1	MDGA1	MGAT5B	OLFM1	PDZD4	RNF165	RSPO1	SHANK1	SLC8A3	SNN	VASH1	ZCCHC18	ZNF135	ZNF304
MYLK	27	7	LMOD1	MSRB3	SYNPO2	ZEB1	AGTR1	BVES	C6orf186	CSRP1	FAM129A	FHL1	FNBP1	GPRASP2	HSPB8	KCTD10	KIAA2022	LPP	MAMDC2	NAP1L2	NBLA00301	NEGR1	PLN	SALL2	SDPR	SLC8A1	TMEM35	TPM1	ZNF677
NPHP3	27	5	C6orf162	CLK1	DMTF1	EXTL2	INO80D	NKTR	ZNF333	ZNF81	C17orf57	C1orf126	C5orf53	C7orf63	CCDC146	DPH3B	GKAP1	GNRH1	INTU	LOC100128288	MCM9	PRR3	SENP7	SYCP2	TAS2R20	TBRG1	TBX19	ZNF19	ZNF397
PKD1	27	9	CIC	DMPK	FLYWCH1	MAPK8IP3	NCOR2	NISCH	TBC1D24	TSC2	TUBGCP6	ULK1	BTBD12	CROCC	CRTC1	KIF7	LTBP4	MTSS1L	NNAT	NOTCH1	PITPNM2	PLXNA1	PPP1R12C	PRSS53	SGSM2	SHANK3	SIN3B	SPTB	ZNF319
PLEKHO1	27	6	C1R	CLIP3	DNAJB5	GYPC	SERPING1	TAGLN	VIM	ANKRD35	BEND5	DIRC3	DZIP1L	EVL	FAM20C	FBLN7	GLIPR2	GNB5	KLHDC8B	LIX1L	LOC441869	MAP7D1	MGC42105	NNMT	PDE1B	PLEKHO2	PPP2R2B	RGS2	TNFSF12
POLR2G	27	10	ARL2	C11orf10	C11orf59	GOLGB1	LSM10	MPV17	MRPL49	NUTF2	TIMM10	TIMM8B	YIF1A	CHCHD8	ERI3	HMBS	HSD17B8	LOC100144603	MFSD6	PAAF1	PGAP2	POP5	RAPH1	RBM4	THAP11	TMEM131	TRAPPC2L	TRAPPC4	WDR74
POLR2J4	27	10	LOC100132247	NCRNA00182	POLR2J3	RPL13AP6	RPL39	RPS10P7	SPDYE8P	ALOX12	C1orf203	C7orf47	CATSPER2P1	DUSP28	FLJ39653	GPR150	HSPA1L	LOC285074	LOC493754	NSUN5P1	OR2A9P	PMS2L11	PMS2L3	POLR2J2	PRR4	STK19	THRAP3	TMED4	TUBG2
POM121L8P	27	2	AGAP5	HIST1H4K	LOC344967	LOC644165	POM121L10P	POM121L1P	POM121L9P	RNASE10	SLC5A10	ALOX12	CALML6	CCL23	FAM122C	FAM151A	GOLGA9P	GRIN3B	HESRG	LOC389634	LOC440173	LOC650368	LOC728989	PGLYRP2	PTX4	RSPH9	SYCE1	WDR92	ZNF534
RBM39	27	9	LOC647979	MIR17HG	PCMTD2	RALGAPB	SFRS18	STX16	USPL1	CFD	CG030	DOPEY1	GPATCH1	HCG18	IMPA2	IQCB1	KLHL31	OFD1	PRPF3	RNF19B	SFRS6	SLC7A6	STK38	TRAF5	TSPAN15	ZNF182	ZNF251	ZNF565	ZNF711
SERPINF1	27	7	C1S	CCDC80	CMTM3	CTSK	DCN	GLT8D2	SERPING1	VIM	BASP1	C12orf68	CFH	CLEC2B	CNTN6	DAZL	FAM20A	FGF1	FMO1	IQCA1	LPAR4	MMP19	MSC	NNMT	OLFML1	RORB	TIMP2	TMEM119	TMEM90B
SLAMF8	27	7	CD53	CMKLR1	ITGB2	LAIR1	LAPTM5	LILRB2	LILRB4	ALOX15B	APOL4	C1QA	C1orf38	CD300LF	CD84	CLEC6A	ITGAX	NFAM1	OSCAR	PDCD1LG2	PDE6G	PLEKHO2	SIGLEC7	SIGLEC9	SIRPB2	SLC15A3	SLC1A3	SLC31A2	TLR8
SLK	27	7	CD2AP	EIF3A	GOLGA4	JMJD1C	LRRFIP1	MIB1	SHOC2	TMOD3	WAPAL	ACTR1B	APC	ARAP2	ARHGAP21	C10orf12	C10orf4	CDV3	MGEA5	MYLPF	NMRAL1	NT5C2	NUDT16L1	RALGPS2	SMC3	THAP11	TM9SF3	UBE2H	UFSP1
SMCHD1	27	6	ANKRD12	METTL4	MIB1	PPP4R1	PRDX5	ROCK1	SOCS6	ALS2	BCL2L11	C11orf49	C20orf134	CEP192	CISH	EGFR	FABP6	H2AFJ	LOC152217	LPIN2	MYLPF	NUDT16L1	OSBPL1A	PPFIBP1	RNMT	SERTAD2	SLC37A4	TBRG4	USP14
SRGN	27	13	BCL2A1	CD53	EVI2A	FPR1	LAPTM5	MS4A7	SAMSN1	ALOX5AP	CD300LB	CLEC2B	CLEC4A	CLEC4E	CPA3	CREM	FAM49A	GMFG	GPR183	HSD11B1	IL10	LILRA5	LOC257358	NLRP3	PDE4B	PTX3	SLA	UGCG	VNN2
SYDE1	27	13	C10orf72	DKK3	EFEMP2	EMILIN1	GPR124	MSC	MXRA8	RAB34	APBA2	CPZ	CYGB	EFS	EHD3	FAM19A5	FAM20C	HLX	KIAA1755	LBH	LRRC32	MAGED4B	MEIS3	PLAT	PPAPDC3	RFTN1	SLC22A17	TGFB1I1	TMEM204
TBC1D10C	27	15	ARHGAP9	CD3D	CD3E	MAP4K1	PTPRCAP	RASAL3	ACAP1	ADORA2A	CD247	CD27	EBI3	FAM159A	FGD3	GZMM	KIR3DL2	LAT	LOC100233209	LTA	LTB	PDCD1	RAC2	RGL4	S1PR4	43344	SLC12A3	UBASH3A	ZAP70
TSPAN4	27	9	CALHM2	CD14	CLEC11A	EFEMP2	EMP3	GYPC	IFFO1	PLD3	TNFRSF4	A1BG	CRIP2	FAM78B	FLT3LG	FZD2	GAMT	GNAI2	IGSF21	LYL1	MFSD7	MGAT1	PPM1M	PRRX2	RARRES2	TMEM204	UBTD1	VAMP5	VMO1
TSPAN6	27	11	AMACR	GGH	GPR160	LY6G6D	PGRMC1	SLC19A3	TP53RK	VAV3	ALOXE3	C13orf18	C7orf36	C7orf68	C9orf71	EFNA4	FSCN1	GLT25D2	LMNA	LOC84740	MAP3K6	NUDT7	RPIA	SS18	TBC1D8	TMLHE	TNMD	TTC7A	USP30
TUB	27	3	APBB1	ARMCX1	BNC2	C14orf132	DSEL	FBLN1	LOC644538	NAP1L3	PPP1R3C	SPG20	TTC28	ANKRD6	BEX4	CHST10	DIRAS1	EML1	GREB1	MPP2	NPTXR	PCDH9	PNMA6A	PYGO1	RNF175	SMO	SYNGR1	USP51	ZDBF2
USP34	27	9	ALMS1	BIRC6	HELZ	PIKFYVE	RANBP2	REV3L	TET3	ZNF638	ATAD2B	ATM	CLASP1	DNAJC27	FIS1	GIGYF2	HEATR5B	KIAA2026	KIDINS220	LRP6	NBAS	SETX	TEAD1	TRAPPC2L	TUBA1C	TUG1	YIF1A	ZNF192	ZNF225
ZNF148	27	15	ACAP2	DCUN1D1	DHX36	DLG1	MSL2	PIK3CB	SNX4	SP3	ATP13A3	CDC5L	CEP63	CGGBP1	GSK3B	KPNA1	LRRC58	NR1D2	PRKAA1	PRKCI	RABGGTA	RABL3	RASA2	RYK	SEC62	SLC33A1	STAG1	TBL1XR1	ZBTB38
AGAP4	26	12	AGAP6	AFG3L1	ATP2A1	C19orf36	C1orf104	CROCCL1	CRYGS	CYP2D7P1	DNAH17	DNASE1L2	FAM156A	KCNJ14	LOC146880	LOC149134	MATN4	MYL5	NPFF	NPIP	NRADDP	NTN5	SCXB	TMPRSS9	TNFRSF25	TRPM5	WDR27	WDR85
AGER	26	8	CDK3	CSAD	ENO3	LOC338799	PILRB	YJEFN3	ZNF767	APBB3	C16orf79	GABBR1	GHRLOS	GNB3	GUCA1B	HCG27	HHIPL2	IL11RA	LCAT	MTMR9L	NCRNA00176	NPFF	PAQR6	PPIEL	REC8	TJAP1	TSSK3	ZNF814
C16orf63	26	5	AIMP1	CBFB	CRIPT	ERI2	HMGB1	METTL9	THOC7	ARL6IP1	ASF1A	C9orf46	FASTKD3	GSPT1	HYLS1	MRPS10	NAE1	NEURL4	PDCD10	RPP30	RSL1D1	STAT6	TFB2M	TOP1P2	TSN	UBA3	UNC45A	VPS35
CCT4	26	6	COX7A2L	DIMT1L	GPN1	MEMO1	MRPL30	PNO1	ADK	AIG1	ATPBD4	BOD1	C6orf57	CDCA7	CISD1	CPSF3	E2F6	EHBP1L1	FAM136A	FLNB	GNPDA1	GYG1	PPARD	SLC9A1	UBE2CBP	USP39	YWHAQ	ZBTB22
CD79B	26	11	CD19	CD27	CD37	CD79A	CXCR5	FCER2	IL16	RASGRP2	AFF2	ARHGDIB	BLK	CCL19	CLEC17A	CPNE5	FCRL3	FCRLA	LTF	NCR3	P2RX1	P2RY8	PTGDS	RAB39B	SPIB	TLR10	TLR9	TNFRSF13C
CEP350	26	8	AHCTF1	ARID4B	ASH1L	BAT2L2	CAMSAP1L1	EDEM3	PIKFYVE	ZC3H11A	ANKRD12	CDC42BPA	COX6A1	DNAJC13	DSTYK	ELK4	EXOC8	FAM178A	ITSN2	KLHL20	MTR	RAB3GAP2	RALGPS2	RASAL2	SON	STARD10	ZBTB37	ZNF678
CLIP4	26	3	BNC2	COLEC12	FAM129A	GNB4	SPG20	SYT11	ZEB2	ARHGAP20	BEND6	C14orf45	C20orf194	CLIC2	DPYD	FMO2	GULP1	PALLD	PDE5A	PPP2R2B	RFPL1S	RIC3	SCN9A	SEMA3D	USP44	WWTR1	ZNF436	ZNF804A
FBN1	26	12	COL3A1	COL6A3	COL8A1	PDGFRB	VCAN	ADAM12	ADAMTS12	ADAMTS6	ANGPTL2	ATP10A	CCDC80	CDH11	CDH2	DDR2	EFEMP1	FAM155A	FAM26E	FNDC1	FSTL1	HMCN1	INHBA	LPPR4	NRP2	PCDH7	SULF1	ZNF521
JAM3	26	9	CLIP3	FBXL7	FERMT2	LHFP	MEIS1	MRVI1	MSRB3	AOC3	C12orf68	C2orf74	CACNA2D1	CNTN1	CRISPLD2	DNAJB5	DZIP1	FHL1	FIGN	GLRB	HEYL	NDN	REM1	S1PR3	SGCE	SYPL2	TNN	TSPAN18
LAPTM5	26	13	CD53	CD86	HAVCR2	ITGB2	LAIR1	LRRC25	TYROBP	ALOX5AP	C17orf87	C20orf26	C5AR1	CD300A	CD72	CLEC2B	DNAJC5B	FAM20A	FCGR2B	FGR	LILRB4	SDS	SIGLEC7	SIRPB2	SLAMF8	SLA	SRGN	STX11
LIMA1	26	6	BCL10	CTAGE5	FGD4	MAGI3	MAP3K5	RPS21	SGMS2	SLC35A3	SLC41A2	UCKL1	BCL2L15	CASP7	CDS1	CLINT1	CYP3A5	DNAJC22	GDA	GDPD5	IQGAP2	MYL6B	RBM38	STS	STYK1	SYTL2	TC2N	TRIM36
LRRC19	26	7	C10orf99	EPB41L4B	FABP1	GPR160	NAT2	PBLD	SULT1B1	ACSM3	CEACAM5	CYP2B6	CYP2J2	ENTPD5	FAM134B	FAM23A	FAM84A	IL23R	KRT20	LRRC31	NAALADL2	NR5A2	OSTBETA	PARM1	PCDH20	PRKAB1	SLC16A9	TSPAN12
LZTS1	26	4	CD34	FLT4	GPR4	HEYL	KCNE4	OLFML2B	PDGFRB	AMZ1	C10orf114	CHST1	COL22A1	EBF2	EDNRA	FAM38B	FOXS1	IQCA1	NGF	PDGFB	PGF	PLXDC1	PXDNL	S1PR3	SLC6A1	SPSB4	TCF15	ZNF135
MAP1S	26	7	BCAR1	FKBP8	KLHL26	LPAR2	MAP3K10	RFX1	SCAF1	ZNF628	ZNF653	BRD4	CRTC1	ELL	FSCN2	JUND	LENG9	LMNA	LRFN3	LTBP4	MED16	NPAS1	NR1H2	P2RY11	PPP1R13L	TICAM1	ZDHHC14	ZNF668
MOBKL1A	26	3	ABI2	CAMSAP1L1	CEP290	GOPC	HAUS3	JMJD1C	JMY	NUFIP2	PDS5A	PHIP	PPP4C	RUFY3	UBR3	ZYG11B	ALDOA	BAT5	CCDC117	ETHE1	HS2ST1	LCA5	OGFRL1	POLI	RRM2B	SCARB2	SDAD1	USP46
MPEG1	26	10	CD209	CD4	CMKLR1	CYBB	FGL2	PTPRC	ADAMDEC1	ATP8B4	CASS4	CCR2	CD163L1	CLEC10A	CR1	CSF2RB	CYSLTR1	CYSLTR2	EMR4P	HTR7	LILRA1	MS4A6A	P2RY13	PIK3CG	SIGLEC10	SIGLEC6	SLC24A4	TLR1
MRPL55	26	10	ANAPC11	ARF1	C1orf35	CD2AP	MRPL53	MTX1	NDUFS8	POLR2I	ACBD6	ANKRD39	ANKRD54	B4GALT7	BANP	BLVRB	COMMD4	DDX3X	FASTK	GUK1	IMP4	JMJD4	KRTCAP2	MFSD2B	MICALCL	ORAI1	RNF187	STX10
NRXN1	26	5	CDH19	GNAO1	GPM6A	HMP19	LGI1	PHOX2B	SCN7A	ANGPTL7	CCKAR	CMTM5	ELAVL4	EPHA5	LOC283856	MYOT	NEFM	NLGN1	PLP1	PMP2	RIC3	SCGN	SLC7A14	SNAP25	SNAP91	SORCS1	SPOCK3	STMN4
PHIP	26	12	BCLAF1	CASP8AP2	SENP6	ZNF292	ZNF638	ANP32E	BRWD1	C10orf4	CBR1	GOPC	IBTK	INO80D	JMJD1C	JMY	KIAA1919	MKLN1	MOBKL1A	PHF10	PHF3	RBAK	RBM12B	REV3L	RICTOR	SCAI	ZBTB24	ZNF507
PIP5K1C	26	10	CIC	KDM4B	MIER2	MOBKL2A	MYO9B	ANO8	ARHGEF18	ARRDC2	CLYBL	DAPK3	DMPK	ELL	EVI5L	MAN2B1	MAPKAPK5	MARK4	MNT	NFKB2	PACS1	PPP1R12C	PRX	SIX5	SNAPC2	TLN1	TNKS1BP1	ZSWIM4
PKN2	26	7	ANKRD13C	EVI5	KLHL28	LRRC8B	USP33	ZNF644	ARAP2	ASPH	ATP2B1	DEXI	FAM102B	FAM73A	GPD2	HIPK1	KLF3	LARP1B	LGR4	PRMT7	SLC2A13	SLC30A7	STXBP3	TEX9	USP1	WASL	YES1	ZFP91
RICTOR	26	6	C5orf51	CD2AP	CDK17	JMJD1C	MON2	NIPBL	PHIP	PRKAA1	RC3H1	C12orf35	C16orf52	CCDC91	DNAJC21	FAM126B	GABPA	GRHPR	IDH3G	MKLN1	NFAT5	NR1D2	SIRT1	SLC5A3	XRN1	ZBTB11	ZBTB44	ZNF654
RPF2	26	12	ASF1A	C6orf203	CBX3	LTV1	MKI67IP	RPS25	SSB	C19orf35	CCDC58	ECHDC1	EIF3M	GTF3C6	HDDC2	KBTBD4	NDUFAF4	ORC3L	PPIL4	RSL1D1	RWDD1	SYNCRIP	TPRKB	TRMT11	TUBE1	UTP11L	ZNF195	ZUFSP
RUVBL2	26	10	C19orf48	HSPBP1	IMP4	PRMT1	TOMM40	BCAT2	DCAF15	DPF1	ETFB	FBL	GPI	KAT2B	PAFAH1B3	PION	POLD1	PPP5C	PSMC4	PUS1	RNF103	SARS2	SLC27A5	TBL3	TEAD4	THOP1	TRIM28	WDR18
SALL2	26	5	APBB1	C14orf132	CHST10	DAAM2	FXYD6	GEFT	MSRB3	MYLK	RECK	RGAG4	ADAMTSL1	AR	C9orf110	CC2D2A	CNNM1	GALNTL1	GREB1	KIAA2022	LYNX1	PCDH10	PYGO1	SPSB4	STOX2	SV2A	ZNF134	ZNF843
SCYL2	26	5	CAND1	KIAA1033	MOBKL1B	PPP4R2	PPTC7	SEC24A	USP15	ZFP91	ACER3	ARL5B	ATP2B1	CCS	ERO1L	GAS2L3	GNPTAB	KRAS	MFAP3	PANK3	PSMG4	RAB6A	RCAN3	REEP3	TMEM19	UHRF1BP1L	USP38	ZNF76
SFRS18	26	9	FNBP4	LUC7L3	NKTR	SENP6	TCTE3	AHI1	C11orf61	C2orf63	C9orf153	CCDC14	CCDC66	DMTF1	DOPEY1	KIAA1009	OFD1	PHF10	RBM39	REV1	RNPC3	RPL32P3	SFRS11	SFRS5	SLC25A27	TTC14	ZFC3H1	ZMAT1
SGMS2	26	8	KAT2B	LIMA1	PDE4D	PDLIM5	RPS21	SEC24A	TMTC2	UCKL1	WDR44	ANKRD16	ANTXR2	ATP8A1	BCS1L	CD55	FGD4	HRH1	INPP5F	JAK2	LITAF	LOC388796	MYL6B	PPP3CA	SHROOM3	SLC5A6	SWAP70	TMCC3
SGOL2	26	7	ALG6	C2orf69	HMMR	KIAA1524	PHF6	RPE	SMC4	SRFBP1	TTK	XPO1	ANLN	C18orf54	CCDC138	CCDC99	CCNE2	DBF4	DEK	HAT1	LRRCC1	MPHOSPH6	MST4	PMS1	TAF1B	TTC26	VRK2	ZMPSTE24
SLC35A3	26	8	ABCD3	GNG12	NRAS	RSBN1	SLC25A24	SLC35D1	TMED5	AP1M1	BCL10	FAR2	FRS3	GFPT1	KIAA1715	LIMA1	MAGI3	MGAT4A	MUT	NIPAL1	PANK3	PLS1	POF1B	SNX7	SUCLG2	TMEM144	TPD52	TTC39B
SLC5A6	26	9	AHCY	ANO9	CEL	PIGU	PLAGL2	SGMS2	SMYD5	ADCY3	BIN1	CAPN2	CD55	CPN1	DDN	FAH	FITM2	KHK	PNLIPRP2	RNF125	RPIA	RTKN	SLC22A11	SLC2A8	SLC6A4	TRNP1	UMODL1	VIL1
SUMO1P3	26	10	BCAS4	CLEC2D	CTCFL	FAM133B	H3F3A	ISCA1P1	LOC100130932	NME2P1	RAB6C	ZNF322B	AIDA	ATP8B5P	CDC26	COMMD1	CYP20A1	EFCAB3	FAM119A	HNRNPA3P1	ICA1L	ID2B	LOC285359	LOC442454	SPCS2	TOMM20L	TOP1P1	ZNF674
SYNPO2	26	15	LMOD1	MYH11	MYLK	ADAMTSL3	AKAP6	ANGPTL1	ATP1A2	BVES	FHL1	FILIP1	LDB3	LMO3	MAMDC2	MYOCD	NBLA00301	NEGR1	NPTX1	NRXN3	OR51E2	PDZRN4	PGM5	PPP1R12B	RIMS1	SCN2B	SCN7A	USP51
ZFHX4	26	1	FNDC1	GLI3	KCNE4	KIAA1462	MAP6	MSRB3	NALCN	PRELP	AKAP12	APBB2	BMPR1B	C12orf68	C1orf190	CHST3	DLG2	FGF1	HTR2B	KCND2	LOC100192378	MEIS2	MLLT11	NRK	PCDH10	PCDHGA4	SCN3B	SUSD5
ADAT3	25		ATP5D	C4orf48	FAM108A1	FAM173A	NR2F6	SOLH	STK11	C19orf20	C19orf60	C2CD4D	C2orf82	CLDN3	EIF3C	FBXL15	FBXL8	JUND	MED16	PYCARD	RNF126	SH3D20	SLC7A5P1	SPATA2L	TTC15	ZFPM1	ZNF703
ARHGEF17	25		COL4A2	DCHS1	EFS	GPR124	NOTCH3	TNS1	BICD2	CBX6	CNTNAP1	DENND5A	FLNA	FRMD4A	GLIS2	GPR173	GPRC5B	HEYL	KIRREL	MAP3K3	MYH10	OLFML2A	SKI	TSPAN9	WTIP	ZNF362	ZNF512B
ATP2B3	25		CACNG7	DPYSL5	MYT1L	PHF21B	ANKRD34C	ARHGAP36	ATP2B2	CDH10	CLEC4M	CLVS2	CRHR1	CUX2	GRM7	IGSF11	LOC154822	LOC285696	LOC440461	LRRC7	PCDH15	PCSK2	PROKR1	SEZ6L	TNR	UNC80	ZDHHC22
AZI2	25		ARL8B	CGGBP1	DYNC1LI1	EPS15	ERLEC1	FAM114A2	FCHO2	HSPA13	MANEA	MIER1	PCNP	RAB5A	ALCAM	APPL1	C6orf72	CMTM6	DTX2	EIF1B	FRG1	LZTFL1	RAB28	SCARB1	SLC36A4	TTC33	UBE2Q2
BGN	25		AEBP1	COL1A1	OLFML2B	SPARC	THY1	APCDD1L	ARSI	C11orf88	C5orf46	COL22A1	DPYSL4	FSTL3	GFPT2	GGT5	KCNE4	KIAA1949	LEPRE1	MEIS3	MXRA8	NTM	NXN	OSCAR	PPAPDC1A	THBS2	TWIST1
BPTF	25		BAT2L2	DDX42	GPATCH8	HELZ	MLL2	ATP6V0B	C2CD3	CLASP1	DCAF7	DYNLL1	DYNLT1	HEATR6	KIAA1109	LRRC37A4	MLL	MYST4	SEPX1	SFRS14	SYNE2	TAOK1	TMEM131	TNRC6C	YEATS2	ZNF37A	ZNF652
C7orf58	25		ADAMTSL3	FAT4	MAPK10	NEGR1	PCDH18	PTPLAD2	ARHGAP6	CCL11	CHODL	EDIL3	FCER1A	FRZB	GDNF	HGF	HHIP	ITIH5	LRRN4CL	LRRTM2	NTN4	P2RY12	PXK	RAB30	STMN2	TNFSF18	TYRP1
CD37	25		ARHGAP30	CD52	FMNL1	KLHL6	LSP1	MYO1G	WAS	CD72	CD79B	CR1	CXCR4	DOK3	DPEP2	ELMO1	FAM78A	GPSM3	HVCN1	LILRA4	LIMD2	LYL1	NAPSB	NFATC1	PARVG	PLA2G2D	TGFB1
CD93	25		CD34	CDH5	DYSF	GPR116	HEG1	S1PR1	ADAMTS1	ADAMTS9	AFAP1L1	AVPR1A	COL15A1	CXorf36	DOC2B	DOCK4	EPAS1	FAM101B	FGD5	GJA1	ITGB3	PCDH17	PREX2	SH2B3	SLC7A2	THBD	WNK3
CNOT3	25		AARS2	CAPZA2	NUP62	SCAF1	STRN4	SYMPK	AKT1S1	ATP13A1	C19orf61	CALM3	CLPTM1	GYS1	HEXB	METTL9	MLL4	POU2F1	PRKD2	RBM10	SAPS1	SETD1A	SFRS16	SUPT5H	SUV420H2	U2AF2	UBE2M
DNAJB5	25		CLIP3	EHD2	FBXL7	HSPB8	JAM3	MRAS	MRGPRF	MSRB3	TAGLN	TNS1	CCBE1	DACT3	EPHA5	GNA12	KCNK3	LAYN	LTBP1	MEIS1	MGC42105	PLEKHO1	SNAP25	SRPX	ST8SIA1	SYPL2	TCEAL3
DPP8	25		ADAM10	DENND4A	FEM1B	IREB2	MYO9A	SECISBP2L	AP4E1	ARIH1	ASB7	C1orf91	CASC5	CSNK1G1	FAM63B	IQGAP1	MAP2K1	MEF2A	N4BP2	NHLRC2	PRDM10	RFX7	RNF111	SEC23IP	TMOD3	VPS13C	ZFP106
EVC	25		AEBP1	ANTXR1	C1S	COL6A3	COL8A2	DDR2	FNDC1	GLI3	ODZ4	PDGFRB	BNC2	C14orf132	FAM180A	GAS7	GLI1	HMCN1	LRRC15	LTBP2	MAP1A	MITF	MMP2	MXRA5	NCAM2	RUNX1T1	TSHZ3
F8A1	25		HIST1H4K	LOC100133161	LOC613037	OR7E37P	PCDHB17	SLC22A20	SPDYE8P	TMEM160	TRIM74	TUBA4B	ACR	ANKRD9	ARMCX6	C10orf4	CATSPER2P1	CXorf40B	FAM122C	GPR150	LEFTY2	NOMO3	POMZP3	RAB43	TTC36	TUBG2	ZNF771
FAM108A1	25		ADAT3	C19orf20	FBXL15	LOC407835	TRAPPC5	APBA3	APC2	ATP6V0C	C19orf52	CCR10	DDTL	FAM176B	FXR1	GIYD2	HES4	LRRC26	NPB	PEMT	PSPN	PYCARD	RNF126	SLC7A5P1	TMEM160	TMEM191A	TUBB2A
KIAA0430	25		C5orf41	CHD9	DYNC1LI2	ECE2	KIAA0240	MIA3	SMG1	STRA13	ZC3H7A	ATXN1	C16orf72	CBLB	CTDSP2	EEF2K	HECA	ITPRIPL2	LOC100129550	MFSD6	MKL2	MRPS11	N4BP1	NDE1	SLC25A39	TSSC1	ZFHX3
KIAA1704	25		COG6	DIS3	GTF2F2	KPNA3	NUFIP1	PIBF1	RNASEH2B	UFM1	UGGT2	BIVM	C11orf24	C13orf37	CCDC122	CDADC1	ELF1	IQCB1	PELI3	RNF219	SETDB2	SUCLA2	TAF1B	TRIM13	USPL1	UTP14C	VPS36
KIAA2022	25		ANGPTL1	BMPR1B	KCNA1	KCNB1	MYLK	NAP1L2	NAP1L6	PRELP	SALL2	SCN7A	SPARCL1	TNS1	CBX7	CDON	CMYA5	FBXO32	FNBP1	GRIN2A	LOC100192378	RBM20	SCN2B	SCN3B	SFTPD	SH3BGR	ZNF483
MAST4	25		C12orf51	IL6ST	KIAA0754	SGK269	SH3PXD2A	SYNPO	ZNF827	ATP1B3	CACNA1C	ETV3	HIVEP1	ITPR2	LOC100144603	LOC650623	NAV1	NAV2	P2RY1	RAB30	RGNEF	SLC36A1	STK10	TANC1	TRIO	UTRN	ZSWIM6
MED13L	25		ARHGEF12	ARID2	ASH1L	ASXL2	BAZ2A	C12orf51	CLIP1	HELZ	KIDINS220	LRP6	MLL2	MLL3	WNK1	BOD1L	CTDSP2	DYRK2	PBRM1	PGLS	PLEKHM3	PSMB3	PTPN11	TAOK3	UTRN	ZFHX3	ZRANB1
MIER1	25		CTBS	DR1	EPS15	FCHO2	FPGT	LRRC40	LYSMD3	PIGK	USP33	ABCA5	ABHD5	ACADM	AZI2	C12orf4	C9orf72	CMTM6	ETNK1	FBXL5	NCK1	RSBN1	SH3GLB1	SLC25A24	SLC30A7	STAM2	TAF13
MKI67IP	25		OLA1	RSL1D1	SSB	TSN	WDR75	ASNSD1	BRIX1	C19orf2	C2orf29	C8orf59	DARS	DDX10	DDX18	EIF3M	FARSB	MRPL30	MTIF2	NOL10	NOP58	RPF2	STRADB	TPRKB	TTC27	UTP6	ZC3H8
MYO1G	25		ARHGAP9	CYTH4	DOK2	FMNL1	RASAL3	ADAMTS15	ADORA2A	AGAP2	CD37	CORO1A	FGD2	GJD3	IL12RB1	IL4I1	ITGB7	KLHDC7B	LILRB5	NCF1	NTRK1	RELT	S1PR4	SELPLG	SIGLEC1	TNFRSF18	TYMP
NAP1L3	25		ARMCX1	BNC2	DZIP1	FRMD6	LRRC4C	MSRB3	STON1	BEND6	C14orf37	C1orf190	FAM70A	FGF14	GPR1	KLHL4	LOC644538	MITF	NUDT11	PCDH9	PEG3	PNMAL1	SUSD5	TRPC1	TUB	ZDHHC15	ZFPM2
NDUFA5	25		BET1	CETN3	PCNP	STXBP3	SUMO1	ZNF277	ZNF680	ARPC3	BCAP29	C14orf28	C16orf87	C6orf182	COX16	DTWD1	HMGN3	KRCC1	LOC401397	MEAF6	SNX4	SPHAR	ST13	SVIP	TBL1XR1	ZCRB1	ZNF720
NHSL2	25		DAAM2	DDR2	FLT4	HEG1	ITPR1	KIRREL	THSD7A	AR	C3orf36	FLG	HTR2A	INPP4A	IQSEC3	KIAA1045	LOC650623	ODZ1	PCDHB19P	PCDHGA9	PTPN5	PYGO1	RNF165	RUNDC2A	TTBK2	ZNF154	ZSCAN23
NLGN2	25		CHRD	CLIP3	LAMB2	MAP3K12	MRC2	S1PR2	ABCA3	B3GNT9	CBLN3	KCND1	KIAA0427	LEPREL2	LPPR2	NFKB2	NTN1	PACS1	PARD6G	PTPRS	RADIL	ROBO3	TENC1	THPO	TMCC2	TSPYL2	VAX2
NRP1	25		GPR116	HEG1	ZEB2	AKT3	CCDC88A	CHST15	CHSY1	CYP1B1	DACT1	DLC1	DOCK4	GALNTL2	GJA1	HEY1	ITGA1	ITPRIPL2	KIAA1949	LRRC8C	NLGN4X	PAPPA	PDE10A	RASGRP3	SH2B3	STEAP4	TRPS1
NUDCD1	25		ARMC1	AZIN1	DCAF13	DSCC1	ENY2	MTBP	OTUD6B	SLC25A32	CPNE3	CRAT	E2F5	FAM160B2	FAM49B	FBLIM1	MTERFD1	NIP7	NUDT16	PNO1	PTPN18	RIPK2	UBA2	UBA7	UTP23	WDR67	WDYHV1
OR7E37P	25		PPIAL4G	RPSAP9	TPI1P3	CLEC18C	F8A1	FAM166A	FAM58B	FOLH1B	FTHL3	LOC442459	LOC643387	LYPLA2P1	MGC72080	PIPSL	POMZP3	RAB43	RBM4B	RPS28	SNORA67	TMEM160	TPI1P2	TRIM74	TUBA1A	TUBA4B	UBC
PRDX5	25		C10orf99	FOXD2	LRIT2	LY6G6D	PXMP4	SMCHD1	ACSF2	C11orf67	C9orf71	CABLES1	CCDC88B	CREG2	DBI	ESPN	GLRA2	GRK5	HABP2	KIAA1211	PIK3AP1	PLA2G4A	RNF125	RXFP4	SLC2A8	SLC39A2	TEKT5
PRICKLE1	25		BNC2	FLRT2	HEG1	LOC400043	MGP	MPDZ	PRELP	SGCE	SPG20	TSPYL5	ZEB1	ALDH1A3	GNAL	KLHL4	MATN3	NLGN4X	NRK	NUDT10	OPRL1	PABPC4L	PABPC5	PKNOX2	RFPL1S	ZIK1	ZNF667
PTRF	25		AEBP1	CCDC8	EHD2	ITGA5	KIAA1462	MAP1A	SSC5D	TAGLN	ARNT2	C6orf174	CHST15	CHST3	COL16A1	DLG4	FAM46B	FLNA	FN1	GLIS2	ISM1	MAPK11	MYADM	NRP2	SAMD4A	SYNC	ZBTB47
PUS1	25		DDX51	DDX54	DHX37	HERC3	IMP4	NOC4L	RUVBL2	SH3GLB1	SNRPF	SRM	TRAP1	AAAS	CTSO	FBRSL1	NOP2	OGFOD2	PGAM5	RNFT2	RPUSD2	RRP9	SLC29A2	STX12	TEAD4	TFAP4	ZMYND19
RAB3GAP2	25		ATF6	C1orf55	CAMSAP1L1	CDC73	CEP350	NUP133	PPP1R15B	ABCB10	ANGEL2	CHD1L	CNST	EPRS	EXOC8	FAM20B	KCTD3	LGALS8	POGK	RBBP5	RCOR3	RHOU	RNF160	SLC19A2	TP53BP2	ZNF669	ZNF678
SAC3D1	25		C11orf83	C5orf41	CCDC91	NDUFS8	PGP	SDF2L1	YDJC	B3GAT3	CDK2AP2	DHRS13	H2AFX	LOC729991	MFSD6	MPV17L2	NDUFAF3	NUDT8	ORAI1	RASSF6	RNASEL	SIGMAR1	SLC25A39	TAF6L	TMEM52	TUBG1	WDR34
SASH3	25		ABI3	ARHGAP9	CD48	CD4	CYTH4	DOCK2	IKZF1	AMICA1	APBB1IP	C16orf54	CD28	CD53	GIMAP5	IL16	IL21R	KIAA0748	LOC100233209	LRMP	NAPSB	NCF1	RHOH	SLAMF1	SLAMF7	TNFAIP8L2	TRAF3IP3
SFRS3	25		AMD1	CBX3	DBF4	ITGB3BP	PAK1IP1	PTGES3	TPRKB	TRA2B	ASF1A	GABPB1	GSPT1	HAT1	HAUS1	HMGN4	LSM6	MAD2L1	MRPL50	POLR3G	PTMA	RG9MTD1	SFRS13A	SLC12A7	STMN1	UBA2	VRK1
SPEN	25		ARID1A	KIAA0467	MLL2	SRRM2	UBR4	ACIN1	ADI1	ANKRD11	CASZ1	CHD2	CMC1	COMMD1	EIF4G1	FAM193A	GBF1	GRLF1	HIVEP1	HSBP1	INO80	ITPR3	MRPL34	MTOR	OTUD3	TRRAP	ZBTB40
SR140	25		BCLAF1	CEP290	CEP63	LRRC58	MPHOSPH10	OPA1	RBM12B	SLC25A36	XPO1	AHCTF1	ATP6V0D1	CCAR1	DEK	GK5	ICAM3	LUC7L3	MBTD1	MDM1	NINJ1	QTRTD1	RBBP6	TOP1	TOPBP1	TTC14	TUBB2A
STXBP3	25		DNTTIP2	GABPA	NRAS	PCNP	PKN2	RAP1A	SCP2	TMEM167B	ZNF644	BCAS2	C11orf54	C1orf103	CCDC76	CEPT1	CMPK1	FPGT	KIAA1107	KRCC1	LARP7	LZIC	NDUFA5	PDIK1L	RSBN1	TBC1D8B	THAP1
TAOK1	25		ASXL2	BPTF	GPATCH8	MYO9A	ATF7IP	BICD1	C19orf43	CDKL5	CLOCK	EP300	FAM73A	KIAA0754	LCOR	LNPEP	N4BP2	NBEAL1	PCNX	PSMG3	RIF1	SON	SSH2	TAF3	UBXN7	VPS13B	WDFY3
TMEM126B	25		CCDC90B	FASTKD3	GLO1	LOC653566	MRPL32	NDUFB5	POLR2K	TMEM126A	ANKRD49	C11orf73	C4orf33	C5orf28	CWC15	FAM118B	MRPS6	NCOR2	NDUFC2	PRKRIR	SDHD	STARD3NL	TMEM14B	TMEM188	TMEM49	UBE2E1	ZDHHC13
VPS26A	25		CYB5R4	HERC4	NRBF2	PCNP	PDCD10	SAR1A	SMNDC1	TRUB1	TWF1	ANAPC2	AP3M1	C6orf211	DDX50	EIF4EBP2	GMFB	PPP3CB	PPP3R1	RAB18	RABL3	RWDD4A	SIRT1	SLC25A16	UBE2D1	UBXN2A	YME1L1
ZNF609	25		BAZ2A	CSNK1G1	HERC1	MLL2	MYO1E	AKAP13	ARIH1	BCOR	C12orf47	C1orf57	CHD2	COMMD9	CRTC3	EIF4EBP3	EP300	NCOR1	NEO1	SIN3A	SLTM	TAF3	TANC1	TP53BP1	ZHX2	ZNF236	ZNF592
ZNF668	25		ARMC5	C19orf28	CCDC124	EGLN2	FAM100A	GPR137	MAP1S	RFX1	TSSC4	WDR24	ZDHHC24	ZNF628	ADD3	ANKRD13D	AP1M1	B3GAT3	BCAR1	C19orf47	DAK	DAPK3	INO80B	PQLC1	PRR24	ZBTB17	ZNF428
AFTPH	24		ACTR2	CD2AP	CWC22	MPHOSPH10	VPS54	ZNF638	ACSL3	CASP8	DYNC2LI1	EML4	ENPP4	ETAA1	HSPC159	MKLN1	NT5DC2	SMC5	SMC6	SPHAR	SPRED2	TGOLN2	UGP2	USP37	ZNF518A	ZNF91
AGAP6	24		AGAP4	AGAP5	AGAP8	C21orf15	FAM156A	GAPDHS	GDF9	GOLGA8B	IGLL3	LOC150776	LOC339047	LOC399744	LOC55908	NPIPL3	NSUN5P1	NTN5	SCARNA12	SCARNA9	SCXB	SGK494	SNHG3	TRIM27	WASH3P	WDR85
ANKRD13D	24		ANKS3	ATG4B	E4F1	EML3	KLHL17	LRDD	NDUFS8	RABL3	RAD9A	RHOT2	TAF6L	ZNF668	B3GALT6	CCS	ENO3	HMHA1	JAG2	LCAT	MUT	PRSS53	RELL2	RHPN1	TCIRG1	TM7SF2
ASAM	24		ANGPTL2	C14orf132	C1S	DDR2	GPC6	GREM1	OSMR	RAB31	SYT11	AXL	BICC1	CACNA2D1	CAV1	CFLAR	DPT	EML1	FAM49A	FGF7	GALNTL2	LRRK2	MCTP1	MYO5A	SDK1	TIMP2
ATRX	24		ATP7A	BMPR2	CAMSAP1L1	CHD9	FAM96B	PHF6	PPP4C	RIF1	SOS1	TEAD1	THOC2	TOP2B	USP47	ZBTB33	ATP11C	BRWD3	C2orf79	GPRASP2	IFT81	LRRC58	MTX3	PRSS3	ZC3H13	ZNF449
B3GNT6	24		FCGBP	HEPACAM2	SPINK4	C20orf56	CBFA2T3	CLCA1	ENTPD8	FER1L6	GALNT8	GFI1	GP9	ITLN1	L1TD1	MB	MUC2	REP15	RETNLB	SCGB2A1	SERPINA1	SLITRK6	TMEM61	TPSG1	TRPA1	ZBTB7C
CACNA2D1	24		ABCC9	AMOTL1	ASAM	BVES	C20orf194	DDR2	ITGB3	JAM3	RNF150	RUNX1T1	CPEB1	F13A1	FGF10	HGF	KCND3	LRRN2	PAK3	PCDHGA12	PCDHGB6	PTGIS	RBMS3	SLITRK5	TNN	ZNF677
CALD1	24		FERMT2	FSTL1	MSRB3	NEXN	ZEB1	AKT3	BEX4	CLIC4	FAM198B	FILIP1L	KCNE4	KIAA1462	LRCH2	MPDZ	MRVI1	PABPC4L	PCDH7	PKD2	RAI14	SGCD	STON1	TGFB2	TMEM47	TSHZ3
CAPZA2	24		CALM2	CNOT3	DNAJB9	GNG12	LUZP6	LYPLA1	RINT1	SNRNP70	SYPL1	THAP5	ARL2BP	COPS4	FRAT1	HNRPLL	NEURL4	PRKAG2	RAP1B	RHEB	2018-09-15	SLC25A40	SLC35F5	STARD3NL	ZBTB17	ZNF408
CASP8AP2	24		BCLAF1	CCAR1	CDC40	PHIP	XPO1	ZNF292	AHI1	ASCC3	C10orf18	C6orf167	CEP135	CP110	KIAA1731	RBM16	REV3L	RNGTT	SFRS13A	SMC3	SMG1	SYNCRIP	TMEM181	ZBTB24	ZNF518A	ZUFSP
CENPQ	24		C12orf48	C13orf37	C2orf49	C6orf162	DEK	EXTL2	KBTBD3	KIAA1586	KIN	PCNP	C1orf52	C5orf34	CACNG8	CCDC121	CCDC73	CENPI	DLEU2	FANCL	FSD1L	LHB	MYH7	RBM45	SPA17	ZNF451
CEP290	24		BDP1	CCDC55	EEA1	KIAA1731	LUC7L3	SFRS12	SR140	ZNF638	ALMS1	ANKRD26	C12orf35	CCAR1	DZIP3	ESF1	FLJ37201	IFT81	KIAA1407	MGEA5	MOBKL1A	NFAT5	OFD1	RPS6KB1	ZFC3H1	ZNF449
COL6A3	24		COL12A1	COL1A2	COL5A1	EVC	FBN1	PDGFRB	ADAMTS12	ANGPTL2	COL13A1	CYP27C1	FAM196B	ITPRIP	LAMA4	LAMB1	MMP14	MXRA5	NID2	PAPPA	PXDN	SEMA7A	SH3PXD2B	TSHZ3	VCL	ZNF469
CSGALNACT2	24		CCDC88A	CEP170	GNB4	ITGAV	TCF4	ADAMTS6	ARHGAP8	CARD8	CREBL2	CSGALNACT1	FAM160B1	FKBP14	GLB1L2	ITGB1	KATNAL1	LATS2	LCA5	MEF2A	PPFIBP1	RAB12	TMEFF1	TMEM177	WDR47	ZNF25
CYTH4	24		ARHGAP30	CD53	DOK2	LAIR1	LILRB1	MYO1G	WAS	ADAP2	CD300A	DOK3	DPEP2	FAM20A	IL10RA	LAT2	LOC100233209	MEI1	MYO1F	PARVG	PIK3R6	PTAFR	RASGRP4	SASH3	SLC37A2	TMEM106A
DAAM2	24		A2M	ATP8B2	ITGB3	MCAM	MRVI1	SLIT3	CAV1	CCDC3	COL14A1	EHD3	KCTD10	KIRREL	LRRTM2	NHSL2	NID1	NRIP2	OLFML2A	PDE2A	PKNOX2	PTGS1	SALL2	SOX5	TNN	TTC28
DHX34	24		C12orf23	DBF4B	GMEB2	KAT2A	MED25	POLR3E	SMPD4	SNRNP70	TFAP4	YIPF5	ZNF574	ATXN7L2	BLOC1S3	C11orf84	C19orf73	DDX51	ING5	LACTB	LOC80054	PPAN	PPFIA3	SDR16C5	ZNF48	ZNF74
DUSP11	24		ACTR10	C1D	CRIPT	GOLT1B	MOBKL1B	PAPOLG	PCNP	PDCD10	ASNSD1	C3orf38	C6orf72	CALM2	CCDC111	ERLEC1	HMGN4	MCEE	MRPL35	NFU1	NSL1	PSMD5	RAB1A	TMEM182	UBXN2A	YIPF4
ERI2	24		C16orf63	FAM76B	GMFB	LRRCC1	NUDT21	RMI1	THUMPD1	USP1	ZRANB2	ARL6IP1	BCKDHA	C16orf87	CCNE2	CENPK	CSTF3	CYB5R4	GSPT1	LIN7C	MPHOSPH6	PALB2	PPP2R1A	UNC45A	USF2	VPS35
FAM48B1	24		FAM48B2	FBXO40	LOC400804	NCRNA00164	PRKACG	TNR	ATP1A4	BET3L	C15orf53	C1orf223	C9orf144B	CYP8B1	FAM154A	FSD2	HSPC072	KLHL10	LOC26102	LOC285205	LOC285696	NHEG1	PAPOLB	PEX11A	SPATS1	ZSCAN1
FBXW5	24		ANAPC2	CBX3	COBRA1	COQ4	DDX10	MIB2	PFKL	ZDHHC12	ACADS	ACTR1B	AMDHD2	C8G	C9orf172	C9orf7	CORO1B	GNB2	NACC2	NPDC1	RNPEPL1	SH3GLB2	SLC27A4	SURF4	TCIRG1	TESK1
FCHO2	24		CCPG1	CPEB2	LYSMD3	MIER1	NEK7	OSBPL8	PAPD4	POLK	SCAMP1	ACAP2	AZI2	C5orf24	CAST	COL4A3BP	FEM1C	MIER3	PDE4D	2018-09-10	SLC2A13	SPOPL	STAM2	TMED7	TRIM23	ZFP91
FRMD6	24		ANTXR1	BNC2	FERMT2	FSTL1	GNB4	GPC6	RAB31	SULF1	CDK14	GJA1	GLIS3	GPX8	GREM1	KCND2	NAP1L3	PALLD	PRRX1	RAI14	SNAI2	TIMP2	TMEM45A	TSHZ3	TWSG1	VGLL3
GLI3	24		AEBP1	BNC2	EHD2	EVC	FBXL7	SSC5D	CCBE1	CCDC80	CCDC8	CYP27C1	EFS	FAM110B	FAM180A	GLI2	MDGA1	MEIS1	ODZ3	ODZ4	PCDH7	PRDM6	TIMP2	UBE2QL1	ZFHX4	ZNF521
GOLGB1	24		COX4NB	CYC1	DNAJC13	KIAA2018	MIA3	MRPS12	NIPBL	POLR2G	TUG1	ZNF224	ZNF638	ALMS1	CRYBG3	DSP	ETV6	GATC	GK5	KIAA1407	KIAA1671	KIAA2026	LOC100129550	TMCC1	TRAPPC2L	ZNF652
GPS1	24		ANAPC11	DUS1L	HGS	MRPL38	RFNG	SLC25A39	C17orf101	C17orf62	C17orf89	C17orf90	CHMP6	DCXR	G6PC3	GALK1	JMJD6	MIF4GD	NARF	NAT9	SLC25A10	SLC25A19	SYNGR2	THOC4	TSEN54	ZDHHC24
GUCY1B3	24		FERMT2	GUCY1A3	LDB2	SDC2	C21orf7	CCDC36	CCL2	ELOVL4	ENOX1	F2R	FAM110B	FMO3	GJC1	GTF2A1L	LPHN2	PDE1A	PLXDC1	PTGFR	RASL12	S1PR3	SCHIP1	SGCE	TUSC3	ZNF788
HIVEP3	24		AFAP1L2	CARD6	CD82	DUSP4	ELK3	FAM78A	NFATC1	SELPLG	TRERF1	TRIB2	ZNF407	ABLIM3	ADAM8	ASPRV1	C2CD4C	C7orf36	GRAMD1B	GRK5	JAKMIP3	LYZ	PLXND1	RILPL2	ROR1	RUNX3
JMJD1C	24		ANKRD12	BAZ2B	CAMSAP1L1	CENPC1	MED13	PHIP	SECISBP2L	SFRS2IP	SIRT1	SLK	TNKS2	ANK3	ANKIB1	ARHGAP12	C12orf35	HERC4	MOBKL1A	POLR2L	PUM2	RASA2	RICTOR	UACA	ZNF430	ZNF518A
KIAA0895L	24		AFG3L1	MAPK8IP3	TAF1C	TTLL3	WDR90	ZNF276	ACAP3	ANKRD23	ARHGAP33	ATG16L2	C19orf36	EDC4	HCN3	KIAA0664P3	KLHL17	MZF1	NCRNA00115	NEIL1	PASK	SH2B1	SKIV2L	SPRN	SUV420H2	ZNF513
KIAA1462	24		CALD1	COL15A1	DLC1	ITGA5	PTRF	ZFHX4	ADAMTS5	CCNI2	DKFZp434J0226	GALNT13	ID1	KCNE4	MYH10	PALMD	PHLDB2	RAI14	RANBP3L	RNF165	SLC7A2	SMARCA1	SOX7	TCEAL3	VGLL3	ZNF532
LHFP	24		CCDC80	CXorf36	ECM2	ERG	FBXL7	JAM3	LDB2	MGP	OLFML2B	RHOJ	2018-09-04	VIM	CUBN	CXCL12	EBF3	GEM	KCNE4	KCNJ8	PALMD	PDE1B	PEA15	SGCE	SLITRK4	ZNF331
LMBRD1	24		C6orf72	C8orf83	CLN5	COG6	CRIPT	DHX30	ITCH	MAP4K3	MTMR6	RNF13	SNX14	SNX4	UBL3	YPEL5	ARHGAP18	CCDC28A	FAM82A1	HINT3	HNMT	NUP188	PROS1	SH3BGRL2	TMBIM4	ZNF675
2018-03-07	24		ACTR2	ARL5A	CWC22	MATR3	PAPOLG	PCNP	PLEKHA3	PRPF40A	SP3	STAM2	TLK1	UBXN4	C2orf67	CCNT2	EEFSEC	INSIG2	JMJD8	NAGPA	NDUFV1	NFE2L2	SPOPL	THAP1	WDR24	ZNF451
MOBKL3	24		BZW1	GOLT1B	MMADHC	PPP1CB	PRKRA	TXNDC9	AGFG1	ARL5A	ARL6IP6	ASNSD1	C1D	COQ10B	CYB5R4	DYNC1I2	HAT1	MITD1	MRPL33	NDUFS1	NEURL4	NUP35	RAB1A	2018-09-02	TSN	UNC50
MS4A6A	24		AIF1	C1QB	CD53	GPR34	IGSF6	MPEG1	MS4A4A	ADAMDEC1	ADORA3	ARHGAP15	C17orf87	CCR2	CD48	CLEC4A	CSF2RA	FAM26F	FOLR2	GPR65	LST1	P2RY13	RNASE6	SIGLEC8	SUCNR1	TLR8
OSBPL8	24		CDK17	EPS15	FCHO2	KIAA1033	NEK7	TMTC3	AHR	ANP32E	BMI1	FGFR1OP2	MANEA	MAP3K1	NAB1	PHKG2	PLDN	POMT1	RAB8B	SLC38A2	SOCS5	SPRED1	TBC1D15	TMEM30A	TNKS2	YAF2
PGAM4	24		EDARADD	POTEE	TPI1P3	APOBEC3A	ASAH2B	ASAH2	CKMT1A	DHX40P1	FAM45B	GLUD2	HBA1	HESRG	IK	LOC344967	MCART2	MORF4	OPN1SW	PGAM1	RACGAP1P	RPL23AP82	SNORA67	TRIM16L	TUBA1A	UBE2MP1
PIK3R5	24		APBB1IP	C1orf162	CSF2RB	DOCK2	FGR	LILRB2	SLA	TNFAIP8L2	TNFSF8	ADAM28	ALOX5	CCL13	CD80	COL23A1	KCNK13	KYNU	PLBD2	PRAM1	RNF152	SIGLEC7	TCN2	TMEM140	VNN2	ZMYND15
PPP1CA	24		ASH1L	BAT2L2	C11orf59	FADD	HERC1	OTUB1	PPP4C	AASS	BAD	C2orf79	CDK2AP2	CFL1	COX8A	FIBP	PPP1R14B	RPS6KB2	SNX15	STARD10	TAF10	TANC1	TMEM134	TMEM179B	TRAPPC4	TRPT1
RCSD1	24		FLI1	GIMAP6	GIMAP7	HCLS1	IKZF1	KLHL6	BCL2	BEND4	CAMK4	CHI3L2	CHST2	CPM	CYSLTR1	DOCK8	ELMO1	GFRA2	IL16	KCNQ5	PPP1R16B	PRKCB	RAB39B	RASSF2	SLC24A4	ZNF804A
RPL13AP20	24		RPL21	RPS26P11	RPSAP9	ATP5L2	CFHR1	CLEC18C	CTAGE6	DHX40P1	FLJ39739	FUT5	GPR89C	H3F3C	HNRNPA1L2	KGFLP1	LOC349196	LOC647859	RPL13AP6	RPL23P8	RPL39	RPS28	SPIN2A	TRIM16L	TRIM74	ZNF90
SEC24A	24		AFF4	CPEB4	LYSMD3	PANK3	PRRC1	SCYL2	ACBD3	ADAM9	ARL5B	CLINT1	EDEM1	EIF2AK3	ELL2	ERO1L	FAM18B	LIN7B	MFAP3	PDE4D	PRKAA1	RNF145	SGMS2	SLC2A13	YIPF5	ZNF775
SHISA4	24		CMTM3	FNDC4	GBGT1	GEFT	HHIPL1	NACAD	SLC45A1	TNFSF12	UBTD1	WTIP	C17orf103	C3orf18	CHST14	CTSF	ECEL1	FLJ36031	GPC1	IGFBP4	PCDHGC3	PEA15	PGCP	PJA1	PRAF2	SMARCD3
SMG6	24		CMC1	CNTROB	MYO1C	PLD2	POLR2A	WDR81	ZBTB4	ZZEF1	ADK	ANKFY1	BOD1	C17orf68	CAMTA2	EPN2	FXR2	KCTD11	MAML3	MPRIP	PRPF8	PSMG1	PTMS	RAI1	SLC25A33	ZNF407
SPDYE2	24		LOC100132247	LOC613037	RPS26P11	SPDYE7P	SPDYE8P	TPI1P3	ANKRD20A4	ARL17A	CATSPER2P1	CBWD3	GATSL2	INTS4L2	LOC100132832	LOC401127	POLR2J2	POM121C	PZP	RASA4	RNASE10	SLC6A10P	TBC1D3H	TRIM16L	TRIM74	ZNF286B
STARD8	24		FLI1	FLT4	MMRN2	SH2D3C	STAB1	TIE1	TRPV2	C10orf54	C17orf107	CSF1	DHH	DOC2B	EHD3	FES	GIMAP1	KIF17	LINGO1	NFATC1	P2RX1	PAK3	PREX1	RTN1	SCARF1	VASH1
STK32B	24		AFAP1L1	BCAT1	FAM101B	FLI1	GPC6	RHOJ	S1PR1	ZNF385D	ANO2	CCDC36	CSRP2	CYTL1	GPR85	GPR88	GRIA3	HTR7	KCNE1	LOC257358	MGAT4C	OLFM1	PRND	SLC8A3	TM4SF18	TMEM22
TRUB1	24		ARL5A	C10orf84	C5orf24	DCLRE1A	FAM175B	LRRC40	MRPL42	NOC3L	PUS7L	SMNDC1	TFAM	VPS26A	ACADSB	ADD3	ATF1	BCCIP	C10orf88	C9orf82	CANX	EXOC6	GRPEL2	PNPLA2	UBE2D1	ZNF341
TTLL3	24		CDK3	CSAD	DNHD1	LOC100131434	LOC646471	MAPK8IP3	PILRB	ADAMTS13	APBB3	C3orf42	CCDC88B	CDK5RAP3	CELSR3	COL6A4P2	ECHDC2	GOLGA2B	IL11RA	KIAA0895L	LOC401052	MAMDC4	MTMR9L	NCRNA00174	PCP2	TTC21A
UBLCP1	24		ATG12	LYSMD3	MATR3	MFAP3	SLU7	SRP19	UBTD2	ZMPSTE24	C5orf24	CANX	CDC37L1	CNNM3	CSNK1A1	DNAJC24	FAM114A2	KIAA2013	KIF3A	MED7	SLC25A1	SMNDC1	SNX2	TMEM167A	ZNF267	ZNF354A
ZNF322B	24		FAM35B2	MORF4	RAB6C	RPL21	C15orf21	CDC26	DHX40P1	FAM10A4	FAM133B	FAM66E	GPR89B	H3F3A	ISCA1P1	KGFLP1	LCA5L	LOC284232	LOC441454	LOC494141	LOC647859	LOC729020	MCART2	SUMO1P3	ZNF286B	ZNF658
ZRANB2	24		ALG6	C13orf37	CCDC76	PCNP	RWDD3	SFRS11	TIA1	ABCA5	CCDC66	ERI2	GCFC1	HSPB11	IFT80	LZTFL1	MBD4	MTHFD2L	PRPF18	PRPF38A	RNPC3	RPAP2	SACM1L	USP45	ZNF283	ZNF684
ACTR10	23		CGRRF1	DUSP11	EXOC5	GMFB	JKAMP	PPM1A	PPP2R3C	SCFD1	ATP6V1D	C6orf72	CHURC1	DAD1	DNAL1	EGLN2	FBXL5	KIAA0831	MUDENG	OCIAD1	PPP2R5C	SLC38A6	SNX6	SPATA7	ZNF341
ANTXR1	23		CDH11	COL8A1	EVC	PDGFC	RAB31	SGCD	SULF1	VCAN	CNIH3	COL8A2	DKK2	DKK3	FAM155A	FRMD6	GLT8D2	LPPR4	LUM	MITF	NCAM2	PPFIA2	SGIP1	TSHZ3	ZNF532
ARHGAP31	23		HEG1	IL1R1	NR3C1	RASSF2	TCF4	ZEB2	ARHGAP24	ARSB	CDC42EP3	DISC1	FRY	FZD4	KLF8	MAMLD1	MDFIC	MSN	NAV1	NLGN4X	RGL1	RNF144B	RPS6KA2	SH3BP5	SMARCA2
ATP1B2	23		C1QTNF7	CAND2	CXorf36	DLG2	MMRN2	PDE2A	PDE7B	PGR	PKNOX2	RGAG4	SEMA5B	SLC35F1	ABCG4	C10orf140	GPR88	GRIK3	MUSTN1	NRIP2	PRCD	SEZ6L	TMEM132E	ZNF229	ZNF727
BAT2L2	23		ASH1L	BPTF	CEP350	NSD1	TPR	ADAR	ANKRD17	BIRC6	BOD1L	C2orf28	ELK4	GIGYF2	KDM3B	OTUD7B	POGZ	PPP1CA	RASAL2	SMG7	SON	TANC1	TET3	YLPM1	ZNF37A
C12orf23	23		ARL1	BNIP3L	IKBIP	RALY	YIPF5	ADCY3	ARF4	BTG1	C12orf26	CKAP4	CLCN2	DHX34	DNAJC12	ELL2	FAM107B	KDELR3	LXN	MDM2	POLR3E	SEC22B	STK17B	TMED10	TSPAN13
CAND2	23		ADAM33	ATP1B2	BVES	C1QTNF7	MFAP4	NTRK3	RBPMS2	RCAN2	RGAG4	C10orf140	CLEC2L	CMYA5	CPEB1	CRMP1	FMN2	HPCAL4	NRG2	NRIP2	RPRM	SYN2	TRPC4	TTC28	ZNF727
CD3E	23		CD247	CD2	CD3D	ITGAL	MAP4K1	SIRPG	ACAP1	CD27	CD6	CD74	CD7	CTLA4	GIMAP5	GRAP2	GZMM	IL2RB	LTB	NCR3	SLA2	SPOCK2	SYTL3	TBC1D10C	UCP2
CD86	23		CYBB	EVI2A	FPR3	HAVCR2	LAPTM5	SAMSN1	ADAP2	AIF1	C5AR1	CD300LB	CD83	CLEC7A	FAM49A	FCER1G	LCP1	2018-03-01	MS4A14	MS4A7	NCF2	NLRC4	PDCD1LG2	TNFRSF9	TNFSF13B
CDO1	23		BOC	FGF14	MGP	MYOZ3	NUDT10	PGR	ACSM5	ANGPT4	COL25A1	CYP46A1	DIRC3	FAM43B	FMO2	KCNA1	KCNK2	LOC100192378	NKAPL	NTRK3	PRG4	PURG	RBP7	SGCG	TMEM200C
CENPT	23		ANKS3	CDK10	HSF4	LCN12	PHKG2	TAF1C	C16orf55	C9orf173	CAPN3	CCDC130	CCDC17	CCDC24	CDK3	ENO3	GFOD2	HCN3	LOC100130015	LOC100216545	NEIL1	NFKBID	RGL2	TNFRSF25	TSNAXIP1
CHTF18	23		LRDD	PKMYT1	RECQL4	RHOT2	TELO2	WDR90	ASB8	C16orf59	C16orf79	C1orf159	D2HGDH	DAZAP1	DGKZ	HAUS5	HDAC10	KLHL17	LRRC45	POLD1	PRR22	RAD9A	SNRNP70	TERT	ZNF598
COL6A2	23		COL6A1	SCARF2	A4GALT	ADAMTS2	ADAMTS7	BMP1	CD248	CD276	COL18A1	EFEMP2	EHD2	EMILIN1	FBLN2	FLNA	GGT5	GPR68	HHIPL1	HLX	PCDHGA12	RCN3	SPON2	TWIST2	VIM
DCLK1	23		ANK2	C20orf194	FLRT2	GNB4	JAM2	MCC	SPARCL1	ABCA6	BCHE	BHMT2	EBF3	IGF1	KCNT2	MEOX2	NEFH	OGN	PHLDB2	PLSCR4	PREX2	RFPL1S	SCN3B	SNAP25	TXLNB
DUSP4	23		ATP6V1B2	DOCK5	DPYSL2	HIVEP3	LYZ	PLK2	POFUT1	ASPHD2	C8orf75	CD55	DNAH2	ETV5	FAM192A	HS3ST1	IER5	LCK	LY6G6D	PHLDA1	RAB27B	REEP1	SLC25A21	SLC30A2	SYN3
DZIP1	23		C14orf132	C1S	FERMT2	FLRT2	FSTL1	GLT8D2	GPC6	JAM3	MSRB3	TCF4	ACSS3	C8orf48	CLIC6	DSEL	ELOVL4	LOC134466	LOC644538	NAP1L3	PLEKHH2	RARB	SOX5	SSPN	ZNF208
ELK3	23		ETS1	HEG1	IL6ST	LAMC1	PAPPA	PHLDB2	PTPRM	SYT11	TRPS1	ZNF281	ARL4C	ATP2B4	FAM198B	FAM63B	HIVEP3	ITPKB	NOTCH2	PCDHGA9	PIP4K2A	SLFN5	ZHX2	ZMAT3	ZNF532
EP300	23		ARID1A	ASXL2	GTPBP1	HERC1	MLL2	NDUFA2	TAOK1	TNRC6B	ZC3H7B	ZNF609	BCOR	HIVEP1	KIF13A	LDOC1L	LMTK2	MAML3	MTMR3	MYEOV2	NCOR1	SF3A1	TANC1	TCF20	TOB2
EVI2A	23		AIF1	CD86	GIMAP4	LY96	PDCD1LG2	PTPRC	SAMSN1	SRGN	B2M	CD69	CD83	CLEC4A	CLEC7A	HERPUD1	KLRD1	LIPA	LOC374443	LPXN	LXN	RGS1	TFEC	TLR1	TXNDC15
EXTL2	23		C1orf26	CENPQ	KIAA1586	SENP7	TAF13	WDR92	ZNF222	ADPRH	C3orf34	C6orf162	C7orf63	C8orf37	CCDC121	CCDC15	INTU	KRT222	L3MBTL3	LOC285847	NKIRAS1	NPHP3	PGBD1	ZNF397	ZNF599
FBLN5	23		AOC3	ATP8B2	C1S	CCDC80	CLIP3	FBXL7	MFAP4	PODN	PTGER3	SYT11	ANK2	LIX1L	LOXL4	LRRN2	NDN	NPAS3	PARVA	PGCP	ROR2	RSPO3	SLC16A2	SNCA	TMEM130
FCRL1	23		BLK	CD22	CXCR5	FCER2	MS4A1	TCL1A	TLR10	AICDA	BEND4	CD19	CLEC17A	CNR2	COL19A1	FAM159A	FCRL3	FCRL4	FGFBP2	MYBPC2	PNMA3	STAP1	TMEM132C	TTC24	VPREB3
FHL1	23		AOC3	JAM3	MYLK	NEGR1	SLC9A9	SYNPO2	AOX1	C8orf85	CHRDL1	DYNC1I1	EFHD1	FIGN	GABRB3	IGF1	KCNB1	KIAA0408	LOC283856	MAMDC2	MAPK10	PPAP2A	PTPRZ1	RIC3	SCN4B
GFPT2	23		ARSI	BGN	C13orf33	HSD11B1	KCNJ15	NOX4	PRRX1	ST6GALNAC5	TWIST2	VEGFC	VIM	APCDD1L	DAZL	DIRC1	GAS1	KLF17	LAYN	LOC283867	LPAR4	PRRX2	TGFB3	TIMP1	YPEL4
GNG2	23		ARHGEF6	GIMAP4	ITGA4	TCF4	WIPF1	ABCD2	CTSO	ENPP2	ETS1	FGL2	KLRF1	LIFR	LOC374443	LPAR1	LPXN	LRRC8C	LRRN3	NR3C1	P2RY14	PLCL1	PTGFR	STOM	ZNF804A
HIF1A	23		CHSY1	HEATR5A	PDE4D	RAB8B	SEL1L	C20orf134	C8orf4	CRY1	DMXL2	DNAL1	DOCK4	ENTPD7	GET4	ITGA1	JAK2	KLF9	NUCB2	PNKD	PPFIBP1	PRKAR1B	RAB27A	SGPP1	SWAP70
IKBIP	23		C12orf23	CALU	FKBP7	GNG11	GOLT1B	ITGAV	MORF4L1	ANXA5	ARF4	B3GALNT1	BPGM	C14orf45	C9orf30	CDK2AP1	DEGS1	HOXD8	LXN	OGFRL1	RGS10	SLC36A4	SNX10	TWSG1	VEPH1
JAZF1	23		AKT3	ANKRD6	FERMT2	GNB4	KLF9	MITF	RNF180	SPG20	TCF4	C8orf48	CDC42EP3	EFHA2	FAM171B	HCFC2	JAKMIP2	KATNAL1	LOC344595	PLS3	RFTN2	RHOQ	RIMKLB	TGFBR1	TMOD2
KIDINS220	23		BMPR2	BOD1L	COX6A1	GIGYF2	HELZ	MED13L	RAB3GAP1	RSF1	USP34	ASH1L	BCOR	CRIM1	DOCK1	LSM2	MAML2	MBD5	NCOA1	SMARCA2	SRA1	SYDE2	TNS3	TSHZ1	VPS13B
LIFR	23		ARHGEF6	FAM107A	GNG2	LRCH2	SDPR	ABI3BP	AFF3	ANKS1B	ATP6V1G2	C18orf34	CHL1	CPNE8	FHL5	KCNT2	LRRTM2	PDK4	PLEKHH2	RBMS3	RGS7BP	SCN3A	SLC27A6	SOX5	TMEM100
LOC284441	23		CTAGE1	FAM35B2	LOC150786	LOC729020	MORF4	RAB6C	RGPD4	ACER3	CDC14C	CSNK2A1P	EWSR1	FAM45B	FAM66E	FKBP2	GK3P	GMCL1L	GTF2I	LOC100128164	LOC284232	METTL2B	PRRG4	RBMXL1	TAF1L
MRPL11	23		AKAP13	CDK4	EMG1	ICT1	LSM2	MRPL48	NDUFS3	NME1	VPS13D	ZMIZ1	ALKBH2	ARHGEF2	DDX28	EPAS1	HIVEP2	MRPL21	MTCH2	NXT1	SH3PXD2A	SUN2	TIMM50	TMEM131	WDR74
MRPS34	23		C16orf13	MLST8	NDUFB10	PGP	ANKRD39	BBX	C16orf91	C5orf41	DCI	HMOX2	JMJD8	MAP3K2	MRPL23	NTHL1	POLR2I	POLR3K	RPS2	SECISBP2L	STUB1	TCEB2	THOC6	TRAP1	TUBA4A
MXRA8	23		AEBP1	BGN	EFEMP2	ISLR	SCARF2	SYDE1	TMEM90B	ADAMTS10	CERCAM	DZIP1L	FAM19A5	FBLN2	HS3ST3A1	HTRA3	MEIS3	MFAP2	MFGE8	MFRP	NTNG2	PCOLCE	PDLIM4	SLC22A17	TGFB1I1
NDUFA13	23		COX4I1	GOLGA4	NDUFB7	POLR2I	UBA52	ANKRD39	ARHGEF12	ATOX1	C19orf62	CHCHD5	COPE	CTNND1	LSM10	LSM7	LSMD1	METTL11A	MRPS24	NDUFA3	PRDX2	ROMO1	STX10	TCEB2	TRAPPC5
NDUFV1	23		CCDC91	IMP4	2018-03-07	NDUFS8	SOCS5	SP3	UQCRC1	ZNF267	C11orf2	C21orf33	C6orf108	CRYBA4	ESRRA	FOXRED1	IL13RA1	INSIG2	NGRN	POLR2L	PTGES2	RANBP9	SLC25A10	TICAM2	TPM4
NEDD1	23		CEP120	KHDRBS1	KIAA1033	KRR1	PTPN11	SASS6	ABCB6	AEBP2	AGPS	C18orf54	CCDC41	DNM1L	EEA1	FAR1	MYO1B	NFYB	PIGA	RECQL	RNF138	TMPO	TXNRD1	ZCCHC8	ZNF295
NOC3L	23		ABCE1	DDX18	DDX21	KPNA3	OTUD6B	SMNDC1	TRUB1	UTP15	WDR75	ATAD1	CHUK	DDX50	HAUS6	2018-03-05	PAQR3	RPP30	SERINC2	TCTN3	TMEM20	TRIOBP	TRMT11	XPOT	ZNF878
PA2G4P4	23		HNRNPA1L2	LOC100130932	LOC341056	NME2P1	PPIAL4C	RPL36A	RPS26P11	UBE2MP1	UBE2NL	WBP11P1	DHFR	FABP5	GCSH	GTF2H2B	HNRNPA3P1	KIF4B	LOC388955	LOC649330	LOC723972	LOC728554	NACA2	RACGAP1P	SORD
PABPC1L	23		AHSA2	C20orf165	C6orf134	KAT2A	LPIN3	NPEPL1	WDR27	ZNF335	ZNF692	ZSWIM1	C17orf86	C8orf77	CCDC84	CPNE7	DNAH17	L3MBTL	LOC221442	ORAOV1	PRPF40B	RELL2	STK36	TJAP1	TRPV1
PDE2A	23		DAAM2	DARC	GNAO1	MMRN2	NPR1	RBPMS2	ABCB5	ADAMTSL1	ATP1B2	C18orf34	C20orf160	CNTNAP3	GPIHBP1	KIAA1045	KIF5C	MYOM1	NLGN1	PLCXD3	RASGRP2	SOBP	SYT15	TPO	TSPAN18
PDGFRB	23		AEBP1	COL1A2	COL6A3	EVC	FBN1	GPR124	OLFML2B	THY1	ATP10A	C10orf72	CD248	EFS	FBXL7	GGT5	LAMA4	LRRC32	LZTS1	NID2	NOTCH3	ODZ4	PLXDC1	PXDN	RFTN1
PHF21B	23		ATP2B3	CACNG7	CHRNA4	GPR123	HCN4	SHISA7	ZFR2	ATP2B2	C1QL4	C1orf187	CNGB1	CSMD3	EFCAB1	GPHA2	IGDCC3	INSRR	KIAA1486	RPH3A	SRRM4	SYT6	TCL1B	USH1G	XKR5
PRIMA1	23		ATP1A2	GFRA1	GNAO1	MAMDC2	MYOCD	PLP1	RBPMS2	SCN7A	SORCS1	ATRNL1	BMP3	CMTM5	CTNND2	FAM163A	FAM189A2	GFRA3	KCND3	KCNK3	MAPK4	NLGN1	PAPPA2	PCSK2	RIMS1
QPRT	23		ABCC6P2	CEL	FITM2	LY6G6D	POFUT1	TNNC2	ASPHD2	C10orf82	C19orf46	CLDN18	CYP2W1	GNG4	GTF2IRD1	HMSD	LOC148709	MORC4	PKLR	RBP2	SLC13A3	SLC2A9	SLC30A2	TBX10	TLE2
RAB6C	23		CTAGE1	FAM133B	FAM35B2	LOC150786	ZNF322B	C7orf28B	EWSR1	FAM10A4	GMCL1L	H3F3A	ID2B	INTS4L1	LOC284441	LOC641367	LOC644936	MTRF1L	NUDT4	PTENP1	SNORA72	SPCS2	SUMO1P3	TOP1P1	ZNF674
RBM12B	23		ATM	PHIP	PIKFYVE	RIF1	SR140	TUG1	VCPIP1	ZFC3H1	ZNF638	ACTB	ALKBH8	BRWD1	C19orf10	CBR1	CHML	ICAM3	JRKL	KIAA1731	NUFIP2	PCF11	PFN1	TFCP2	ZNF107
SCAMP1	23		AP3S1	CSNK1G3	FCHO2	MATR3	PAPD4	PCNP	TMEM167A	ZFYVE16	ARHGAP18	ARSK	C8orf83	CLK3	FAM164A	FAM172A	GABPA	GTF3C5	LYSMD3	MSH3	POLK	SFRS12IP1	TM9SF3	TRIM23	UBE2B
SDC2	23		FERMT2	FSTL1	GUCY1B3	LUM	ASPN	DGKI	DOK5	EDNRA	FLJ42709	FMO3	GNB4	GPX8	HOPX	KDELC1	LRRC17	PDE1A	PDGFC	S1PR3	SHISA2	SNAI2	SSPN	TCEAL7	TUSC3
SMARCA1	23		AKAP12	ARMCX2	BMPR2	C5orf41	CCDC50	FAM171B	KIAA1462	MCC	NEXN	SERINC1	TBCEL	APH1B	CACNB4	DNAJC18	ID4	MLLT11	PCDHGC3	PLEKHH2	RDX	SIX1	TET1	TRAM1L1	TRIM6
SON	23		ASH1L	ASXL2	BAT2L2	BIRC6	BRWD1	CEP350	SECISBP2L	SYNJ1	TAOK1	TIMM16	TTC3	ARF5	DOPEY2	DYRK1A	HLCS	ITSN1	KIAA1024	LOC642852	MYST4	PRDM10	PSMB3	TRIP11	ZNF295
SPARC	23		BGN	COL3A1	CTHRC1	FSTL1	HTRA1	POSTN	RAB31	SNAI2	THY1	ADAMTS16	AK5	C1QTNF3	CMTM3	COPZ2	FMO1	KCNE4	LOX	NNMT	OLFML2B	P4HA3	RGS4	TNFAIP6	VIM
SYNE1	23		ATP8B2	C20orf194	HEG1	RASSF2	SETBP1	ARHGAP24	ARNT2	BACH2	C17orf107	COL16A1	DCLK2	ETS1	FMOD	GIPC3	KCNMA1	KIF5C	NPAS3	OSBPL6	PLXDC2	PYGO1	SLAIN1	SVEP1	ZNF135
SYT11	23		AKT3	ASAM	ATP8B2	C14orf132	FERMT2	OSMR	TSPYL5	ZEB1	ADAMTS3	ARMCX2	C9orf110	CAV1	CLIP4	CSGALNACT1	ELK3	EML1	FAM129A	FBLN5	JAM2	PLA2G4C	RFPL1S	RGL1	SNCA
TAF1C	23		ANKS3	CDK10	CENPT	FAM193B	KIAA0895L	LOC100129637	ZNF276	AFG3L1	ARHGAP33	ARMC5	ATXN7L2	C14orf181	GAS8	GPC2	LOC100130015	MTHFSD	NXF1	PRICKLE4	SNAPC4	SPG7	SPRN	SRRM5	TJAP1
TAGLN	23		ACTA2	CNN1	MYL9	AOC3	CCIN	COPZ2	CSDC2	DACT3	DNAJB5	FAM43B	GEFT	HAND2	MEIS1	MRGPRF	MSRB3	PDLIM3	PDLIM7	PHYHIP	PLA2G5	PLEKHO1	PTRF	TMEM200B	TPM2
TUBA1C	23		ARID4A	COX6A1	EIF5AL1	FAM96B	LOC388955	PPP4C	TUBA1B	USP34	AASS	GLB1L2	MCRS1	NDUFA9	ORMDL2	PGAM5	PRR13	PSMD8	RAN	SLC25A5	TOE1	TPI1	TUBB2C	TUG1	ZNF594
TYROBP	23		C1QC	FCER1G	LST1	SPI1	TREM2	ACP5	CD14	CD300A	CD300C	DNAJC5B	DPEP2	FCGR2B	HAMP	HCST	IFI30	LAPTM5	LILRA2	MATK	PILRA	RAB42	SIGLEC7	SIGLEC9	VSIG4
UGP2	23		ACTR2	AFTPH	BZW1	FEZ2	PDCD10	PPP1CB	SCP2	ATP6V1D	B3GNT5	CCNYL1	DHX30	EIF2AK3	FAM126B	FAM82A1	GDAP2	KCTD9	KRCC1	PEX13	RALB	RNF103	SDCBP	TANK	UBE2J1
UTP11L	23		BTF3L4	C6orf182	CSTF3	GNL2	HSPB11	ITGB3BP	RPF1	RPF2	STMN1	TRIT1	ZMPSTE24	AKIRIN1	BTG3	C4orf27	CCDC23	GTF3C6	MEAF6	MRPL50	NMI	SF3A3	SRP19	UQCRH	ZNF642
WDR75	23		MKI67IP	NOP58	SSB	XPO1	ZC3H8	BRIX1	C12orf11	C17orf59	CCDC41	CSTF3	FASTKD1	HAUS6	HNRNPA3	METTL8	MTIF2	MTPAP	NOC3L	NOL8	ORC2L	PMS1	SET	THOC1	VRK2
ZNF25	23		CSGALNACT2	FAM160B1	KLHDC1	NECAB1	OSTM1	SOCS5	TOR1AIP1	C10orf68	DGKZ	F8	GPRASP2	ITGB1	PION	PKP3	PPP3CB	RNF144B	SLC25A30	SPIN1	SPRY1	TXNDC15	ZNF382	ZNF540	ZNF781
ZNF467	23		ADAMTS10	HSPA12B	MAP3K12	PALM	SMARCD3	SOX18	TBXA2R	ATP8B3	BRSK1	C10orf114	ELFN1	FAM69B	GDF1	GGN	ITGA2B	KLF2	LAT	LCN10	LRFN1	LYL1	PTH1R	RASIP1	SARDH
ADCYAP1R1	22		GPR26	KCNA1	KCNB1	MYT1L	CBLN4	CLEC4M	FAM48B2	FLG	GPR88	IGSF11	IRX6	KCNS2	KCTD14	MAGEE2	MYH2	SORCS3	SYT2	SYT6	SYT9	TMEM179	TNR	ZFP92
AFG3L1	22		AGAP4	CRIPAK	ERLEC1	KIAA0895L	LOC100129637	LOC642846	LYRM5	SEC62	TAF1C	WDR90	ZNF276	BAT1	CDK10	CDRT15P	CHRNA10	CTRL	DEF8	DGCR8	KLHDC4	LRP5L	SLC25A28	TOP3B
AGAP7	22		AGAP5	AGAP8	LOC100132247	LOC613037	LOC643387	RPSAP9	AKR7L	AURKAPS1	CDRT1	DDX12	EP400NL	FAM166A	HSPA1B	LOC391322	LOC729375	MSTO2P	OXCT2	PSPN	SNORA10	SPDYE8P	TBC1D3C	TRIM74
AHCTF1	22		ASPM	CEP350	HEATR1	HNRNPU	NUFIP2	SR140	YOD1	ZC3H11A	ZNF638	C12orf62	C1orf27	CCDC71	CHD1	CHML	EPRS	IARS2	ING4	MTR	NUCKS1	TAPBPL	TMEM222	UBB
AKT3	22		AMOTL1	C20orf194	CALD1	FERMT2	MSRB3	NRP1	SYT11	TCF4	BACH2	ELMOD1	FGF1	JAKMIP2	JAZF1	LPHN2	MAP1B	MCC	MEOX2	MMP16	RAI14	S1PR3	ZNF418	ZNF667
ANGPTL2	22		AEBP1	C1R	COL6A3	EHD2	FBN1	GREM1	MMP2	RAB31	TNC	A4GALT	ARSI	ASAM	C16orf45	CSMD2	FGFR1	GNA12	ITGA5	PAPPA	PRR16	RHOJ	THBD	TMEM90B
ARFIP1	22		DCUN1D1	ELMOD2	MFSD8	PCNP	PDCD10	SCOC	SH3D19	C11orf54	C4orf33	C4orf43	CCDC111	CCNG2	CDKN2AIP	FRG1	KRCC1	METTL14	RAB28	SC4MOL	SLC10A7	TMEM192	TRIM2	TSPAN8
ASCL4	22		CACNG7	CHRNA4	FAM75C1	C14orf178	C15orf50	C17orf66	C17orf88	CLEC4M	CSMD3	DACH2	DNAI1	EFCAB1	HSPC072	KCNK4	LOC100132831	LRTM2	PAPOLB	PCDH11X	PCDH15	SNX31	TCTE1	TSGA10IP
ASNSD1	22		AASDHPPT	C11orf58	COPS8	DDX18	DUSP11	ITGB3BP	MKI67IP	MOBKL3	MRPL33	PRKRA	TSN	ZC3H15	ALS2CR4	ARL5A	COMMD8	DARS	GCA	NUP35	OSGEPL1	PHOSPHO2	VBP1	ZFP1
ATAD2B	22		BCLAF1	CHD9	ITSN2	PIKFYVE	PUM2	SFRS12	USP34	ZNF638	BAZ2B	DNAJC27	FAM190B	NIPBL	PDE3B	PLCXD2	PPM1B	PSME4	REV1	ROCK2	SMC6	SOS1	TLK1	UROD
ATP5D	22		ADAT3	C19orf24	NDUFS7	NDUFS8	RNF126	WDR18	ANKRD39	ATG4D	C19orf60	CHCHD10	ENDOG	FAM128B	KCTD20	MAP2K2	MRPL23	MRPL4	NR2F6	PIK3CA	RPS15	SLC39A3	TGFBR2	THOP1
C20orf177	22		ADNP	ITCH	PPP1R3D	BCL3	C11orf75	CDC42EP1	CDH26	E2F6	EPB41L5	GTF3C3	IFI27L1	IRAK4	KLHL23	LOC285768	LY75	NANS	NBL1	RNF170	SERINC3	SH3BGRL3	SLC39A10	TDRKH
C20orf194	22		AKT3	AMOTL1	ATP8B2	CLIP4	FAM129A	MPDZ	OSMR	TMTC1	ABCA1	ACSS3	CACNA2D1	DCLK1	LRRN2	MCC	RGAG4	SCN9A	SV2B	SYNE1	TRPS1	TTC28	ZDBF2	ZNF154
CAMSAP1L1	22		ARID4B	BMPR2	CEP350	EHBP1	JMJD1C	RPS6KC1	TOR1AIP1	UQCRC1	ZBTB41	AKAP2	ATRX	CEP170	DNPEP	DSTYK	HOOK3	LCA5	MOBKL1A	PTPN12	RAB3GAP2	SF3B5	XPR1	ZNF281
CERCAM	22		ARSI	COL1A1	COL1A2	EFEMP2	MFRP	MXRA8	PCOLCE	PPAPDC1A	C1QTNF6	CHST14	EYA4	FBLN2	FBXO17	FNDC4	FSTL3	LEPREL2	MFAP2	OLFM2	PRRX2	RCN3	SERPINH1	SPHK1
DDR2	22		ADAMTS12	AMOTL1	ASAM	ATP8B2	EVC	FBN1	HEG1	MPDZ	OSMR	PTPRM	TNS1	ADAM23	CACNA2D1	DPYSL3	FAM38B	IGFBP5	NHSL2	RNF150	TSHZ2	UNC5C	ZMAT3	ZNF532
DPYSL5	22		ASTN1	ATCAY	ATP2B3	CACNG7	CEND1	PCSK2	ADAM11	CAMK2B	CELF4	CHRM4	CHRNB4	CMTM5	CNGB1	IGDCC3	JPH3	LASS1	SEZ6	SNCB	SPOCK3	STAC2	SYT5	TMEM179
FAM129A	22		C20orf194	CLIP4	DIXDC1	HEG1	MYLK	SYT11	TMTC1	TNS1	ZEB1	ATP2B4	CCDC69	FGF2	KCTD12	MAMLD1	MAOB	NEFH	PALLD	PDE5A	PHLDB2	PIP4K2A	ROR1	TCP11L1
FLT4	22		ARHGEF15	NOTCH4	PCDH12	TIE1	C10orf114	CSMD2	CYP46A1	DYSF	IRX3	KCNQ3	LOXHD1	LZTS1	NHSL2	PLXND1	SCARF1	SHANK3	SKI	SLC6A17	STARD8	TBX1	VASH1	ZNF418
FNDC1	22		COL8A1	EVC	FBN1	FBXL7	MSRB3	OLFML2B	SFRP4	SPOCK1	SULF1	COMP	HMCN1	IGFBP5	KCNE4	MN1	P4HA3	PLXNA4	PRELP	PRKD1	PTGIS	SLIT2	TIMP3	ZFHX4
FOXF1	22		FAT4	FOXF2	MRVI1	PCDH18	TCF21	CACNA1H	CH25H	F2RL2	FAM150A	FBN2	IGDCC4	ITIH5	KCNH1	LRRN4CL	LSAMP	MYOCD	PTN	RCAN2	TSPAN11	VAT1L	WFDC1	WNT5A
FOXN2	22		ATP13A3	C5orf24	IKZF5	KIAA1430	MANEA	PAPOLG	PPP1CB	RAB10	2018-09-10	SPAST	TMEM106B	UBE2W	UBXN4	ZNF800	ARL5B	ATL2	FSD1L	GLS	PAQR3	PREPL	PRKCI	RAB6A
GJA4	22		C20orf160	COX4I2	ECSCR	EGFLAM	IGFBP7	KCNJ8	RAMP2	RAMP3	SH2D3C	TIE1	APLNR	C3orf54	CETP	CRYBB1	FCN3	FOXS1	GALNT14	HEY2	HIGD1B	NGF	P2RY6	S1PR5
GLT8D2	22		ANTXR1	C1S	DCN	DZIP1	LUM	SERPINF1	C8orf34	C9orf44	CHN1	CNPY4	CNTN4	EYA4	FIBIN	FKBP7	GPR1	LRRC15	LRRC17	MAGEH1	PPFIA2	PRPH2	PTHLH	SGCE
GPC6	22		ASAM	BNC2	C1S	CDK14	DSEL	DZIP1	FRMD6	FSTL1	GNB4	RAB31	VCAN	COLEC12	CYP7B1	DIRC3	EDA2R	EFNB3	FAT3	GJA1	GPR1	SEMA3D	STK32B	TMEM45A
GPSM1	22		CHST14	FAM69B	HHIPL1	HOMER3	NUMBL	SLC4A3	TCEA2	BAI1	DBN1	EEF1A2	GAMT	GPC1	LRFN1	MAPK12	NAT14	NCS1	NDRG4	OLFM2	PANX2	SARDH	TBKBP1	VPS37D
HIST1H4K	22		POTEE	RPL13AP6	RPSAP9	TPI1P3	AKR1B15	AQP12A	ATP5EP2	CCL23	F8A1	FAM58B	HIST1H2BO	HIST1H4J	HIST2H2AC	HIST2H3C	IK	LOC347376	LOC391322	LYPLA2P1	PF4V1	POM121L8P	RIMBP3C	SNORA67
IGFBP7	22		COX7A1	ECSCR	HOPX	INMT	PDE1A	RAB34	ARL9	C13orf15	C21orf7	C9orf3	CCDC3	CST2	GJA4	ITIH3	PAMR1	PLAC9	PPEF1	PPP1R14A	RAMP2	SMARCD3	TRIM61	ZNF826
IL16	22		CD79B	DOCK2	ITGAL	KLHL6	RASAL3	RCSD1	SASH3	ANKRD44	BCL2	C13orf30	C14orf64	CD101	FAIM3	GHRL	GPSM3	KIAA0748	MFNG	POU2F2	SLC24A4	TBC1D2B	TIMD4	TMEM106A
ITCH	22		C20orf177	NRAS	PCMTD2	RALGAPB	SPAST	ADAM15	APLF	BLVRB	CXXC1	GAPDH	LEMD3	LMBRD1	MAPRE1	PFN1	PUS10	RAB22A	RB1CC1	RBM12	RPRD1B	SLC33A1	TMEM87B	ZNF217
ITGAM	22		GPNMB	ITGAX	ITGB2	ADAM8	ARHGAP22	C5AR1	CD163	CD84	HK3	HRH2	MARCO	MATK	MMP9	NCF2	OSCAR	SIGLEC1	SIGLEC9	SIRPB2	SLC2A5	SLC37A2	STAC	VIM
LAIR1	22		C1QA	C3AR1	ITGB2	LAPTM5	LILRB4	C12orf59	CD14	CD300LF	CD33	CYTH4	DPEP2	FAM20A	FCER1G	FGR	HCK	MAFB	PIK3R6	PLEKHO2	SIGLEC1	SIGLEC9	SIRPB2	SLAMF8
LAMA4	22		C10orf72	COL4A1	COL6A3	FSTL1	MPDZ	MRVI1	PDGFRB	TCF4	BACE1	CDH6	CDKL5	EDNRA	FAM38B	LPPR4	LRRC32	MARVELD1	MMP16	PRKG1	ROBO1	SVEP1	TNS3	ZNF135
LARP4	22		KRR1	LOC144438	NAA25	RPAP3	SFRS2IP	AEBP2	C11orf68	DDX21	DNM1L	EPT1	GXYLT1	KIF21A	LEMD3	OSTCL	PUS7L	SENP1	SLC38A1	TBK1	TMTC3	TNPO1	TXNRD1	XPOT
LONRF2	22		KANK2	LDB3	LMOD1	LOC100126784	MYH11	PTPRZ1	SCN7A	SPEG	SYNM	TCEAL2	WSCD2	C6orf176	CBX7	CTNNA3	DISP1	DPP6	FLNC	KCTD8	MAPT	MYOM1	NLGN1	PHYHIP
MAMDC2	22		C1QTNF7	FHL1	JAM2	MYLK	PRIMA1	SCN7A	SYNPO2	ADCYAP1	BMP3	C2orf40	CNTNAP3	CTDSP2	DMRTA1	GNAL	GRIN2A	MMRN1	NOVA1	PLP1	SCN2B	SCN9A	SORCS1	TGFBR2
METTL5	22		DPY30	HSPE1	MTX2	OLA1	PI4KA	ZC3H15	ACP1	C2orf47	DARS	DNAJC19	HDDC2	MFF	NDUFAF4	NDUFB3	ORC4L	PAIP2	PDCD5	PLXNB2	PTRH2	RPP40	SF3B14	TPRKB
MRPS12	22		ANAPC11	COX6A1	MRPL12	MRPL4	POLR2I	TIMM50	C5orf53	C6orf89	CHCHD6	DCTPP1	ECE2	EXOSC5	GEMIN7	GOLGB1	LSM7	NHP2	PDCD2L	PSMD8	SDHAF1	TMEM147	UBE2S	ZNF576
NEK7	22		BLZF1	C5orf41	CDC73	FCHO2	OSBPL8	TOR1AIP1	VAMP4	BMI1	CNST	DIS3L2	FBXL3	HCFC2	HSPA13	MFSD1	OSTM1	PPM1G	PRKAB2	RAB33B	RNF2	2018-09-10	TBC1D15	TSNAX
NLGN1	22		BCHE	C6orf176	CCKAR	LONRF2	NRXN1	PDE2A	PRIMA1	SDPR	SNAP25	CDON	CTNNA3	ERBB4	FAM184A	GALNT13	NPAS4	NTNG1	PAK3	PCDHA11	PCDHAC1	PLCXD3	RIMS2	SLC6A15
OPRL1	22		EPHB6	FAM78A	LOC400043	MAMLD1	NCRNA00181	PIK3CD	PLEKHO2	PRICKLE1	RGS19	SARDH	SPTBN4	ATP2B2	B3GAT1	CBLN3	CECR7	EID2B	EMID2	HPCAL4	PKD1L2	SLC17A7	TCP11L1	VAT1
PCNX	22		DCAF5	DDHD1	HEG1	NEK9	SEL1L	TAOK1	YLPM1	APBB2	BCL2L2	FOXN3	HSN2	KIAA0317	MAP7D3	MGAT4B	MID2	NOTCH2	PPAP2C	SLC23A2	USP13	VPS13B	WDFY3	ZFYVE26
PDGFRA	22		ARHGAP28	ARHGEF6	EDIL3	EDNRB	FAT4	IL7R	PCDH18	PDPN	TCF4	TMEM119	WNT5A	C16orf62	CCL11	CH25H	IGDCC4	LPAR1	OLFML3	PLAT	PTGS1	TMEM26	TNFSF11	UNC5C
PJA2	22		AFF4	C5orf41	CCPG1	CLIC4	ELL2	FBXL17	MAN2A1	PPIP5K2	RAB8B	ANKRD50	ARL15	ARRDC3	B4GALT1	BANK1	FAM164A	FER	GIN1	PAM	RPS6KC1	SMAD2	TSLP	TXNDC15
PKNOX2	22		CADM3	DAAM2	KCNB1	MCC	MMRN2	PGR	PRICKLE1	RIC3	RSPO1	SCN11A	SCN4B	ASTN1	ATP1B2	DLGAP2	FAM163A	KCNQ5	LRFN5	MAGEE2	NCRNA00087	SLC8A3	ZNF229	ZNF454
PLEKHO2	22		C1R	FAM20A	FMNL1	IFFO1	LAIR1	LRRC25	MAFB	MRAS	PLEKHO1	SIRPB2	SLAMF8	VIM	C1orf38	FBLN7	FMNL3	GNA12	HCG4	HSD17B14	OPRL1	RASSF4	TGM2	TMEM86A
PLXNB2	22		CARD10	GTPBP1	LMF2	MED15	METTL5	PACSIN2	SAPS2	TMEM184B	UBA2	ACO2	BCAR1	BCR	CDC42BPG	CLIP2	DGCR2	GRAMD4	IL17RA	IRAK1BP1	MICALL1	RBMX	TBC1D22A	TRIOBP
POLR2L	22		AKAP11	AP2S1	COX8A	DPM3	HRAS	JMJD1C	LSMD1	MLST8	MRPL23	NDUFV1	PHF3	POLR2I	SIVA1	YIF1B	ANKRD39	CHID1	ORAI1	PSMC3	PTDSS2	PUSL1	RPS6KB2	TGOLN2
PRICKLE2	22		CNTN4	FZD4	GJC1	ITPR1	MAP1B	MRVI1	PKD2	PRKD1	SDPR	STON1	BACE1	DTNA	FRMD4A	GHR	GXYLT2	KCTD10	KIT	KLF12	NAV1	TNFAIP8L3	ZNF660	ZNF662
RASSF8	22		FERMT2	GUCY1A3	KLHL5	MAP1B	PCDH7	QKI	SGCD	TCF4	TMEM47	C6orf136	CPE	GHR	KDELC1	NRXN3	PDE3A	PKIA	PLS3	RBMS1	SH3RF3	SNX18	TTC28	ZNF354C
RECK	22		FSTL1	ITPR1	MOXD1	PRKD1	SALL2	SETBP1	TCF4	C14orf37	CC2D2A	CYP2U1	EML1	GPR63	MAP7D3	MID2	NCALD	PDE3A	PDZRN3	SORBS2	ST6GALNAC3	SVEP1	TET1	TTC28
RFTN1	22		ATP8B2	C1S	CDH11	GLI1	OLFML1	PDGFRB	SYDE1	VIM	C10orf72	EVC2	GAS7	GPRC5B	GRID1	LBH	LRRC32	LTBP2	RGAG4	2018-09-04	SLC24A3	TMEM119	TMEM90B	ZCCHC18
RHOJ	22		ANGPTL2	CLEC14A	CXorf36	FBXL7	GYPC	PTPRM	RASL12	S1PR1	TIE1	VIM	CSRP2	FAM101B	FGD5	GPRC5B	ITGB3	KCNJ8	LHFP	MEX3B	SNCA	STK32B	TMEM108	ZNF385D
RPAP3	22		DENR	LARP4	MATR3	SSB	TBK1	C16orf87	C1orf103	CDC5L	DNM1L	HOOK1	KDELC2	KIAA1033	MDM1	MRPL19	PSIP1	PTGES3	RRP15	RSRC2	SPATS2	SVIP	ZCRB1	ZNHIT6
RPL13AP6	22		LOC407835	POTEE	RPL13AP20	RPL18A	RPSAP9	UBE2MP1	ACR	CRYBB2	GPR89C	HIST1H4K	LOC347376	LOC644165	MSTO2P	NACA2	PIPSL	POLR2J4	PRR4	RBM4B	RPLP0P2	RPS10P7	RPS26	ZNF90
SEL1L	22		BTBD7	C14orf135	DAAM1	EXOC5	KLHL28	PCNX	SECISBP2L	TRIP11	ALKBH6	ATF2	CPD	DNAL1	EIF2AK3	FAM161B	HIF1A	MPP5	NDUFA3	SEC23A	SMPD2	SYNJ2BP	TET2	ZNF699
SLC12A4	22		FLNA	GLI2	HHIPL1	KANK2	LAMB2	LPPR2	MAP7D1	PDLIM7	C1orf216	CLCF1	FHL3	GPC1	GSN	HIPK4	LCAT	PACS1	PHLDA3	PTPRU	SRRM3	SUSD2	SYT12	TSPAN9
SPDYE7P	22		LOC100132832	SPDYE2	SPDYE5	SPDYE6	SPDYE8P	C9orf50	CATSPER2P1	FAM22G	FDPSL2A	FLJ42627	GGT8P	GNGT1	GOLGA6L5	GUCY1B2	GUSBP3	LOC284232	LOC441208	MSTO2P	POM121C	SNORA40	STAG3L1	STAG3L2
SPG20	22		FERMT2	GNB4	MPDZ	TCF4	ZEB1	BEX4	C8orf42	CLIP4	CYBRD1	EFHA2	ELOVL4	JAZF1	KLF8	LGI2	LIX1L	LRCH2	MAP9	NLGN4X	PLSCR4	PRICKLE1	RNF180	TUB
TMTC1	22		ANK2	ARHGEF6	C20orf194	CHL1	COL14A1	FAM129A	GIMAP4	RASSF2	S1PR1	ABCA6	ARHGAP20	FGF7	FZD4	GRIA1	IGF1	MMRN1	PDE7B	PLCL1	PTGFR	RCAN2	SLC16A12	ZNF154
TMX1	22		CNIH	EIF2S1	EXOC5	G2E3	GMFB	SRP54	ARL6IP6	BRMS1L	C14orf126	EIF5	FBXO33	GCH1	JKAMP	MGAT2	RNF141	SAV1	SIP1	STRN3	STYX	TMEM64	TXNDC16	UBR7
TRAPPC5	22		C15orf61	C4orf48	FAM108A1	NDUFA13	POLR2I	TMEM160	ALKBH7	C19orf60	CHCHD5	COPE	DPM3	EIF4G3	ENDOG	GPX1	HIST1H4J	LSM7	MIF	RPL18A	RSC1A1	SCARNA2	SLC39A3	SMN1
TRIM74	22		AGAP7	LOC100132247	OR7E37P	RPL13AP20	SPDYE2	SPDYE8P	TPI1P3	AMY1A	AQP12A	CCL23	F8A1	FAM122C	FAM151A	FAM166A	FKBP6	FOXD4L3	GUSBP3	RAB43	RNASE10	RRP7B	SEPT7L	SLC22A20
UHMK1	22		ACBD3	ANKRD36BP1	ASXL2	ATF6	CCNT1	ETV3	ZNF281	ADAR	ADAT1	CLOCK	DENND1B	EXOC6B	FAM21A	KLHL20	MGAT5	PTPLB	RABGAP1L	SLC30A1	SLC30A6	ZBTB37	ZDHHC20	ZNF678
UQCRC1	22		APEH	CAMSAP1L1	COQ9	COX4I1	COX6A1	DCI	ACY1	ASAP1	BDH1	C3orf75	HOOK3	LCA5	NANS	NDUFV1	NPRL2	P4HTM	PPIF	SDHA	SLC26A6	TEAD1	TEX264	TMEM125
USP1	22		ALG6	ATG4C	C14orf106	LRRC40	PKN2	SERBP1	SMC4	ZNF644	ZZZ3	CEP57	DEPDC1	EFCAB7	ERI2	HMGXB4	HOOK1	NBN	POLD3	RLF	RMI1	SSX2IP	TTC15	TXNDC16
ZNF512B	22		APBB1	ARHGEF17	COL18A1	PALM	PLEKHG2	THBS3	C20orf117	CCDC102A	COL27A1	CRLF1	CRY2	DENND5A	FNDC5	MED12L	MMP17	NCRNA00085	NUMBL	PACS1	SCN1B	TSPYL2	TTC7B	WTIP
ZNF644	22		DNTTIP2	PKN2	PRPF38B	RSBN1	STXBP3	TRIM33	AGL	ANKRD13C	ATP2B1	CLCC1	DBT	EVI5	FNBP1L	LRRC8B	MTF2	PDIK1L	RBM15	SASS6	USP1	ZMYM4	ZNF326	ZZZ3
ADAM12	21		ALPK2	COL1A2	COL3A1	COL5A2	FBN1	KCND2	POSTN	THBS2	ARL4C	BCAT1	COL6A6	CSMD2	DIRC1	FAP	GAS1	GDF6	KIAA1949	LOX	ODZ3	PRRX1	RUNX2
AHDC1	21		BCL9L	CIC	HSPG2	MAP3K6	PRX	TNKS1BP1	B3GNT9	CDR2L	CWF19L1	ECE1	LAMA5	LTBP4	MTSS1L	NCDN	PER1	PLXND1	SDC3	SLC9A1	TRIM62	TRIM8	ZDHHC18
AIMP1	21		ABCE1	CBX3	LARP7	MAPKSP1	ANAPC10	AP1AR	C16orf63	C4orf43	CETN3	INTS12	MFSD8	MRPL1	NUP54	OSTCL	PPID	RABL3	RPL22	ST13	THAP9	ZNF575	ZNF672
ALS2CR8	21		C5orf41	IFT80	KCTD18	PHC3	RNF160	TTC14	ZNF441	ZNF493	C2orf63	C6orf170	CALR	DNAJC27	LOC400027	RBL2	RNPC3	SYCP2	TSGA10	ZBTB26	ZC3H6	ZMAT1	ZNF449
AMOTL1	21		AKT3	C14orf132	DDR2	FERMT2	GAS7	MPDZ	MSRB3	STON1	TSHZ3	C10orf72	C20orf194	CACNA2D1	FAM155A	IGFBP5	LPHN2	MMP16	PEG3	PHLDB2	PTPRM	TSPYL5	ZNF532
ANKS3	21		ANKRD13D	CENPT	E4F1	LUC7L	MAPK8IP3	RHOT2	SNRNP70	SPSB3	ZNF205	C16orf48	C16orf79	CEMP1	CROCCL1	GPC2	LCAT	LEMD2	NOL3	RAB24	SPG7	TAF1C	TMEM144
API5	21		ABCE1	C11orf46	C11orf58	CSTF3	CUL5	DEK	DNAJC24	PRKRIR	SPTY2D1	TMEM41B	FAM8A1	FANCF	FAR1	HSD17B12	IPO7	LIN7C	METT5D1	PNRC2	RNF141	SVIP	ZDHHC13
APPBP2	21		CDC27	GNA13	PPM1D	PRKAR1A	ACAA1	ANUBL1	C17orf71	DNAJC27	FAM13B	GNPDA2	HACE1	LANCL1	RAB7L1	RBM43	RPRD1A	SLC36A4	SMURF2	STXBP4	SYNRG	TLK2	VEZF1
ARID4A	21		ARHGAP5	ARID4B	BAZ2B	DAAM1	MAP4K5	SDCCAG1	SOS2	TRIP11	AP2S1	ATXN7L1	C1orf122	FAM179B	ILKAP	KIAA0831	KLRAQ1	MIPOL1	PRKAB2	SOS1	TUBA1C	ZNF624	ZNF720
ARPC3	21		ACTR6	COX16	NDUFA5	PPHLN1	RPL24	SNRNP27	SUMO1	TMBIM4	TXNDC9	ATP6V1G1	BFAR	C19orf71	C9orf46	CCDC53	CMAS	ENSA	GTF3C6	NCRNA00081	SARNP	SUB1	ZNF140
ATG4B	21		CAPN10	E4F1	EPS15	HDAC10	RHOT2	STK25	UCKL1	AAMP	ANKRD13D	BCS1L	CTRL	D2HGDH	DNPEP	EDC4	ILKAP	MIIP	NCOA4	OGFOD2	TRMT1	WDR85	ZFAND2B
C12orf29	21		DIMT1L	FAM60A	GPN3	LYPLA1	METAP2	MRPL42	PTGES3	TMPO	YEATS4	CCDC59	CLK3	EIF1AX	KCNK6	MBLAC2	MRPS35	POC1B	PPARD	SNX33	TBC1D15	TMEM5	YAF2
C13orf37	21		CDK1	CKAP2	DIS3	HMGB1	KIAA1704	PCNP	RSL24D1	TGDS	C13orf27	CBFB	CENPQ	DLEU1	DLEU2	NUPL1	OTUD6B	RB1	SPATA20	SUGT1	TUBE1	VBP1	ZRANB2
C14orf135	21		DAAM1	KLHL28	MAP4K5	PPP2R5E	SDCCAG1	SEL1L	TRAPPC6B	DDHD1	DNAL1	DOK4	EXD2	KIAA0586	MGAT4B	NIN	RAB2B	SNAPC1	SP4	TMED8	WDR89	ZBTB1	ZNF204P
C17orf87	21		CD48	CD53	CR1	GIMAP4	GPR34	LAPTM5	MS4A6A	STX11	CRTAM	DNAJC5B	GBP6	GPR141	KCNE1	KLRG1	KMO	LILRA4	2018-03-01	PKD2L1	TDRD9	ZNF804A	ZNF826
C3AR1	21		CD163	CYBB	FPR3	HAVCR2	IGSF6	LAIR1	LRRC25	MS4A4A	MS4A7	CCR1	CD33	CLEC7A	DPYD	FCGR2A	MNDA	PLXNC1	SIGLEC7	SLC37A2	TLR1	TLR8	VSIG4
CCAR1	21		CASP8AP2	CEP290	HNRNPK	HNRNPR	KIAA1731	KIF20B	PPIG	SR140	ZNF146	ZNF326	CCDC41	CPSF6	DALRD3	GPX1	PSPC1	RABAC1	SDAD1	SMC3	THOC2	TOP1	TXLNG
CD48	21		ARHGAP15	CD52	CD53	GPR65	LST1	MS4A6A	RHOH	SASH3	C10orf128	C17orf87	CD244	CLEC9A	GMFG	IL10	LILRA4	NECAP2	PDE6G	RAB33A	SIGLEC8	SIT1	SLAMF7
CDC73	21		ADSS	BLZF1	C1orf55	FBXO28	NEK7	TROVE2	UCHL5	ZBTB41	ALDH9A1	C1orf9	FAM20B	PGAP1	PIP5K1A	PPP1R15B	RAB3GAP2	RNF2	TAF1A	TIPRL	TOR1AIP1	XPR1	ZNF678
CDK17	21		KIAA1033	OSBPL8	PPP1R12A	BANK1	BBX	FAM160B1	FRS2	KLHL15	KLRA1	MBNL1	PCYT2	PTBP2	RAB21	RICTOR	SLC38A2	TMTC3	TMX3	TTC39C	VEZT	ZDHHC17	ZNF24
CHD1	21		AFF4	AHCTF1	BDP1	CAST	CEP120	PPIP5K2	SFRS12	WDR36	AP2M1	APC	CDV3	ENC1	ERBB2IP	ITGA2	KLHDC3	RAD17	RASA1	RUFY3	YTHDC2	ZFC3H1	ZFYVE16
CORO1B	21		C11orf2	CAPN1	E4F1	FBXW5	LSR	MAP3K11	NUDT22	PEX16	SSH3	TMEM8A	ZDHHC24	ACY3	DEAF1	GIPC1	PITPNM1	RAB4B	RASSF7	RNH1	SLC22A18	ST14	ZFPL1
COX4I1	21		COQ9	COX6B1	EIF3K	FAM96B	NDUFS3	TRAPPC2L	UQCRQ	APRT	ATP5J2	BLOC1S1	C2orf79	CIAPIN1	COX4NB	LCMT1	NDUFA13	NDUFB10	NDUFB8	NDUFS5	PRDX2	PRMT7	UQCRC1
CSAD	21		AHSA2	APBB3	CCNL2	CDK3	EGFL8	FAM193B	LENG8	AGER	GOLGA8A	HERC2P2	LOC338799	LOC440944	LUC7L	MEG3	PAN2	PRICKLE4	RNF207	SEC31B	SETD4	TTLL3	ZNF589
CWC15	21		C11orf48	C11orf57	C8orf59	CCDC90B	EIF3M	PFDN4	RPS25	TAF1D	THYN1	TMEM126B	TPRKB	ZCRB1	ALG8	ANAPC13	ATP5H	C11orf74	C9orf129	CCDC34	DDX10	PUS3	SNRPB2
CXorf36	21		CD34	CD93	CLEC14A	MMRN2	PECAM1	ADAMTS1	AFAP1L1	ATP1B2	BCL6B	CXCL12	ERG	FAM13C	FZD4	GIPC3	GJC1	LHFP	MCAM	RHOJ	SLC7A2	SOX7	TAL1
DPY30	21		ANKRD52	MEMO1	METTL5	MRPL48	SF3B14	TECPR1	TMEM126A	BOD1	C2orf76	C6orf57	CHPT1	DGUOK	IMMP1L	ITGB1BP1	MRPL18	NFU1	PEX3	SBNO2	STK10	TOMM6	VPS18
E4F1	21		RHOT2	RPUSD1	SPSB3	WDR24	ZNF205	ANKRD13D	ANKS3	ATG4B	C20orf135	CCDC12	CCDC61	CORO1B	DNASE1L2	FAM100A	HMHA1	OGFOD2	PIGQ	RABEP2	SPATA2L	TBL3	TCTN3
ECE2	21		ALG3	ARHGEF12	KIAA0430	MRPS12	NME1	POLR2H	RNASEH2A	ABCA5	ASAP2	CHCHD6	DYNC1LI2	FAH	FLAD1	JMJD4	MPV17L2	PPIF	PYCR1	SESTD1	SRM	STXBP5	UCK2
EHD3	21		DAAM2	FAM101B	GPR124	GPR176	LDOC1	STARD8	SV2A	SYDE1	AKR1B1	B4GALNT1	CDH13	CXCR7	EFNB3	EML1	EYA2	GRID1	LOXL3	LRRC4	OLFM1	PREX1	TSPAN11
EP400	21		C12orf51	GCN1L1	MLL2	SETD1B	ANKLE2	ATP2A2	ATP6V0E1	ATXN2	CIT	CLIC1	2018-12-01	HUWE1	NCOR2	POLE	RAB32	SFRS8	SSH1	TMEM14C	VAMP8	ZNF236	ZNF407
FAM122C	21		AGAP5	F8A1	GUSBP3	LOC441208	POM121L8P	RNASE10	SLC22A20	TRIM74	AQP7P1	ASMT	C2orf61	C9orf50	CEACAM16	CLDND2	GNGT1	LOC100128542	LOC389634	LOC652276	MPP4	OR2A9P	TRIM50
FAM35B2	21		CXADRP2	FAM35B	MORF4	RPL21	ZNF322B	ASAH2B	CLEC2D	FAM133B	FAM21B	FAM72A	GLUD2	HSP90AB4P	INTS4L1	LOC100133957	LOC284441	LOC440354	MTRF1L	OPN1SW	PTENP1	RAB6C	VDAC2
FAU	21		AIP	ANAPC11	CHCHD8	COX8A	NDUFA11	OST4	RPLP2	RPS21	SSSCA1	TIMM10	TRMT112	C12orf10	DCPS	DRAP1	MRPL53	RNASEH2C	RPP21	TMEM18	TRPT1	UBXN1	WDR83
FGD4	21		C10orf118	KRAS	MON2	RPS21	SFRS2IP	SGMS2	SOCS6	TAOK3	ASAP2	DYRK2	ETV6	GALNT7	HSD17B10	LIMA1	MCTP2	MIA2	MPV17	RAPH1	RASSF6	STXBP5	THAP11
FLJ39739	21		CXADRP2	GTF2IRD2B	LOC200030	NBPF10	PPIAL4G	RPL13AP20	RPL21	TUBA4B	ACOT2	FAM22D	GPR89B	HSPA1L	INTS4L2	LOC349196	LOC440173	LOC728024	LOC728855	LOC728875	PCDHB17	TYW1B	ZNF286B
FLNA	21		ARHGEF17	COL6A2	GLIS2	KANK2	PDLIM7	PSD	PTRF	TLN1	TNS1	ACTN1	FAM46B	FLJ16779	FLNC	FSTL3	GPR161	ITGB1BP2	KCTD15	L1CAM	NCS1	NUMBL	SLC12A4
FRS2	21		CAND1	CDK17	MON2	PPP1R12A	TMTC3	ZBTB1	ZFP91	AIFM2	ANKRD13A	ATXN7L3B	CNOT6L	FBXO21	FEM1B	IPO8	RAB24	SENP1	SLC2A13	SLC5A3	TBC1D15	ZNF699	ZNF776
GIMAP6	21		ARHGEF6	FLI1	GIMAP5	GIMAP8	ARNTL	C10orf128	CADM1	CHST2	CYSLTR1	CYSLTR2	ELMO1	ENPP2	GIMAP7	GMFG	ITM2A	LOC339524	PPP1R16B	RCSD1	SLC9A9	SLCO1C1	ZIK1
GLI2	21		AEBP1	CHST3	EFS	EMILIN1	FGFR1	GAS7	GLI3	LDOC1	NOTCH3	ODZ4	TMEM200B	CYP27C1	DCHS1	EGR2	GLIS2	IGFBP6	PTCH2	SLC12A4	SPSB1	SUSD4	TECTA
GMFB	21		EXOC5	G2E3	NRAS	PPP2R3C	PSMC6	SCFD1	TMX1	TWF1	VPS26A	ACTR10	AGPS	ERI2	FAM188A	LZIC	MAP4K3	MPP5	REEP3	SEC23A	THAP1	UBE2W	USP15
GPNMB	21		APOE	FCGR3A	HAVCR2	ITGAM	MAFB	MSR1	RAB31	C12orf59	CCL18	COLEC12	CTSL1	DFNA5	FAM70A	HS3ST2	KCNJ5	MARCO	P2RX7	PLXDC2	PMP22	SLC1A3	TREM2
GPR26	21		ADCYAP1R1	CHRNA4	MYT1L	C15orf2	CADM2	CCKBR	CHRNG	CNTNAP5	DCAF12L2	HPCAL4	HSPC072	KCNS2	LOC285696	LRRC14B	MAGEA5	MRGPRE	PLCD4	SCN1A	SLC6A3	TEKT2	ZMAT4
HELZ	21		BPTF	MED13	NF1	UBR3	ARF5	FIS1	GPATCH8	KDM3A	KIDINS220	MBTD1	MED13L	NBR1	PRKAR1A	PSMG3	RPS6KB1	SPAG9	SSH2	TRNAU1AP	USP32	USP34	ZNF652
ITGA4	21		ARHGEF6	DOCK10	EDIL3	GNG2	PLXNC1	PTPRC	RASSF2	ST8SIA4	ZEB2	ADAMDEC1	ATP8B4	CERKL	GPR63	IRAK3	ITGA1	KIAA1432	LRRC8C	RAB27A	SFMBT2	TMEM26	VCAM1
ITGA5	21		ANGPTL2	COL15A1	EHD2	PTRF	PXDN	TNC	AVPR1A	CCBE1	ELMOD1	KIAA1462	MGC42105	MSN	NRP2	PAPPA	PDGFB	PI15	SERPINE1	SLC2A3	SLC6A17	STC1	VCL
ITK	21		CD2	CD96	FYB	GPR171	GVIN1	IKZF1	ITGAL	P2RY10	TRAT1	BTLA	CAMK4	CCR7	CYTIP	DTHD1	GPR174	IPCEF1	PYHIN1	RAB39B	SLAMF6	SLFN12L	ZNF831
KCNA1	21		ADCYAP1R1	CDO1	KCNB1	KIAA2022	ADRB3	BNC1	CUX2	DCAF12L2	KIAA1045	LINGO2	LOC643763	MAGEE2	NEFM	NXPH2	SFTPD	SYT6	TCEAL5	THSD7B	TMEM90A	TNR	WNT9B
KIAA1632	21		AHNAK	AKAP13	BAZ2A	C18orf25	MACF1	MBD1	NHP2	NUTF2	WDR7	ZCCHC2	FAM59A	KIAA1328	MRPL36	SETX	SS18	SSH1	STAT2	SUCLG1	TEP1	ZNF236	ZNF397OS
KIAA1715	21		CHM	JMJD8	LMBRD2	LYSMD3	NCKAP1	NRIP1	PWWP2A	RAB33B	SLC25A24	SLC30A6	SLC35A3	SMEK2	SPOPL	TLK1	UBXN4	GAS2L3	GMCL1	LOC728323	PHKB	PLCB1	ZHX1
LCP2	21		CD53	IL2RA	PLEK	SAMSN1	STX11	APOL4	C5orf58	CASS4	CCR1	CD300E	CSF2RB	DOCK8	GBP5	GPR84	HMOX1	PDCD1LG2	PDE4B	SOCS3	TAGAP	TNFRSF9	TNF
LDOC1	21		ACTA2	EHD3	GLI2	KIAA0495	RAB34	SLC22A17	ANKRD53	B3GNT9	CORO6	DPYSL4	GALNT14	GRID1	LOC728392	LY6H	MOV10L1	OLFM1	PARD6G	PTH1R	PTPRS	STAC	THPO
LEPROT	21		EDIL3	GNG12	GPR34	RRAGC	SNRPA	C12orf49	CTSS	DSCR3	FBXL5	IPP	KLHDC4	NUDC	PAFAH1B2	RASGEF1B	RSPRY1	SPATA6	SPPL2A	SURF6	TIAF1	TNFSF18	ZNF641
LMF2	21		ARSA	CDC42EP1	GAS2L1	MED15	ODF3B	PLXNB2	PQLC1	TCIRG1	TRABD	ALG12	AMDHD2	BCAR1	CRELD2	CYB5R3	FAM116B	PIM3	RHBDD3	RTN4R	SGSM3	TTC7A	ZNF565
LOC100190986	21		CRAMP1L	DNAH1	FLJ45340	LOC90834	MALAT1	UCKL1AS	C15orf28	C16orf3	C1orf104	CLDN20	CROCCL2	IMPG1	IRGQ	LOC729603	PPIEL	RPS15AP10	TMEM151B	TSSK4	TULP4	TXNDC6	ZNF587
MAP1B	21		AKT3	AOC3	FILIP1	GJC1	HEG1	MAP1A	SPARCL1	TNS1	ADRA1D	ATP2B4	BCHE	CORO2B	CRTAC1	LAMC1	LOC100126784	MLLT11	NTNG1	PCDHGA4	PRICKLE2	RASSF8	TRIM9
MFAP3	21		AFF4	CCPG1	CGGBP1	FBXW11	ITGAV	LYSMD3	POLK	SCYL2	SEC24A	SHOC2	SLC30A6	UBLCP1	UBTD2	YIPF5	ZDHHC21	AKAP10	ARRDC3	CANX	DGKZ	FBXO38	KRAS
MKLN1	21		ACTR2	AFTPH	AKAP9	KRIT1	PHIP	RICTOR	SRPK2	UBN2	ZNF800	C19orf10	CBR1	CNOT4	ESYT2	JHDM1D	KIAA1147	LUC7L2	NFAT5	PTPN12	STX10	UBE2H	ZNF217
MRPS11	21		CIB1	HECA	IMP3	KIAA0430	MRPL46	POP5	PPIB	PSMD9	AEN	FBXO22OS	HDDC3	IDH2	MAML2	MPI	NFIX	NOP10	RCCD1	SBF2	SNAPC5	WDR61	WDR73
MYO9B	21		CIC	HSPG2	KIAA0913	MEGF8	PIP5K1C	SIN3B	TAOK2	ADCY7	ANO8	ARHGEF18	ARRDC2	ATF5	ELL	HDAC7	NCDN	PLXNA1	RAPGEF1	SAMD4B	SUCLG1	SYNGAP1	TYK2
NCRNA00201	21		CG030	INO80D	KIAA0907	KLRA1	MDM4	NKTR	C2orf63	CCDC146	GNRH1	LY6G5B	OCLM	PIWIL4	RCOR3	SNORA8	SYCP2	TDRD6	TRAF5	TRIM78P	TTC13	TTC14	ZC3H11A
NDUFAF4	21		C6orf203	COQ3	DIMT1L	FASTKD1	HDAC2	METTL5	MRPL47	NAE1	QRSL1	RPF2	TBCA	TCP1	THOC7	EIF3M	NUP43	ORC2L	RPP40	SNX33	TTC7A	TUBE1	UBE2CBP
NOL8	21		FKTN	MPHOSPH10	NCBP1	NOP58	RANBP6	ROD1	SENP6	STX17	TTF1	WDR75	ZCCHC6	ZNF146	ZNF782	C14orf101	CCDC66	DNAJC25	HAUS6	KIF27	STRBP	TOPORS	ZNF91
NOP58	21		CCDC58	DNAJC2	HNRNPA2B1	HSPD1	MKI67IP	MPHOSPH10	NCL	SSB	WDR75	C12orf45	CCDC41	DNAJC7	EIF3J	GTPBP4	HNRNPA3	KIAA0020	NOL8	NSUN6	OGFOD1	RPS27A	TCERG1
NUMA1	21		ARAP1	IGHMBP2	KDM2A	MLL2	MLL	PHRF1	SPTAN1	TNKS1BP1	TNRC18	VPS29	C6orf47	CEP164	DTX4	GAB2	HNRNPUL2	INPPL1	MADD	SPTBN2	SYVN1	TEAD3	TMEM165
PACS1	21		EML3	HDAC7	MAP4	MARK4	NLGN2	PDSS1	PIP5K1C	SLC12A4	TCF7L1	ZNF512B	ZSWIM4	BBS1	CRY2	KIAA0652	KIF3C	PHF13	PRKACA	PRX	SEMA6C	SEPN1	SLC39A13
PAPOLG	21		DUSP11	2018-03-07	PCNP	SMEK2	ALS2CR4	ASB3	ATL2	C2orf42	C9orf5	FOXN2	KLRAQ1	KPNA5	MCFD2	NCKAP1	PLEKHA3	TAF1B	THAP1	UBXN2A	VRK2	ZNF101	ZNF181
PGAM5	21		BRI3BP	CIR1	GATC	PLK1	PRMT1	PUS1	RAN	SRM	TRAP1	TUBA1C	UBE2S	C12orf52	KIAA1217	MAGI2	MARS	POLR3GL	RNF34	SHMT2	SUV39H1	TARBP2	TMEM180
POGZ	21		ARHGEF11	ASH1L	BAT2L2	GATAD2B	INTS3	RPRD2	TPR	ZC3H11A	ARHGEF2	CHD2	GABPB2	ITPKB	LOC642852	LOC92973	PCNXL2	PHF21A	TEDDM1	TNRC6A	UBQLNL	WDR37	ZXDC
POLE	21		CHAF1A	DDX51	EP400	GCN1L1	ILF3	LIG1	YPEL5	ATXN2	C13orf15	CIT	DDX11	DGCR8	FANCA	HIP1R	IQGAP3	KDM2B	PAPD7	PQLC3	SETD8	SRRT	TIMELESS
POLK	21		ACTR2	C5orf24	CEP120	DNAJB14	FAM114A2	FCHO2	MATR3	MFAP3	PAPD4	SCAMP1	CANX	COL4A3BP	MDM1	MOSPD2	PRKD3	RBM43	RECQL	SLC25A1	SNX2	TM7SF2	TRIM23
POTEE	21		EDARADD	LOC442459	RPL13AP6	TPI1P3	ANXA2P3	ASAH2	ATP5EP2	CEACAM8	CLEC18C	CSNK1A1L	FAM58B	HIST1H4K	KIF4B	LOC407835	LOC644165	LYPLA2P1	PGAM4	POTEF	RNF126P1	TUBA1A	TUBA4B
PPFIBP1	21		CEP170	CLIP1	CSGALNACT2	FAM195A	FAM63B	HIF1A	NDUFA3	PHLDB2	PPP1R12A	RABEP1	RANBP2	ROCK1	SMCHD1	SSH1	APBB2	ESRRA	HRCT1	KIAA1467	PODXL	RUNX2	TIAM2
PPP1R14D	21		ACE2	FABP1	NAT2	NR1I2	OSTBETA	PPP1R14C	PRAP1	PRSS8	C1orf180	CCDC40	CCL20	DOK4	EPCAM	HHLA2	MSMB	OVOL1	PNPLA1	PRR15	SGK2	SRGAP2	TMEM139
PPP4C	21		BOLA2	FAM96B	TUFM	UBR3	YIF1A	ALDOA	ATRX	BCKDK	CHMP1A	ERCC6	GPX4	INO80E	LCMT1	MOBKL1A	PDCD6	PPP1CA	PRDM2	SNORD94	TAF10	TSSC1	TUBA1C
PRPF40A	21		DDX18	2018-03-07	RBM27	RIF1	SUZ12	UBXN4	XPO1	ARL5A	ATL2	C2orf60	C2orf69	DCAF17	GLS	PMS1	PRPF4B	PUM2	RAB10	RABAC1	RBM12	ROD1	RPS2P32
RALY	21		ADRM1	CHMP4B	EIF6	GSS	ROMO1	ACBD5	C12orf23	C20orf134	C6orf192	E2F1	HM13	IVNS1ABP	MMP24	PDE4D	PEX16	PRPF6	RAB27B	RNF125	SGMS1	SPRED1	UCKL1
RASGRP2	21		ASB2	CCR7	CD79B	EVL	IFFO1	P2RY8	PDE2A	ADHFE1	ANKRD53	ANKRD55	CCL19	CFP	CTNND2	FAM18A	KCNA5	LRRC4B	MAL	NRG2	P2RX1	RBP5	TREML1
REST	21		ANKRD17	ASXL2	CCNT1	GTF2A1	HIPK3	ANKRD36BP1	ATF7IP	CDKL5	CLOCK	EYA3	LATS1	LCOR	2018-03-08	MBNL3	NCOA2	PTPRG	RAPGEF6	RC3H2	TNIK	TRIM44	ZNF827
RNASE10	21		LOC442459	PCDHB17	POM121L8P	SPDYE2	SPDYE8P	TRIM74	AQP12A	CEACAM22P	EVPLL	FAM119A	FAM122C	FKBP6	FOXD4L3	LOC348926	LOC349196	LOC441208	LRRC37A2	OXCT2	TPTE	TRIM50	UPF0639
RUNX1T1	21		ADAMTSL3	BOC	C14orf132	CACNA2D1	EVC	FLRT2	GAS7	RNF150	ZDHHC15	ADAMTSL1	ARL10	AR	FZD1	ODZ2	SLIT2	TNN	TSHZ2	USP51	ZCCHC24	ZNF175	ZNF667
SATB2	21		C10orf99	C13orf18	ENPP5	FLJ32063	SPAG1	C11orf9	C1orf161	CABLES1	CCK	CD24	CREG2	FAM171A1	GPD1L	MECOM	MUC12	MYB	NUDT19	PARM1	ST6GAL1	TMEM229A	TRNP1
SFRS12	21		BCLAF1	BDP1	CEP290	GPBP1	RBM25	AHI1	APC	ATAD2B	C10orf4	CCDC66	CEP135	CHD1	ERBB2IP	MTX3	PRPF39	PRPF4B	RSRC2	SFRS11	ZBTB11	ZFC3H1	ZNF518A
SH3PXD2A	21		AKAP13	CHD3	COX5B	MACF1	MRPL11	SGK269	SUFU	TRAM2	CACNA1E	CMIP	CREB3L2	DOCK1	EPAS1	GLG1	MAST4	MYOF	RPS6KA2	RUNX1	ST3GAL1	TRIM8	XYLT1
SNRPF	21		C14orf156	CCT2	NOP16	PUS1	SFRS9	SNRPD2	C15orf63	CDCA3	FBL	METTL1	MRPL17	NDUFA12	NOP2	NUDT1	OBFC2B	PEBP1	SNRPA1	SNRPA	SORT1	TEF	U2AF1
STX12	21		CCPG1	CDC42	CTBS	FAM76A	ITM2B	KAT2B	OSTM1	PUS1	RNF11	STK17B	TMEM50A	ARFGAP3	C18orf32	C6orf72	FBXL5	KCTD9	LEPR	POLR3E	PPP3CB	RAP1A	UBE2J1
TIMM8B	21		C11orf51	C11orf59	C14orf2	COX6A1	MLL3	MRPL21	MRPL36	NDUFS3	POLR2G	TIMM10	UQCR11	ATP5L	C12orf62	COX7B	KDM3B	LSM2	MRPS18C	PHF5A	POP5	RABEPK	TRAPPC4
TLR10	21		CD22	CD79B	FCRL1	FCRL2	GAPT	IKZF1	MS4A1	TRAF3IP3	BLK	C1orf186	CLEC17A	CLECL1	FAM129C	FAM159A	FCRL3	GPR18	MYBPC2	P2RY12	PKHD1L1	SLCO4C1	STAP1
TMEM54	21		ABL2	C1orf172	COX8A	RPS6KA1	TMEM125	TMEM53	TSPO	TUBB2C	ZDHHC12	ACADS	ACOT11	C5orf32	CRB3	DOK4	ELOVL1	GPRC5C	GPT	NFYB	PDZK1IP1	SERINC2	SFN
TMF1	21		C10orf118	CENPC1	GOLGA4	KIAA0776	POLR2I	RYBP	ZNF292	ZNF654	APPL1	ATXN7	C4orf41	GK5	IBTK	PDCD6IP	PPP4R2	RAB5A	SLMAP	SMC5	TOPORS	XRN1	ZBTB11
TRAF3IP3	21		ARHGAP25	ARHGAP9	BTK	CD96	IKZF1	MAP4K1	SASH3	STAT4	BIN2	FCRL3	KIAA0748	LILRA4	LY9	MCF2L2	PARP15	PLA2G2D	SLAMF6	SLC24A4	SP140	TLR10	TMEM156
TRPS1	21		BNC2	C20orf194	CFH	ELK3	HEG1	LIX1L	MDFIC	MPDZ	NRP1	C10orf107	ETV1	KCNT2	MLLT11	RORA	RUNX2	SH3BP5	ST3GAL1	TMEM169	TRIB2	UBE2E2	ZNF382
TUBGCP6	21		GGA1	HDAC10	LENG8	LOC91316	LZTR1	PKD1	SAPS2	SFI1	TOP3B	ARHGEF10L	ASCC1	CCDC57	CSNK1E	DGCR8	LOC100128842	LOC90834	LRP5L	MAN2C1	NEURL4	PLA2G6	SPRN
TXNDC9	21		CRIPT	ECHDC1	MOBKL3	PDCD10	PUS10	SPAST	SUMO1	ARPC3	BZW1	C2orf29	DYNC1I2	GALR3	GTDC1	HSPH1	HTATIP2	PHOSPHO2	RALB	RBM45	TFB2M	TSN	ZNF22
UCHL3	21		ALG5	CDC16	COMMD6	EXOSC8	GTF2F2	MEMO1	PCID2	POMP	RNASEH2B	UBAC2	C13orf27	C2orf34	C6orf115	C7orf23	DNAJC15	EBPL	GNPDA1	MIPEP	NDFIP2	NFIC	PPA1
UTP15	21		DIMT1L	ETF1	RIOK2	SKIV2L2	WDR36	ZCCHC9	ANKRD32	CDK7	DEPDC1B	DNM1L	ENC1	G3BP1	GEMIN5	GFM2	GRPEL2	HOMER1	MCCC2	MPHOSPH6	NOC3L	POLR3G	RARS
YPEL5	21		CCNF	HBP1	LAPTM4A	PNRC1	POLE	ARL6IP5	ATL1	BEND3	C13orf15	C7orf60	CD59	CLN6	DNAJB9	ITM2B	LMBRD1	MAP1LC3B	PIK3IP1	PQLC3	SHMT2	SLC16A4	TUBGCP2
ZFC3H1	21		AKAP11	CEP290	CHD1	DDX46	KIAA0907	NFAT5	RBM12B	SFRS12	SFRS18	SFRS2IP	TCERG1	ZNF621	ANKHD1	BRCA2	MGEA5	RANBP6	RASA2	RNPC3	SNX8	ZDHHC17	ZNF283
ZFP91	21		CDC27	CUL5	FCHO2	GABPA	NPAT	NRIP1	PKN2	POLR2I	SCYL2	SPTY2D1	TMTC3	ARCN1	FAM50A	FRS2	KIAA1012	MTMR2	OSBP	PICALM	POLD3	PRMT7	WDR13
ZNF142	21		CAD	DIS3L2	MLL4	2018-09-15	SNRNP200	TNPO2	ZNF335	ANKMY1	ARL1	ASB1	ATG9A	C19orf44	IGHMBP2	ING5	KIAA1310	METTL9	NFRKB	PASK	SELT	SEMA4C	SMPD4
ZNF24	21		CDK17	GALNT1	KIAA1012	MIB1	RNF138	ZNF271	ASB13	B4GALT6	C18orf21	C18orf25	ESCO1	FAM18B	GPR126	HSD17B10	IMPACT	MAPRE2	PIK3C3	RPRD1A	SOCS6	ZNF397OS	ZNF397
ZSWIM3	21		ACOT8	C20orf111	MOCS3	NCOA5	TNNC2	TP53RK	ZSWIM1	ABAT	CBLN1	GLOD5	GNG4	LOC100190940	LOC148709	PKLR	PXMP4	SEPHS2	SLC6A4	SNHG11	ST6GAL1	TFAP2A	ZNF2
ANAPC11	20		GPS1	MRPL53	MRPS12	NDUFA11	NDUFB7	POLR2I	ROMO1	SIVA1	STRA13	APC	C17orf90	C7orf59	CRYBG3	DCXR	FAU	MIA3	MRPL38	MRPL43	MRPL55	TMEM101
AOC3	20		JAM3	LMOD1	SPARCL1	TAGLN	TNS1	AKAP12	ANGPTL1	BCHE	BOC	CADM3	CPXM2	FBLN5	FHL1	IGFBP5	MAP1B	NBEA	PDE1B	PRELP	SV2B	TPP1
ARF5	20		C7orf59	CDK5	FIS1	GNB2	HELZ	MYSM1	NDUFB2	NENF	POLR2J	PRDM10	SON	ZNHIT1	ADCK2	ATP6V1F	BCL7B	MTCH1	MYO5C	TMEM120A	WBSCR16	ZP3
ARHGAP30	20		DOCK2	HCLS1	IKZF1	IL10RA	ITGAL	ADCY7	C9orf139	CCR5	CD37	CYTH4	DOCK8	NLRP1	PIK3CD	PTPN7	RASSF5	SELPLG	SLC24A4	STK10	SYTL3	TIAM1
BACH2	20		AKT3	ALPK2	ETS1	FAM180A	KCNQ5	MCC	MEX3B	MYO5A	SUSD5	SYNE1	WIPF1	ZFPM2	C6orf204	CCDC147	EID3	HPCAL4	HTR3A	KLHL14	SNX29	TECTA
BAT2L1	20		BAT2	CAMSAP1	CDK5RAP2	MLL2	NUP214	RAPGEF1	ABL1	C9orf91	EHMT1	FUBP3	H6PD	MEGF8	PHF2	SEC16A	SLC23A2	TBC1D13	TRIM56	TRRAP	ZNF462	ZNF496
BDP1	20		COL4A3BP	DDX46	DMXL1	RBM27	SFRS12	TNPO1	CEP290	CHD1	CST3	DHX29	HOMER1	JMY	MTX3	RASA1	SMG1	STX5	TCERG1	TRIM33	YTHDC2	ZNF37A
BOD1L	20		BAT2L2	GPATCH8	KIAA0232	KIAA1109	KIDINS220	MED13L	N4BP2	RSF1	YLPM1	ANKRD17	CEP110	FRYL	MYST4	RBPJ	TAF1	TTBK2	UBQLNL	VPS13D	WNK1	YTHDC1
C16orf13	20		FAM173A	MRPS34	NUBP2	STUB1	TCEB2	ATP6V0C	C7orf47	DEXI	FAM195A	LSM7	MACROD1	MAN1A2	NDUFAF3	NDUFB10	NDUFS8	NMRAL1	NTHL1	NUDT16L1	RPS2	SNHG9
C17orf56	20		C17orf70	CCDC57	CDK3	HGS	PGS1	C17orf65	CDK5RAP3	ENGASE	FBF1	FLRT1	GGA3	HEXDC	LRDD	OGFOD2	ORAOV1	QRICH2	RAD9A	RECQL5	SUV420H2	UNK
C18orf32	20		CTBS	GOLT1B	IER3IP1	RAB18	STK17A	STX12	TMED7	TXNL1	USP15	ZNF271	AMN1	B3GNT2	COQ10B	CRYZ	DYNLT3	EDC4	EHMT2	GTF2A2	POLR3E	REEP3
CAD	20		DHX37	EHMT2	ERCC2	MAP1LC3B	POLR1A	SNRNP200	SYMPK	ZNF142	AMPD2	ARPC5	ATG4A	BBS12	GLRX	GTF3C2	ING5	NOL6	OSTF1	RAP1B	SF1	TBC1D16
CCDC58	20		BCCIP	CBX3	DNAJC19	GGCT	LOC90586	NOP58	NPM1	RPF2	ATP5H	C12orf65	C21orf45	CCDC34	CCDC59	CFDP1	CIDEB	COX17	DNAJC7	PA2G4	PTMA	SMS
CCDC85B	20		FAM173A	PRR7	TMEM160	YDJC	ZNF771	AKIRIN2	B3GALT6	C11orf2	C19orf60	C1orf86	CEBPB	FBRSL1	MEX3D	PGLS	PPP1R14B	PRHOXNB	RNF166	SCAND1	SH2B2	SH3D20
CCDC88A	20		CD109	CSGALNACT2	LRRC8C	NEXN	NRP1	ARHGAP29	CAV2	CEP170	F5	FAM126A	GCNT2	MEF2A	MTMR9	PI15	PIP4K2A	RAI14	RASGRP3	RUNX2	SYNJ1	UNC13A
CCDC8	20		AEBP1	EFS	FBXL7	GLI3	PNMAL2	VCAN	ARMC9	C12orf68	CNPY4	COL8A2	HEY1	IGLON5	ISM1	MAGEL2	MAP1A	MEIS3	MEX3B	MN1	NUAK1	PTRF
CCR7	20		CCL19	CCL22	CXCR5	EBI3	ITK	LTB	MAP4K1	PPP1R16B	SELL	ZNF831	C5orf20	CLEC9A	FAIM3	GP1BA	IDO2	KIAA0748	MAL	NAPSB	RASGRP2	SLC12A3
CD2	20		CD3D	CD3E	CD96	APOBEC3G	CCL5	CD200R1	CD244	CD3G	CD6	GZMA	IL12B	ITK	KLRB1	P2RY10	PYHIN1	SH2D1A	SLA2	SLAMF1	THEMIS	UBASH3A
CD34	20		ARHGEF15	BCL6B	CD93	CDH5	CXorf36	EBF1	EBF2	ERG	ESAM	GIPC3	GJA5	KDR	LRRC55	LZTS1	MCAM	PCDH12	SOX7	TAL1	ZNF229	ZNF418
CDC27	20		APPBP2	C2orf69	GNA13	LRRC40	RPS6KB1	SUZ12	TMTC3	CALCOCO2	CLTC	DEXI	EXOC3	NAMPT	NPEPPS	PSMD12	STXBP4	THAP1	TRIM37	VRK2	XPR1	ZFP91
CETN3	20		AIMP1	CCDC59	ERGIC2	ITGB3BP	MRPL1	NDUFA5	RIOK2	SRP19	SUMO1	TMEM161B	ZCCHC9	ANAPC13	C12orf60	MED7	METT5D1	RABGGTB	RFESD	SARNP	SNX2	ZMAT2
CHRD	20		ADAMTS10	BOC	EMILIN1	EVC2	GPR162	HLX	KIAA0495	SLC22A17	C16orf86	C4A	FAM110B	FAM20C	FBLN7	NLGN2	PARD6G	PNMAL2	TMCC2	TMEM200C	ZCCHC18	ZNF835
CLEC2D	20		FAM133B	FAM35B2	HNRNPA1	ISCA1P1	LOC220429	MTRF1L	RBMXL1	SUMO1P3	WBP11P1	AIDA	BRD7P3	C15orf21	CCDC7	DHFR	EIF4E	GTF2H2C	GTF2H2	RNF138P1	SMN2	VDAC2
CLEC7A	20		C3AR1	CD86	CYBB	EVI2A	FCGR2A	MNDA	MS4A7	PLEK	TFEC	CCL13	CD80	CLEC12A	CLEC4A	GPR65	PLA2G7	RNF115	SLFN11	SUCNR1	TLR1	TLR2
CRIPT	20		ATP6V1G1	C16orf63	DUSP11	GOLT1B	NDUFB5	PCNP	TXNDC9	C10orf84	C11orf54	C11orf58	C1D	CALM2	EIF1B	ISY1	LMBRD1	MMADHC	RARS2	TBPL1	TMEM14A	TUBGCP2
CTAGE1	20		ANP32C	GMCL1L	LOC220429	LOC284441	MORF4	ACER3	C15orf21	C4orf36	CDC14C	CYP3A4	DLEU2L	LOC100128164	LOC646214	LOC647288	MGC87042	PDIA3P	RAB6C	RNF138P1	TMED10P1	TRMT5
CTTNBP2NL	20		APAF1	DOCK7	EVI5	FNBP1L	MAGI3	MAP3K2	NDUFS8	RSBN1	SH3GLB1	TGOLN2	TRIM33	AAK1	EPB41L2	HRH1	PDE3B	PGM2L1	RCCD1	SEMA3C	SLC35D1	USP53
CXADRP2	20		CXADRP3	FLJ39739	MORF4	PPIAL4G	RPS26P11	RPSAP9	DHX40P1	FAM22D	FAM35B2	FTHL3	GPR89B	KGFLP1	LOC100132832	LOC440173	LOC440354	LOC647859	PABPC3	PRHOXNB	SEPT7L	SNORA40
CYBB	20		C3AR1	CD4	CD84	CD86	FPR3	MPEG1	PTPRC	TFEC	TLR8	CLEC7A	GPR141	IGSF6	2018-03-01	MNDA	NFAM1	NLRC4	PLXNC1	SIGLEC10	TLR1	TLR7
DCAF5	20		BCL2L2	BTBD7	KIAA0247	NEK9	PCNX	SYNJ2BP	ZFYVE1	ZFYVE26	CIRBP	DDX24	EXD2	FAM161B	FOXN3	KIAA0831	KSR2	PHF21A	PTPN21	SIPA1L1	WDR91	ZFP36L1
DOCK10	20		ARHGEF6	DOCK2	FYB	HCLS1	ADAP2	ARHGAP25	ATP8B4	BTK	CCR8	CD28	CECR1	CSF1	CSF2RB	DOCK8	GAB3	ITGA4	PIK3CG	RASSF2	RASSF5	WDFY4
DOK2	20		ABI3	C1QA	CD4	CYTH4	LILRB1	MYO1G	SPI1	APOL4	C10orf128	CD1B	HCST	IL10RA	IL12RB1	KLHDC7B	LILRB5	LRRC33	PDE6G	PSTPIP1	SIGLEC11	SPN
DOK5	20		COPZ2	CTHRC1	DCN	DFNA5	FAM110B	GNB4	MOXD1	PDE1A	PTGIS	SDC2	TMEM90B	ARL9	CRISPLD1	GPR85	IQCA1	MATN3	MFAP5	MOV10L1	SNCA	ZNF667
EDEM3	20		ACBD3	CEP350	MIA3	PPP1R15B	UAP1	ATP11B	BLZF1	F11R	ICK	IVNS1ABP	KCTD3	MFSD6	PDE4DIP	POLH	RALGPS2	RAPGEF5	RNASEL	SLC2A13	SPOPL	STXBP5
EDIL3	20		C7orf58	FERMT2	ITGA4	LEPROT	OSMR	PDGFD	PDGFRA	PTPLAD2	BICC1	CNTN4	ENPP2	EPHA3	HGF	ITGA8	NEGR1	OLFML3	PRKG1	RAB30	TIAF1	TMEM26
EMILIN1	20		COL6A2	EFS	GPR124	MRC2	SYDE1	C15orf59	C1R	CHRD	COL4A2	DCHS1	DZIP1L	GGT5	GLI2	HHIPL1	HLX	MRGPRF	NDN	PNMAL2	PODN	SLC22A17
ETNK2	20		BCAM	LARP6	LASS4	ZNF853	ARL4D	AS3MT	COL2A1	DLG3	DLX3	FADS3	FAM81A	LASS5	LONRF3	PFN2	PTK7	RASL10B	SCT	SMTNL2	SNTA1	VWCE
EVI2B	20		BTK	FYB	KLHL6	PTPRC	C17orf91	CD180	CYTIP	DAPP1	EPB41L3	FAS	GZMK	HOXD1	LHFPL2	LITAF	LOC100240735	PIK3CG	PRDM1	TLR6	TMEM156	TNFSF8
FAM173A	20		C16orf13	C4orf48	CCDC85B	DCI	FAM195A	FBXL15	MRPL41	STUB1	ADAT3	C2CD4D	C7orf47	CCDC42B	FBXL8	GIYD2	H1FX	HES4	MPG	NT5C	TMEM93	UCN
FAM195A	20		C16orf13	COMTD1	COX5B	DCI	FAM173A	MRPL41	RPUSD1	TIMM16	ARTN	C9orf16	CD320	HIVEP2	MACROD1	MPG	NUDT16L1	PGP	PPFIBP1	RHBDL1	TCEB2	TPRN
FCGR2C	20		FCGR1C	FCGR2B	MRC1	NCF1C	C17orf60	CCL4L2	CEACAM21	DSE	EMR2	FCGR3B	FUT11	HS3ST3B1	HSPA7	LIMS3	LOC100233209	LYST	NLRP12	SIRPB1	SLC2A14	TARP
FGF7	20		ASAM	COL14A1	ELOVL4	GNB4	GNG11	GREM1	TCF4	TMTC1	VGLL3	ZEB2	C13orf33	CMAH	CXCL12	DAZL	EID3	FGF2	HCFC2	RGS4	SLC16A7	STEAP4
FPGT	20		ALG6	MFN1	MIER1	NRAS	PIGK	RPAP2	2018-09-15	STXBP3	ZMYM6	C11orf54	EFCAB7	LOC389705	LRRC8D	RWDD3	SNX7	TM2D1	TMEM50B	UEVLD	USP33	ZMPSTE24
FZD4	20		ARHGAP31	CXorf36	FRY	GPRASP1	HEG1	MYCT1	TCF4	TMTC1	ATXN1	C2orf74	CD200	CNKSR2	CPAMD8	GNAI1	LPL	NOV	PLSCR4	PRICKLE2	ZNF208	ZNF229
GNG12	20		LEPROT	NRAS	SLC25A24	USP33	CAPZA2	DIRC2	EPS8	FMO5	FRS3	FUS	NIPAL2	NPRL3	PSMC5	SLC25A40	SLC35A3	SLC35F5	SNX7	SORT1	SPATA6	TMEM59
GPR124	20		ATP8B2	EMILIN1	FBXL7	NOTCH3	PDGFRB	ARHGEF17	CACNA1H	COL4A2	EHD2	EHD3	GRID1	KCTD15	LRRC32	MAP3K3	NTNG2	PARD6G	PHLDB1	SLIT3	SYDE1	VASH1
GPR160	20		EPB41L4B	HNMT	LRRC19	LRRC31	TSPAN6	AMACR	C8orf45	CDH17	CHN2	DUSP7	EPCAM	KIAA0802	KRT7	PRKAB1	PRLR	REPS2	SPAG1	TMEM38B	TSPAN12	VAV3
GPRASP2	20		ALDH1A3	ARMCX2	ATRX	BHLHB9	C1QTNF7	CGNL1	COX8A	F8	GPRASP1	MAP6	MYLK	SGCD	ZNF25	CCNO	CD99L2	DOCK11	IGSF10	MACROD2	TBC1D19	TBCK
HCK	20		ALOX5AP	CD300LF	CD4	IGSF6	LAIR1	LILRB2	LRRC25	LST1	SPI1	CD14	CD300C	CD33	CHI3L1	EMILIN2	EMR2	GPR176	GPR84	NCF2	SIGLEC5	TRPV2
HIC1	20		ADAMTS10	CLEC11A	CYGB	FAM19A5	HLX	SCARF2	TNFRSF4	VASN	AG2	CACNA1A	CACNA1H	FZD8	GJD3	KCNG2	KCNK12	MFSD7	PARD6G	SAMD11	TMEM121	TMEM204
HMCN1	20		COL8A1	EVC	FBN1	FNDC1	MPDZ	MRVI1	SLIT2	CLSTN2	CNKSR2	CYTH3	DGKI	DIP2C	FAM38B	ISM1	KLF7	LTBP1	MN1	NAV3	SLC36A1	TNS3
IHH	20		A1CF	ANKS4B	B3GNT8	DDC	FABP1	MOGAT3	PRSS8	RXFP4	SGK2	SLC39A5	ABP1	GJB1	LOC100134229	MAPRE3	OVOL1	SHD	SHH	SPIRE2	VIPR1	WNK4
ITGB2	20		CSF1R	ITGAM	LAPTM5	LILRB4	SLAMF8	SPI1	CD14	CD300C	CD84	EMILIN2	FERMT3	HK3	HRH2	LAIR1	LSP1	MATK	MMP9	NFAM1	PRAM1	PTAFR
KIAA0247	20		AKAP13	DCAF5	HEG1	PTPN21	UNC5B	ZFYVE1	ABHD4	B4GALT1	C14orf43	CDKN2B	FAM114A1	FAM161B	FZD1	GSN	NEDD9	PPM1L	RNF144A	RNF152	SIDT2	SRGAP1
KIAA1524	20		ECT2	KIF18A	RAD51AP1	SASS6	SGOL2	SMC2	SMC4	TOPBP1	ANLN	CCDC99	CDC7	CKAP2L	FANCB	KIF15	MSH6	NAA50	POLD3	POLQ	SGOL1	TOP2A
KIAA2026	20		ASH1L	GOLGB1	KIAA1432	KIAA2018	MLL3	MLL5	TOPORS	USP34	ZCCHC6	CYB5A	GCHFR	KDM4C	PHF2	PLEKHM3	RNF38	SMARCA2	TNRC6A	UBQLNL	UTRN	ZBTB43
KLHL6	20		BTK	DOCK2	HCLS1	IKZF1	RCSD1	AFF2	ARHGAP25	CD180	CD37	CECR1	CPM	CYTIP	DOCK8	EVI2B	FLI1	IL16	P2RY8	PLA2G2D	SIGLEC10	TAGAP
KRR1	20		BCLAF1	DENR	DNTTIP2	LARP4	MRPL42	NAA25	NEDD1	TMTC3	ZNF146	C12orf11	CCDC41	DNM1L	HSP90B1	NAP1L1	NFYB	PAWR	RAB21	RSRC2	THUMPD1	VEZT
LOC442459	20		EDARADD	OR7E37P	POTEE	TPI1P3	ASAH2	GATSL2	HESRG	KIF4B	KRT6C	LOC154761	LOC344967	LOC391322	LOC401010	LOC401127	LOC440173	LYPLA2P1	PZP	RAB43	RNASE10	RNF126P1
LRRC25	20		C1QC	C3AR1	CD300A	CSF1R	HCK	LAPTM5	SPI1	CD300C	FCGR2B	GPR84	LAT2	LILRB2	LILRB3	PIK3R6	PLEKHO2	RASGRP4	RNASE2	SIGLEC11	SIGLEC5	SIGLEC9
LSM5	20		CBX3	CYCS	DBF4	GGCT	HMGB1	MRPS17	PSMA2	ARL4A	BZW2	C6orf115	C7orf11	KIAA0913	MRPL32	NUPL2	RALA	RHEB	RPL22	SEC61G	SSBP1	STARD3NL
LYL1	20		C3orf54	CD37	HVCN1	LIMD2	SH2D3C	TSPAN4	ZNF467	BAI2	ELFN1	GAMT	HIPK4	KCNK12	KIF17	LRRC33	NHLRC4	PDLIM2	POMC	RGS19	RIMBP3	TRIM46
MACF1	20		AHNAK	CLIP1	DST	HIVEP2	KIAA0754	ATXN1	CHD2	CMTM8	COX5B	JAK1	KIAA1632	LUZP1	MAP4K4	MTF1	SETX	SH3PXD2A	SSH1	THRAP3	UACA	ZSCAN23
MAGEH1	20		CMTM3	FERMT2	FEZ1	GLT8D2	GPX7	NUDT11	RERG	TUSC3	AKR1B1	BEX4	BST1	C3orf14	CCDC89	KDELC1	TYRP1	ZNF167	ZNF304	ZNF542	ZNF772	ZNF880
MEMO1	20		CCT4	DPY30	NDUFC2	PNO1	PNPT1	ADK	ATPBD4	C2orf34	C2orf47	C6orf115	CPSF3	DCUN1D5	GLRX3	POLG	PSPH	RPP40	UBA2	UBE2CBP	UCHL3	YWHAQ
MOXD1	20		C1S	DOK5	FLRT2	PTPLAD2	ACSS3	ADAM23	AOX1	ATL1	BHLHE22	CADM1	CRISPLD1	FAM198A	GAL3ST4	LSAMP	MAN1C1	PDLIM3	RCBTB2	RECK	SCUBE2	ZNF626
MRPL4	20		ARMC6	ATP5D	CLPP	FARSA	MRPS12	C19orf52	CARM1	DDX39	DUS3L	ECSIT	FBXW9	GCDH	KEAP1	NOC4L	PIN1	SCLY	SLC27A5	STX10	TIMM44	TMEM161A
MYO9A	20		ASXL2	DPP8	FAM63B	HERC1	PARD3B	TAOK1	BIRC6	C9orf102	DDI2	LRCH3	NBEAL1	NHLRC2	NOTCH2	PLEKHM3	REL	SCAPER	TIMM16	TTBK2	ZFP106	ZNF593
NCAPH	20		BUB1	CDCA5	CENPA	KIF23	KIF4A	KPNA2	MCM10	MCM6	ORC1L	RAD54L	ZWINT	CENPO	CHAF1B	E2F8	FOXM1	GINS3	GINS4	NUP93	RRM2	SPAG5
NCF1C	20		CCL23	NCF1B	NCF1	CCL4L2	CCR10	CR1L	FCGR2C	HS3ST3B1	HSPA7	ICAM3	KCNK12	LOC100272216	LOC400759	LOC606724	LTC4S	MAP1LC3C	POM121L9P	RGL4	STAG3	WDR86
NCKAP1	20		FBXO11	MAP3K2	MAP4K3	PAPOLG	PLEKHA3	PRKCI	2018-09-10	2018-09-02	SP3	TLK1	AGFG1	AGPS	ATF2	CUL3	DDHD2	KIAA1715	LANCL1	NFE2L2	SCRN3	WDFY1
NDUFB7	20		COPE	NDUFA11	NDUFA13	ANAPC11	ANKRD39	C19orf60	CHCHD5	ECSIT	FAM98C	FDX1L	GADD45GIP1	ILVBL	NOSIP	PIN1	RFXANK	SSNA1	STX10	TMED1	YIPF2	ZNF593
NNMT	20		CTHRC1	KCNE4	PLEKHO1	RAB34	SERPINF1	SPARC	TNFAIP6	VIM	C10orf10	C13orf33	C1orf38	CCL26	CCL2	DZIP1L	FNDC4	FST	LMCD1	PDGFRL	ROR2	TIMP1
NOL11	20		CCDC47	COIL	PSMD12	UTP18	AMZ2	C17orf71	C17orf80	C2orf44	CCDC43	DDX52	INTS2	METTL2A	MGC57346	PIGW	POLG2	PSME3	RHOT1	TUBD1	UTP6	ZC3H8
NPM1	20		BTF3	CCDC58	CCDC59	CCDC99	CCT8	CDK7	IK	KHDRBS1	RPS27A	CCDC104	CCDC112	EXOSC9	HNRNPC	HNRNPF	HSPA9	PA2G4	PTMA	PTTG3P	TCERG1	UIMC1
OSTM1	20		DNAJB4	DNAJB9	FAM114A2	GNG11	ITM2B	NEK7	PHTF2	SERINC1	SGTB	ZNF25	ACTR3	CCDC126	LEPR	OBFC2A	RHOQ	RNF146	SLC25A30	SNX3	STX12	TICAM2
PALM	20		BOC	GEFT	GPR133	LTBP3	PDZD4	PTGIS	RGMA	SYNGR1	TCEA2	TCF7L1	TNXB	ZNF467	CILP2	KCNH2	LOC441869	LRRN2	SPEG	TENC1	ZNF512B	ZNF843
PARVG	20		CD37	CYTH4	EVL	FAM78A	HCLS1	PIK3R6	RASSF4	WAS	C9orf139	CST7	FGD3	MIAT	NAGK	NCRNA00181	PLCB2	RASGRP3	RUFY4	SLC47A1	ST3GAL5	TXNDC3
PBRM1	20		DCP1A	LATS1	MED13L	NEK4	SLMAP	TOP2B	APPL1	C3orf63	CTCF	KRTCAP3	MAGI1	NR2C2	PCGF1	PTPRG	SETD2	SLC4A7	SMARCC1	SPR	TSSC1	WDR82
PDE1A	20		DOK5	EPHA3	GNG11	GUCY1B3	MGP	PTPLAD2	SDC2	ADAMTSL3	C1orf133	C2orf86	F8	IGFBP7	KLHL4	LEPR	LOC144571	PDLIM3	PGCP	RERG	ST6GALNAC3	STMN2
PRR12	20		CIC	GLTSCR1	MLL4	SCAF1	CCDC9	CYTH2	DMWD	ERF	GRLF1	HCFC1	MBD6	NCOR2	NUP62	PIGF	PRKD2	SETD1B	SIPA1L3	TNRC18	UPF1	ZC3H4
RAB3IL1	20		FAM127C	GLIS2	HHIPL1	RCN3	UBTD1	C1orf216	C22orf9	CCDC102A	CYTH3	FHL3	FLJ36031	KCNAB2	MMP17	OLFM2	PGF	RENBP	SNAI1	TTC7B	VAT1	WTIP
RASA2	20		DNAJC13	JMJD1C	MAP3K2	OSBPL11	PIK3CA	RNF169	ROCK2	STAG1	ZBTB11	ZFC3H1	ZNF148	ZNF192	ZNF791	C17orf57	C1orf192	2018-03-06	NPAT	USP12	ZBTB38	ZNF699
REXO1	20		C19orf29	C19orf6	DOT1L	FZR1	GATAD2A	MBD3	NACC1	POLRMT	TCF3	DPP9	FEM1A	KIAA1543	MIER2	PIAS4	RFX1	RIN1	RNF44	SF3A2	ZBTB7A	ZNF653
RG9MTD1	20		BRIX1	C4orf43	LSM3	MRPL47	NIT2	RPL24	SFRS3	TFB2M	TOMM70A	ATG9A	C3orf17	FAIM	FASTKD3	GLO1	GTPBP8	ITGB3BP	MRPL1	PLEKHM2	TRNT1	TTC7A
RGMA	20		ADAMTSL3	BOC	FXYD6	GNAO1	GPBAR1	LMOD1	MAB21L2	MFAP4	MRGPRF	PTGER3	CCL21	ELN	FAM198A	GPR133	GREM2	LIMS2	PALM	SAMD11	STMN2	TNXB
RNF180	20		ECM2	JAZF1	LRCH2	NEXN	PABPC5	PKD2	SPG20	STON1	C8orf42	CMAH	CNTN4	EFHA2	FKBP7	HTR2B	JAKMIP2	KL	LOC145820	RGS7BP	SH3BGRL	ZNF781
RPP21	20		C6orf125	CSNK2B	EXOSC5	FAU	GADD45GIP1	POLR2I	PSMG4	SECISBP2L	ZNRD1	ABT1	BCL7C	C19orf73	C6orf1	CCDC101	CUTA	FNIP2	LUZP1	MRP63	NRL	TRAPPC6A
RPS10	20		LSM2	RPL10A	RPS16	RPS3	ABT1	C6orf48	EEF1B2	KIAA1671	LYRM4	NXT1	PCGF1	RDBP	RPL27	RPL35	RPS14	RPS15A	RPS29	RPS5	RPS8	ZNRD1
SASS6	20		ATAD5	CCDC18	CCDC99	CDC7	CENPE	KIAA1524	MTF2	NEDD1	SMC4	ZNF644	CHORDC1	CPSF6	FANCM	FAR1	HOOK1	KIF18A	NEK4	SERBP1	SFRS13A	TTF2
SH3BGRL	20		C7orf60	CCDC91	CTSO	DUSP19	PLCL1	RNF180	RRAGB	TCEAL8	ATL1	BDH2	CC2D2A	CYP2U1	F8	FAM66C	LOC374443	MAGI2	MR1	MTERF	TMSB15B	TRAM1L1
SHANK3	20		ADARB1	ARHGEF15	COL18A1	FLT4	HSPG2	NOTCH4	NUMBL	PKD1	USHBP1	CORO6	FAM65A	LRFN1	MAPK11	MTSS1L	NFIC	OCIAD2	PEAR1	PPM1F	PRX	SEMA6C
SLC11A1	20		APOE	C5AR1	HK3	ITGAX	SPHK1	SPP1	TREM1	A4GNT	C11orf41	CCL26	ERMN	IGFL2	MARCO	OSCAR	RETN	SLN	SPOCD1	TM4SF19	TREML3	VMO1
SMARCAD1	20		ABCE1	CNOT6L	DNAJB14	KIAA1430	METTL14	NAA15	SMARCA5	SPAST	BLVRB	C4orf29	C6orf170	CCM2	EYS	GNPDA2	HELQ	KLHL8	RAB33B	TBCK	TMEM184C	USP38
SNAP25	20		BAI3	BCHE	CARTPT	DCLK1	DNAJB5	HSPB8	NRXN1	TAGLN3	APLP1	ATP6V1G2	C1orf114	CHST9	DNER	EPHA5	INA	NEFH	NLGN1	SLITRK2	SNAP91	STMN4
TBCA	20		BTF3	CCNH	DIMT1L	MRPS36	RPS23	USMG5	ZCCHC9	APOO	ARAP1	C10orf84	CENPK	GLRX3	MRPL1	NDUFAF4	NDUFS4	RABGGTB	RPP30	SLC38A7	SNX33	XRCC4
TDGF1	20		LRRC2	TDGF3	ACOX2	ACSL6	C13orf18	C2orf89	CRB2	CYP2B6	CYP39A1	DACH1	EFNA4	GPSM2	LOC145837	MYRIP	OXGR1	PLCB4	PTPRO	SETMAR	TG	TRPV6
THSD7A	20		HEG1	JAM2	MCC	MMRN2	NHSL2	PTPRM	SPARCL1	AOX1	ARL10	HTR2A	IQSEC3	P2RX7	PCDHGA9	SCN2B	TACR1	TECTA	TPP1	TTYH2	ZNF385D	ZNF667
TPRKB	20		CWC15	GEMIN6	METTL5	MITD1	MKI67IP	RPF2	SFRS3	SUMO1	ZC3H15	C13orf27	C2orf56	DDX1	DNAJC19	EIF3M	HK1	ITGB3BP	MORN2	MRPL47	STAMBP	TAF11
TRIP11	20		ARID4A	BTBD7	DAAM1	DICER1	RSF1	SMEK1	SON	AKAP9	ATG2B	C10orf12	CHCHD6	GOLGA4	IKZF2	PDE4DIP	POLR2H	RAB3GAP1	SEL1L	SPTLC2	THRAP3	YLPM1
TRPC1	20		ASPN	CFL2	GEFT	HECTD2	LCA5	LOC644538	NAP1L3	PKD2	TPST1	BBS9	CA11	DCHS2	DYNC2H1	GPM6B	MAGI2	PBX3	PRNP	PYGO1	TCEAL4	TRIM9
UBE2W	20		ARMC1	AZIN1	DPY19L4	GMFB	OXR1	PCNP	STAU2	TRAM1	ARL5A	BTF3L4	C11orf58	C8orf83	FOXN2	NMD3	PLEKHF2	RRM2B	SDCBP	STK3	USP15	YTHDF3
UBXN4	20		ACTR2	KIAA0776	LYSMD3	2018-03-07	PRPF40A	ARL5A	C2orf69	CASP8	CCNT2	DNAJC10	ETAA1	FAM117B	FAM8A1	FOXN2	KIAA1715	MYO1B	ROD1	STK38L	USP37	WDFY1
UQCRQ	20		COX4I1	COX6A1	HINT1	NDUFA2	RSF1	ATP5G3	BLOC1S1	COX5B	COX7B	EGFR	H2AFY	LMAN2	MAGI1	MXD3	NDUFB2	NDUFS6	PRELID1	SRA1	TNS3	UQCR11
USP15	20		DR1	GMFB	GOLT1B	LYSMD3	SCYL2	SLC38A2	TBC1D15	TBK1	TMEM167A	TWF1	UBE2W	C18orf32	C4orf32	CRY1	IGSF8	NECAP1	NMD3	POMT1	RBM7	VRK2
VEGFC	20		C13orf33	CDH2	CFH	CNRIP1	EBF1	GFPT2	GJA5	NOX4	ST6GALNAC5	ADPRH	BEND6	C1orf162	C2orf74	CCDC102B	DPY19L2	ELOVL4	FAM124B	RNF175	ST3GAL6	TGFB3
WAS	20		ARHGAP9	CYTH4	DOCK2	FAM78A	FMNL1	ITGAL	LSP1	ABI3	ALPL	ARHGAP25	CD37	CYTIP	DOK3	HCLS1	KLHDC7B	P2RY8	PARVG	RHOH	SEMA4A	TNFRSF8
ZBTB41	20		ACTR2	C14orf106	C1orf25	CDC73	CREB1	EXOC5	SIRT1	TROVE2	ZNF800	ADSS	ARHGAP12	BMI1	C2orf67	CAMSAP1L1	CAPNS1	CHML	MANEA	NUCKS1	RALGPS2	SP4
ZNF227	20		ZNF146	ZNF180	ZNF225	ZNF45	ZNF766	CARD8	ZFP112	ZNF136	ZNF17	ZNF197	ZNF214	ZNF226	ZNF230	ZNF233	ZNF234	ZNF283	ZNF317	ZNF404	ZNF510	ZNF776
ZNF771	20		BOLA2	CCDC85B	CTU1	F8A1	RPL18A	ATAD3C	BANP	C1orf122	C2CD4D	C2orf82	CCDC74B	EXOSC6	FLJ39653	GPX4	HIST3H2A	NRTN	SLC5A2	THAP11	TUBG2	TYSND1
ABI3BP	19		ANK2	CCL19	CLIC2	CYSLTR1	ITPR1	LIFR	MAN1C1	PRKCB	SLC9A9	ADRB2	AFF3	ASPA	C13orf30	CHL1	CRHBP	FNBP1	FRZB	KIF5C	PTGDS
ACOT8	19		EIF6	PSMA7	ROMO1	SLC35C2	ZSWIM1	ZSWIM3	ABLIM1	ASB13	C20orf111	C6orf192	CTSA	FCGRT	FITM2	GLOD5	IGSF22	NEURL2	PIGT	R3HDML	TNFAIP8
ADAMTSL3	19		ALDH1A3	C7orf58	PDE1A	PTGIS	RGMA	RUNX1T1	SCN4B	SYNPO2	ATRNL1	F8	FIGN	NMUR1	NOS1	NPTX1	NTRK3	RAB9B	RELN	SCN2B	STMN2
ALG6	19		ATG4C	FPGT	GLMN	RPAP2	SGOL2	USP1	CSTF3	HOOK1	HS2ST1	ITGB3BP	LCORL	OMA1	PI4K2B	RABGGTB	RPF1	RWDD4A	SSX2IP	ZNF642	ZRANB2
APOA1BP	19		FLAD1	MRPL24	MTX1	NDUFB2	NENF	TMEM147	ARRDC4	B4GALT3	BPHL	C1orf57	JMJD4	KLHDC9	PMF1	PPOX	PSMB4	ROBLD3	TMEM9	TYSND1	UTRN
ARHGEF12	19		CBL	ECE2	FAM96B	LSM7	MED13L	MLL	NDUFA13	OTUD4	SECISBP2L	ABHD2	CTNND1	DDX6	EIF2C4	FLJ39653	MKL2	PPFIA1	PRDM10	RAPGEF2	TEAD1
ARSI	19		ANGPTL2	BGN	CERCAM	COL1A1	EMP3	GFPT2	PRRX1	THBS2	C6orf174	FHL3	FSTL3	GPR68	GUCA1A	HS3ST3A1	HSD17B14	KIFC3	PLAU	RPSAP52	SPOCD1
ASF1A	19		C16orf63	CCNC	LYRM2	ORC3L	PPIL4	RPF2	SFRS3	TBPL1	HINT3	NT5DC1	OGDH	PCDH1	RARS2	SLC12A7	STAT6	TAF11	TOP1P2	TRMT11	ZNF670
ATG16L2	19		KIAA0895L	LOC100128842	LOC91316	TSSK3	UBXN11	WDR90	ACAP3	CPT1B	FHOD1	LOC619207	LRP5L	LYG1	MAMDC4	MKNK1	MTMR9L	NAA40	PRICKLE4	RNF207	TNFRSF14
ATP2B4	19		ELK3	FAM129A	MAP1B	PPP1R12B	RNF150	SPARCL1	VCL	ANKS1B	CACNA1C	FOXJ2	FYCO1	GNAL	NAV1	NOTCH2	PDE5A	PLEKHG1	RBM9	ROR1	SVIL
ATXN1L	19		ASH1L	ATF7IP	CREBBP	FYCO1	HIVEP1	MKL2	PDPR	PIK3R4	TRIO	ZDHHC7	ADAT1	CMIP	CNOT1	FOXJ2	GLG1	MBTPS1	TMPPE	ZCCHC14	ZNF778
BCAR1	19		AGRN	AP2A1	FAM129B	LMF2	MAP1S	MAP3K11	MGRN1	PLXNB2	RFX1	ZFPM1	ZNF668	CHPF2	CHPF	LMNA	METRNL	MVP	SEMA3B	SLC16A3	VWA1
BZW1	19		GOLT1B	MOBKL3	PPP3R1	TWF1	TXNDC9	UGP2	AGPS	AP3S1	C6orf211	CCNYL1	EIF4G2	KPNA4	LOC728640	MREG	PDCD10	PTP4A1	RAB10	RAB1A	RTN4
C11orf83	19		CHCHD8	EXOSC4	GADD45GIP1	NDUFS8	SAC3D1	SSSCA1	ZNF593	C6orf108	CCDC124	LOC100271831	LSM4	NCRNA00116	PEX10	PLEKHG1	POLR2F	SPSB2	SURF2	YDJC	ZDHHC24
C12orf51	19		EP400	MLL2	SRRM2	ADCY6	ATXN2	CELSR1	CREBBP	GSTO1	HERC2	IKZF4	MAST4	MED13L	MEGF8	MGC16384	MLXIP	NAV2	SFRS14	TRIO	UBE3B
C17orf90	19		ANAPC11	C19orf60	GPS1	INO80E	LOC152217	AUP1	DCXR	IQGAP1	LOC100130581	PEX16	PRSS41	QPCTL	RELL2	RNASEH2C	SDHAF1	STRA13	TP53I13	TRAPPC6A	TYSND1
C5orf44	19		COMMD10	COMMD8	DIMT1L	ERCC8	MRPS36	PAPD4	PPWD1	SLC25A46	ZCCHC10	ZCCHC9	ANKRA2	C5orf35	C9orf46	CCDC125	GFM2	GIN1	HEXB	POC5	SLC38A9
CASQ2	19		ANGPTL1	CHRM2	DES	LDB3	LMO3	MYH11	NBLA00301	SCN7A	SCRG1	THBS4	ASB5	ATP1A2	C1orf95	CDH19	GPM6A	HAND1	SYNM	TCEAL2	TMEM35
CBFA2T3	19		ATOH1	B3GNT6	GFI1	KCNA6	NEURL	RASD1	RHBDL3	ABCC8	CACNA2D2	CCDC60	DLL1	FAM167A	GPR20	GRIP2	KIF19	KLHL32	NBPF7	RAB26	RASD2
CCL5	19		CCR5	CD2	CD8A	CD96	NKG7	SLA2	APOBEC3H	CRTAM	CTSW	CXCL13	FAM115C	GZMA	IRF9	JAKMIP1	KIR3DL2	KLRK1	LAG3	TBX21	ZBED2
CCNB1	19		CCT2	CDC20	CDC25C	CENPH	DHFR	H2AFZ	KIF20A	MRPS27	PTTG1	TAF9	CCNB2	CKS2	CRY2	FH	MEF2D	PBXIP1	SFRS7	TRIP13	UBE2T
CCNG2	19		ARFIP1	BCS1L	BIRC2	CAMK2D	CNOT6L	CPEB2	CTSO	PDLIM5	PNRC1	SCARB2	TP53INP1	USO1	ACAD9	FAH	PPM1G	RASSF6	SLC17A5	SLC2A13	TLR3
CCNL2	19		AHSA2	CROCCL1	CSAD	C1orf213	C1orf63	C3orf35	C6orf134	CDK5RAP3	CROCCL2	ECHDC2	GOLGA8A	HCG27	LOC100130557	LOC148413	LOC646471	LUC7L	NCRNA00115	SLC35E2	SNHG12
CD163	19		C3AR1	CCR1	CMKLR1	FCGR3A	FPR3	ITGAM	MS4A7	VSIG4	CD84	DPYD	F13A1	FAM20A	KCNJ5	LILRB3	MAFB	PTAFR	SIGLEC1	SIRPB2	SLC1A3
CNIH	19		CGRRF1	DAD1	KIAA0391	SELT	SNX6	TMX1	YEATS4	ATP5S	ATP6V0A1	C14orf126	C14orf129	C14orf147	COMMD10	HNRPLL	MED28	PIGH	PSMA6	TTC5	ZNF410
COL4A1	19		COL4A2	GPR116	ACAN	ANGPT2	CDH6	COL13A1	COL5A3	ENPEP	GIPC3	LAMA4	LAMB1	LAMC1	MCAM	MMP16	NID1	PCDH12	PLEKHG2	PXDN	SLC6A1
COPS4	19		CAPZA2	EIF4E	HELQ	NUP54	OSTC	PIGY	PPA2	RCHY1	SCOC	UFSP2	ADH5	FAM175A	HSPA8	ITPR3	MED31	MRPL1	PLRG1	RAP1GDS1	UBE2D3
COQ4	19		ENDOG	FBXW5	MRPS2	NCOA3	PTRH1	SH3GLB2	TOR2A	TUBB2C	ZDHHC12	AKR1A1	C21orf33	CDK9	COBLL1	DEGS2	FPGS	NANS	SURF4	TREX1	WDR34
CREBBP	19		ARID1A	ARID1B	C12orf51	CIC	CRAMP1L	MRPS15	SETD1B	UBN1	VPS29	ABCC1	ADCY9	ATXN1L	BAHCC1	BNIP1	CLEC16A	IGF1R	TNRC18	TNRC6C	ZFHX3
CRTC1	19		BTBD2	DMWD	FKBP8	MAP1S	MAP3K10	PDCD10	PKD1	RFX1	SIN3B	SIX5	XAB2	BRD4	C19orf44	DOCK6	INSL3	KLHL26	LOC100130093	PKN1	ZNF358
CSF1R	19		CD4	ITGB2	LRRC25	NCKAP1L	STAB1	CD14	CD300LB	CD33	EMR2	FUT11	GAL3ST4	LILRB2	NDST2	NLRP3	PTAFR	PTGS1	SIGLEC7	SIGLEC9	SLCO2B1
DEK	19		C6orf62	CBX3	CD2AP	NUP153	PCNP	PRPF4B	SGOL2	SNRNP48	SR140	XPO1	API5	CDC5L	CENPQ	FAM8A1	KDM1B	RANBP9	SSR1	ZNF184	ZNF451
DNAL1	19		ACTR10	ATXN3	C14orf135	DAAM1	EXOC5	GOLGA5	HIF1A	SEL1L	SPATA7	TGFBR1	TMED8	AIFM2	C14orf174	C14orf45	GSTA4	IQCG	NME7	SDCBP	TBC1D19
EIF3M	19		C11orf46	CSTF3	CWC15	MKI67IP	NDUFAF4	OLA1	PSMA1	RPF2	RPS25	TAF1D	TPRKB	C12orf45	IMMP1L	METT5D1	PDHX	PUS3	RRP8	SAAL1	ZNF195
EIF6	19		DYNLRB1	ERGIC3	PSMA7	RALY	ACOT8	AHCY	ALCAM	C20orf24	CADPS2	EPHA4	GNPTAB	GSS	HM13	MAPK13	RNF125	SPTLC3	TH1L	TLR5	TRPC4AP
FABP1	19		ACE2	C10orf99	IHH	LRRC19	OSTBETA	PPP1R14D	AQP12B	CDHR5	CKB	HMGCS2	KRT20	MUC12	PDZD3	PIGZ	RNF186	SGK2	SLC13A2	SLC16A9	TNMD
FAM20A	19		CD163	CYTH4	FCN1	HK3	IFFO1	LAIR1	LAPTM5	PLEKHO2	SERPINF1	VIM	BEST1	BNC1	FMO1	GPX3	HSD11B1	LOXL3	PCDHGA12	PTGIR	RASSF4
FCGBP	19		B3GNT6	ANO7	ASRGL1	ATP2A3	BCAS1	ENTPD8	FAM177B	GFI1	GPR120	KLF4	LRRC26	MRAP2	MUC2	MUC5B	NBPF7	RIMS3	SPDEF	ST6GALNAC1	TBC1D2
FGF1	19		AKT3	COL8A2	DPYSL3	ECM2	FSTL1	KCNE4	MSRB3	NALCN	SERPINF1	ZFHX4	C12orf68	DKFZp434J0226	GRIA3	IQCA1	LOC100192378	LOC441204	PRND	ZCCHC5	ZNF677
GGTA1	19		ARHGEF6	CLIC2	GIMAP4	LY96	RGS18	TLR7	CMAH	CPNE8	CXorf21	CYSLTR1	FLT3	HPGDS	KLRF1	LRRK2	LY86	P2RY12	PPM1K	RNASE6	ZNF436
GLIS2	19		AEBP1	ARHGEF17	CYS1	EFEMP2	FLNA	GLI2	NCKAP5L	PNMAL2	PTRF	RAB3IL1	C5orf49	C6orf174	CA11	CNPY4	CRABP2	FAM65A	FOXC2	LTBP3	NUMBL
GMEB1	19		ARNTL2	C9orf79	CEP76	LOC152024	PGBD3	TSPYL6	ZNF8	CCDC134	CHRNA2	CRYAA	CYP4A11	DNAJB3	ERAS	FETUB	FICD	LOC730668	RFX3	RNF222	SLC22A12
GMFG	19		ARHGAP15	CD48	CD53	CLEC2B	GIMAP5	GIMAP6	SRGN	TNFAIP8L2	ARHGDIB	BATF3	CETP	FAM162B	GNGT2	HVCN1	IL12B	LAT2	NECAP2	TMEM163	VAMP5
GNG11	19		ELTD1	EMCN	PECAM1	TCEAL7	CC2D2B	CLEC1A	CLIC4	CREM	FBXL5	FGF12	FGF7	IKBIP	OSTM1	PDE1A	PTGFR	RHOQ	TM4SF18	TMEFF1	TMEM22
GPR116	19		CD93	ELTD1	ADAMTS5	ANGPT2	CCDC102B	COL4A1	EBF1	ENPEP	ERG	FLT1	GJA1	HECW2	ITGA1	KDR	KIAA1432	LRRC8C	MYCT1	NRP1	SGK269
GPR162	19		ADAMTS10	CHRD	KIAA0495	OLFM1	SLC22A17	TRO	CACNA2D3	CRMP1	ELMO1	FES	FIGN	HAPLN4	MGAT5B	NTN1	PAMR1	SMARCD3	TMCC2	TMEM108	ZCCHC18
GPR68	19		AEBP1	ARSI	COL6A1	COL6A2	HTRA3	IFFO1	ITGAX	MSC	TMEM90B	TRPV2	VIM	AGPAT4	AMZ1	BMP8A	GRM2	GUCA1A	ICAM1	MEGF6	PODNL1
GPRASP1	19		BMPR2	DST	LOC728264	MAP6	MRVI1	PDZD2	PLEKHH2	ZEB1	ZNF154	FZD4	GPRASP2	KLF8	MAGI2	NNAT	PHF21A	SNAP91	SVIL	TTC28	ZMAT1
HCLS1	19		ARHGAP25	ARHGAP30	DOCK10	DOCK2	KLHL6	RCSD1	WAS	ALPL	APBB1IP	CHI3L2	ESR1	FAM78A	GPSM3	LCP1	LSP1	PARVG	SGK1	SLA	TNFSF8
HDAC10	19		ATG4B	CHTF18	D2HGDH	RNPEPL1	SELO	TUBGCP6	C21orf2	C22orf36	FASTK	JAG2	LBX2	LOC390595	MAN2C1	MOGS	PARP10	RHBDD3	SUV420H2	TOP3B	ZDHHC8
HHIPL1	19		AEBP1	COL18A1	COL6A2	CSDC2	EMILIN1	MFRP	SLC12A4	SLC22A17	CHST14	FAM65A	FLJ16779	FNDC4	GPSM1	HSD17B14	MMP17	PANX2	RAB3IL1	SHISA4	SUSD2
HNRNPK	19		CCAR1	CWC22	HNRNPR	KHDRBS1	MPHOSPH10	RAD23B	SET	WASH3P	ANP32B	BANP	C17orf62	C17orf67	CXorf26	FIP1L1	FUBP3	KCP	NR1H3	PSIP1	TTC15
IFT80	19		ACAP2	ALS2CR8	ARL13B	CCDC82	CENPC1	MBD4	MDM1	PHC3	SLC25A36	ZRANB2	C16orf52	CARM1	EFHC1	HP1BP3	S100PBP	SCAI	SENP7	VPS8	WDR5B
ILF3	19		DNMT1	KHSRP	KRI1	PDCD11	POLE	PPRC1	SFRS14	SMARCA4	AARS2	AKAP8	BAT2	EWSR1	HNRNPD	NOP2	PQLC3	SRRT	TCOF1	ZMYND12	ZNF317
ITGB3BP	19		ALG6	ASNSD1	CENPK	CETN3	GLMN	HAT1	HMMR	RG9MTD1	SFRS3	STMN1	THOC7	TPRKB	UTP11L	VBP1	C4orf27	EFCAB7	HSPB11	LZTFL1	RABGGTB
JPH4	19		CADM3	KIAA1045	PDZD4	RGAG4	SCN3B	SEMA3G	TACR1	TMEM59L	ACSM5	CA11	CHRNB4	CNTN2	DIRAS3	HPCAL4	KCNE1	KCNIP1	LOC254559	MAB21L1	TCEAL5
KIAA1109	19		AFF1	ANKRD17	ANKRD50	ASH1L	BOD1L	BPTF	EIF4G3	HEATR5B	WDFY3	ALMS1	ALPK1	ANK3	DOCK1	FRYL	MBD5	RAPGEF2	SBF2	TTC3	YTHDC1
KIAA1731	19		CASP8AP2	CCAR1	CEP290	FAM76B	GEN1	LUC7L3	RBM12B	UBE4A	ZNF638	CCDC15	CCDC66	CNTF	CREBZF	FIS1	JRKL	PCF11	RABAC1	THOC1	USP28
KPNA3	19		CKAP2	GPR180	HMGB1	KIAA1704	MED4	RB1	RNASEH2B	SUGT1	TRIM13	UFM1	CBFB	INTS6	IPO5	NCKIPSD	NOC3L	PHF11	RAP2A	TGDS	ZNF784
KRCC1	19		ARFIP1	FAM82A1	LARP7	NDUFA5	SAMD13	2018-09-07	SPHAR	STXBP3	TDP2	TMEM168	UGP2	ZNF800	ZNF846	C11orf54	EIF1B	KIAA1841	MCEE	STX19	SYTL2
LCAT	19		AGER	ANKRD13D	ANKS3	LDLRAD2	PRR24	SLC12A4	TMEM86B	BRSK1	CROCCL2	EPOR	FSCN2	INSL3	KIAA1683	LMF1	LOC91450	MC1R	MYO15A	SCNN1D	TMEM91
LDB2	19		CLEC14A	CYYR1	GUCY1B3	S1PR1	TCF4	CUBN	EPHA3	FAM38B	FLJ42709	LHFP	LMO2	MEF2C	PDGFD	PLXDC1	PPAP2B	RBMS3	RCAN2	TMEM108	TMEM233
LILRB1	19		CYTH4	DOCK2	DOK2	LILRB2	SIGLEC10	SPI1	C10orf128	C1orf38	CHST2	DOK3	EMR2	FERMT3	FGD2	FMNL1	MYO1F	NCF1	PIK3R6	SIGLEC11	STAB1
LOC644538	19		DZIP1	FBXO17	MSRB3	NAP1L3	RBMS1	RERG	TUB	BEX4	C11orf63	CHST10	FAM127C	GPM6B	HDGFRP3	NAP1L2	NUDT11	TRPC1	WASF3	WDR17	ZDBF2
LOC90834	19		LOC100128842	LOC100190986	LOC91316	TMEM151B	TUBGCP6	B3GAT2	C1orf104	C1orf152	FAM118A	FAM13AOS	GOLGA3	GPR75	KCNQ1OT1	KIAA1683	LBXCOR1	LHX4	MYH3	SLFNL1	TXNDC6
LUZP6	19		CCDC126	CCDC132	COG5	NAPEPLD	PNPLA8	SRPK2	SYPL1	THAP5	CAPZA2	CBLL1	DNAJB9	FAM3C	LMBR1	PRKAG2	SF4	TES	TMEM209	VKORC1L1	YWHAG
LYPLA2P1	19		HIST1H4K	LOC442459	LOC643387	OR7E37P	POTEE	RPSAP9	TPI1P3	TUBA4B	AKR7L	BOLA2	FAM151A	GLB1L2	LOC401010	LOC606724	NADK	NPB	SLC5A10	SULT1A2	TMEM160
MAP6	19		FXYD6	GEFT	PRELP	RGAG4	ZFHX4	ANKRD6	BHMT2	DYNC2H1	FBXO27	GLB1L	GPRASP1	GPRASP2	MAB21L1	NCRNA00087	PHYHIP	PLA2G4C	SFRS13B	TMEM25	ZNF287
MCM10	19		BUB1B	CDCA5	EXO1	GTPBP4	MASTL	NCAPH	SUV39H2	C1orf135	CDC6	CLSPN	EZH2	GSG2	MELK	RAD54B	RBM17	SHCBP1	SKA1	ZNF695	ZWINT
MED13	19		HELZ	INTS2	JMJD1C	MAP3K2	NUFIP2	ZNF518A	CPD	DGKE	ERI3	ITGA6	MBTD1	NBR1	PUM2	RNF169	SLC38A1	SMURF2	SPAG9	STX10	TLK2
MEIS1	19		ACTA2	BNC2	DNAJB5	GEFT	GLI3	JAM3	LOC399959	TAGLN	ADCY2	AQP1	C16orf45	CTF1	FAM110B	LGI2	LOC728264	PARD6G	RIMKLB	USP44	WWTR1
MEN1	19		CCDC86	KAT2A	PPME1	RAD9A	RNF26	SCYL1	TAF6L	TUT1	C11orf84	DAK	DPAGT1	EIF1AD	LOC92659	NAA40	RCE1	SYVN1	TMEM138	VPS26B	VPS37C
MRPL41	19		C4orf48	C9orf142	C9orf16	C9orf89	COMTD1	COX5B	ENDOG	FAM173A	PTRH1	AGPAT2	AK1	ARPC5L	CYBA	DND1	DNLZ	FAM195A	PHPT1	SETD7	UBAC1
MYH6	19		APOA5	C17orf88	CLDN19	GPR62	SLC4A1	CSMD1	FOXB1	LOC100128675	LOC257358	LOC342346	MYO15A	NR5A1	PCDHA9	PTPRVP	RHBG	SCGB3A1	TKTL1	TRPC2	ZSCAN10
NDUFA11	19		C19orf70	CLPP	NDUFB7	ALKBH7	ANAPC11	ANKRD39	APBA3	ASNA1	COPE	FAM125A	FAU	MRPL43	NDUFA7	OAZ1	PIN1	RPLP1	SF3B5	UQCR11	YIPF2
NRAS	19		CAPZA1	GNG12	HIAT1	STXBP3	TMED5	CDC14A	DBT	FPGT	GDAP2	GMFB	ITCH	LPAR2	MFSD8	PPP1CB	2018-09-15	SIKE1	SLC35A3	SNX7	UHRF1BP1L
NUBP2	19		C16orf13	C16orf42	DCI	MLST8	NME3	RPUSD1	APRT	BAD	KATNB1	MPG	MRPL28	NARFL	NTHL1	ORAI1	PSMB10	RNH1	SPNS1	SSNA1	SSSCA1
NUTF2	19		COX4NB	CSNK2B	DDX28	FAM96B	POLR2G	SNRPC	TRAPPC2L	C16orf80	E2F4	EMG1	KIAA1632	PAFAH1B3	PCBD1	POLR2C	PRKCA	PSMB1	SIGMAR1	THAP11	TMEM208
OTUB1	19		COX8A	FIBP	PPP1CA	RPS6KB2	SSSCA1	TAF6L	YIF1A	ARL2	C11orf2	CLPB	CNO	FAM86C	GLB1L2	INTS5	KAT5	KIF5B	PPME1	RBM4	RCE1
OVOL1	19		ANO9	CEBPA	CYP2S1	ESRRA	GPR39	IHH	MUC20	PPP1R14D	PRR15	PRSS8	B3GNT8	DAGLA	FOXD2	NGEF	PCK1	PDZD3	PRR15L	SCARB1	ST14
PCSK2	19		ATP2B3	CNTN2	DPYSL5	LGI1	PLP1	PRIMA1	SLC7A14	TMEM59L	CADM2	CHST8	CHST9	CNGA3	ERBB4	GFRA3	KIAA1045	MGAT4C	MGAT5B	MUSK	TMEFF2
PDE4D	19		FCHO2	FRMD4B	GNAQ	HIF1A	IKZF2	KLF9	PPP1R12A	RAB27A	RALY	SEC24A	SGMS2	C8orf4	GCNT4	GNAI1	KAT2B	KITLG	KLF12	LHFPL2	PTPN13
PGGT1B	19		C5orf43	CSNK1G3	DTWD2	MATR3	TMEM167A	WDR36	YTHDC2	ANKRD32	CASP8	CAST	CCDC112	CD81	CSNK1A1	FEM1C	IBTK	KIAA1598	SRBD1	SRP19	TMED7
PHF6	19		CUL4B	SGOL2	ZBTB33	ACSL4	AMMECR1	ATP11C	ATRX	CENPI	FAM122B	HAUS3	HMGN5	KLHL15	MRE11A	MST4	PREPL	RLIM	TAB3	THOC2	ZNF280C
PIGU	19		C20orf4	DYNLRB1	GSS	NFS1	AFAP1L2	C6orf129	C7orf36	DGKA	DNAH2	DRD2	EIF2S2	KCTD1	PAAF1	PXMP4	RPN2	SLC5A6	SPACA3	TH1L	TNNC2
PPIG	19		CCDC55	CWC22	MPHOSPH10	PRPF38B	CCAR1	CIR1	DNTTIP2	EIF5B	GOLGA4	HMGN5	IWS1	NPB	RBBP6	RSRC2	SLC4A1AP	SMC6	SURF4	THOC2	TRAF3IP1
PPP1R12A	19		CDK17	CLIP1	MBNL1	AEBP2	ATP2B1	DCXR	DDX6	FBXO30	FRS2	PDE4D	PPFIBP1	PPTC7	SECISBP2L	SLMAP	SNTB2	TMTC2	TMX3	TRAF4	ZDHHC17
PRKRA	19		ASNSD1	C2orf64	MFF	MOBKL3	MRPL30	MTX2	NDUFB5	NUP35	OLA1	ORMDL1	PAIP1	PLEKHA3	ALS2CR4	CYP20A1	GCA	LIPT1	ORC4L	OSGEPL1	SUMO2
PTPLB	19		ADAM10	ANKRD36BP1	ATE1	CCNT1	MAN2A1	UHMK1	ZDHHC20	BAG4	C16orf48	C9orf41	EXOC6B	IPMK	LYPLA2	MPZL3	NIPAL1	NNT	PAFAH1B2	SLC35E1	TMEM184C
PTPN12	19		ARHGAP5	C1orf9	CAMSAP1L1	FEZ2	MKLN1	NAB1	OSBPL3	TROVE2	ARHGAP12	B9D2	CDK6	EHBP1	FAM3C	GLYCTK	MACC1	RND3	YWHAG	ZNF117	ZNF267
RCAN2	19		A2M	ANK2	FOXF1	GREM2	LDB2	LPHN2	MRVI1	NEGR1	P2RY14	RGS5	SETBP1	SPARCL1	TEK	TMTC1	CAND2	CRMP1	PLEKHH2	TRPC4	TYRP1
RHOT2	19		CHTF18	E4F1	SOLH	WDR90	ADRBK1	ANKRD13D	ANKS3	ATG4B	CDK10	DNASE1L2	FAM100A	FBXL8	HIP1R	OGFOD2	PBX4	PIGQ	RAD9A	TCIRG1	ZNF598
ROCK1	19		MIB1	SECISBP2L	SMCHD1	ANKRD12	CEP192	ITGA1	KIAA1012	KIAA1024	LOC440957	NPRL2	POLR2H	PPFIBP1	RALGPS2	SLC37A4	SWAP70	TJP1	TRIP12	UBE2H	WDR44
RPL32P3	19		AHSA2	KIAA0907	NKTR	OGT	SFRS18	TRIM52	ZNF514	ABCC5	ARGFXP2	C1orf220	CCDC93	HIST4H4	KIAA0664P3	KIAA1407	LOC100129726	RALGPS1	TRIM66	TSC1	ZXDC
SAMD9L	19		GBP1	GBP4	GVIN1	IFI16	SAMD9	XAF1	ANK1	CCRL1	DDX58	DDX60L	JAK2	LAMP3	MCL1	MYOF	SLFN5	SP140L	TRANK1	TRIM22	TRIM38
SART1	19		HDGFRP2	PAF1	PHRF1	SCYL1	SETD1A	TUT1	C4orf29	C6orf47	CCDC9	CCS	FKBP2	IGHMBP2	MTA2	NCOA4	NMNAT1	RBM10	TMEM165	TSSC4	ZNF777
SCRG1	19		ANGPTL1	CASQ2	EPHA6	MORN5	SYNM	ADRB3	C13orf36	C7	GDF5	HSPB6	KCNB1	MYOC	OSR1	PLIN4	PLP1	PYGM	SLC5A7	SMYD1	SORBS1
SDCCAG1	19		BAZ1A	HECTD1	KTN1	MAP4K5	RBM25	SMEK1	ARHGAP5	ARID4A	ATP6V0C	BRAF	C14orf106	C14orf135	DICER1	ETV2	FANCM	PNN	PRPF39	SMC6	ZNF146
SENP6	19		GOPC	KIAA0776	PHIP	SEC63	ZBTB24	DOPEY1	FBXO30	KIAA1009	MED23	MYO6	NOL8	PRPF39	SFRS18	SYNCRIP	TSPAN15	USP45	ZNF107	ZNF451	ZUFSP
SERPING1	19		AEBP1	C1R	C1S	PLEKHO1	SERPINF1	TIMP2	AXL	C10orf10	CRISPLD2	DPYSL3	EGR2	EVC2	KIAA1949	PPP2R2B	PRDM6	TMEM130	TNFSF12	YPEL4	ZNF532
SGCE	19		FERMT2	FEZ1	GLT8D2	GUCY1B3	JAM3	LHFP	LPHN2	PRICKLE1	ADAMTS3	C1orf133	KLHL4	NUDT11	PEG10	PRCP	SEMA3D	TCEAL7	ZDHHC15	ZNF667	ZNF826
SHROOM4	19		ATP9A	DACH1	KIF3B	PLAGL2	PLCB4	PMEPA1	VAV3	ANKH	APLF	FARP1	FREM2	GGT7	GRIP1	KLF7	NCKAP5	NPFFR1	PTPRB	SEMA5A	SLC6A6
SLC35A5	19		CTBS	DCUN1D1	ERLEC1	LYRM5	RNF13	TBC1D23	TMED7	AMN1	BBS10	C8orf83	CCDC111	GRAMD1C	GTPBP8	HPS3	MUT	NCK1	NCOA4	TMEM106B	TOM1L1
SMC4	19		ECT2	KIAA1524	KIF11	SGOL2	USP1	XPO1	C11orf68	FBXO45	KIF15	KPNA4	LIN9	NAA50	NUF2	RAD18	SASS6	SKA2	SMC2	TMPO	TOPBP1
SMG1	19		BDP1	BIRC6	BTAF1	CASP8AP2	CP110	KIAA0430	PIKFYVE	RBBP6	SLC25A11	TNRC6A	ZNF292	ATXN7	C10orf18	FIBP	MDN1	MYSM1	PCF11	PRDM10	SNTB2
SOCS6	19		KIAA1012	KIAA1468	SMCHD1	VPS4B	ZNF24	ADAM9	CCDC68	FGD4	GPR126	KDSR	KLF3	LOC400657	MALT1	MBP	RAB27B	RIOK3	RTTN	SPIN2B	ZADH2
SPSB3	19		E4F1	RAB40C	UNKL	ANKS3	C11orf66	FITM1	FLYWCH1	LIME1	MIB2	NAT6	PRSS53	PSMD1	RHBDF1	ROGDI	TMEM175	TMEM44	TNPO1	TRADD	ZNF688
SRM	19		ACOT7	BAZ2B	BMPR2	C5orf41	ECE2	LOC401010	MFSD2B	PGAM5	PUS1	PUSL1	RRP9	THAP3	ATAD3B	CCNE1	CLPB	MAD2L2	NAA10	RNF103	SESTD1
STON1	19		AMOTL1	CALD1	MPDZ	NAP1L3	PRELP	VGLL3	ATXN1	CRISPLD1	FAM198B	LAMC1	MARVELD1	MEF2C	NRP2	PRICKLE2	PRSS35	RBMS1	RNF180	SCG2	TPST1
STX17	19		CDC37L1	KIF27	PTAR1	ROD1	SMC5	SPIN1	ZCCHC6	C9orf5	C9orf91	FKTN	NOL8	RNF20	SNX8	TRIM38	TTF1	ZNF189	ZNF44	ZNF484	ZNF510
STXBP5	19		C17orf89	ECE2	EDEM3	FDX1L	FGD4	FNIP2	KIAA1370	LATS1	PDLIM5	SLC25A39	SURF2	TET2	DYRK2	FAM120B	KIAA1244	MAN1A1	MFSD6	PLD1	RNASEH2C
TAF1D	19		AASDHPPT	C11orf57	CEP57	NT5C3	RPS25	SNORA8	SSB	ATP6V0D1	C18orf21	CCDC45	CWC15	EIF3M	GMPPB	IPO7	PRPF39	THUMPD2	TRMT11	ZCCHC7	ZNF195
TCEAL2	19		CASQ2	CCBE1	GPM6A	HAND1	HAND2	LDB3	LONRF2	MYH11	NBLA00301	SLITRK3	SORCS1	CHRNA3	CHRNB4	INA	LASS1	LOC100128239	MYOC	SCN2B	TMOD1
TCTE3	19		ADAT2	C11orf61	KIAA0907	KLHL31	OGT	SFRS18	SLC25A27	TIGD1	ZNF354B	C6orf26	LOC100129726	LOC100130557	LOC100272217	LOC256880	NCRNA00169	NCRNA00171	ORMDL1	SEPT7P2	SPDYA
TGFB1I1	19		ACTA2	CLIP3	CYS1	MXRA8	MYL9	SLC22A17	SYDE1	C1orf133	CTF1	GAL3ST4	KCTD15	LEPREL2	NPR2	PCDHB4	PCDHB7	RBPMS	SLC45A1	SMARCD3	TCF7L1
THAP5	19		BET1	C7orf60	LUZP6	PCNP	PPP3R1	RINT1	ZNF800	CAPZA2	CCDC117	DNAJB9	ING3	LMBR1	POT1	RHOT1	SLC25A40	SLC43A2	THAP1	TMEM209	ZBTB6
TIE1	19		ARHGEF15	CLEC14A	DYSF	EHD2	FLT4	HSPA12B	PCDH12	AFAP1L1	APLNR	C11orf88	CRIP2	FAM167B	GJA4	GPR4	NPR1	PCDHGA12	RHOJ	SOX17	STARD8
TLK1	19		ATAD2B	CWC22	DCAF17	FBXO11	2018-03-07	NCKAP1	SP3	UBR3	AGPS	BAT5	DNAJC10	KIAA1715	MAP3K2	NRIP1	PLEKHA3	PTPN4	SRPK2	STX10	TRPM7
TMOD3	19		ARPP19	CD2AP	DPP8	LEO1	MAPK6	SLK	TRPM7	USP8	AP4E1	B3GNT5	GALT	HINFP	IQGAP1	MAP2K1	PANK3	PPOX	SSFA2	TRIP4	UACA
TNKS1BP1	19		AHDC1	AHNAK	C2orf76	CIC	GOLGA2	HDAC7	KDM2A	MADD	MYH9	NUMA1	OS9	PIP5K1C	AGRN	BOD1	CRYL1	CYTH1	FLJ90757	NFE2L1	SLC44A2
TRPM7	19		CTDSPL2	SUZ12	TLK1	USP8	BCKDK	BTBD1	CAPNS1	CCDC75	DENND4A	DTWD1	NEDD4	PDS5A	PIGB	PLDN	RFX7	SHISA5	TMOD3	TUBA4A	ZSCAN29
TTK	19		C6orf167	CCDC138	CDK1	FAM54A	FBXO5	NUF2	SGOL2	SYNCRIP	CHEK2	COQ3	DBF4	ELP4	ERCC6L	FGFR1OP	KIF18A	MELK	PRIM2	SRPK1	STMN1
UBE2B	19		AP3S1	CAMLG	NDFIP1	PCNP	RNF14	SCAMP1	SKP1	AGAP1	CNOT8	DYNLT3	FAM8A1	FNIP1	MED7	PAIP2	REEP5	TMBIM4	YIPF4	ZCCHC10	ZNF487
UBR3	19		DDX3X	EEA1	HELZ	MAP3K2	PPP4C	RIF1	TLK1	ATP13A3	BLOC1S1	ESF1	KLHL15	MGAT4A	MGA	MOBKL1A	MTX3	PAPD5	PRSS3	RAB3GAP1	UGGT1
USP20	19		ANAPC2	EHMT1	LRSAM1	NISCH	RALGDS	SIN3B	SNAPC4	TBC1D13	ZER1	AKNA	ALAD	CDK9	CIZ1	FBXO10	IL11RA	INPP5E	MED22	PNPLA7	ZNF513
VASH1	19		ARHGEF15	ATP8B2	COL4A2	FLT4	GPR124	HEG1	KIAA0495	PCDH12	STARD8	FGD5	FMNL3	FRMD4A	GIPC3	NLRP1	PPM1F	PREX1	RNF165	SNED1	UNC5B
VBP1	19		ASNSD1	C13orf37	MCTS1	MMGT1	MORF4L2	MST4	TSN	VAMP7	C13orf27	CETN2	HPRT1	ITGB3BP	MOSPD1	MTCP1NB	NXT2	RAP2C	RBMX2	TAF9B	TMEM14A
WASH7P	19		CDK3	LENG8	LOC100288778	LOC91316	MAPK8IP3	PILRB	SFRS16	WASH3P	CAPN3	CCDC130	CCDC57	CCDC64B	CHRNA10	CRYGS	CYP2D7P1	ECHDC2	FLJ10661	PROZ	TNFRSF25
WDR12	19		C3orf26	FASTKD2	HSPD1	HSPE1	MRPL30	PNO1	POLR1B	PSMD14	ATIC	C2orf47	FARSB	IRAK1BP1	MARS2	NUP35	PRMT3	PTCD3	RBMX	STARD7	TTC27
WDR26	19		ACBD3	ARID4B	TOR1AIP1	TP53BP2	ZC3H11A	ARNT	CDC42SE1	CNST	FAM20B	IVNS1ABP	KDM5B	KHK	LGALS8	MCL1	PEX11G	PIAS3	RABGAP1L	RPS6KC1	STX6
YIF1A	19		BAZ2B	COX8A	NDUFS8	OTUB1	POLR2G	PPP4C	TAF10	USP34	B3GNT1	C9orf23	CNO	FIBP	GPX4	KIAA0232	LIPT2	MRPL23	PRDM2	RCE1	ZDHHC24
YME1L1	19		CD2AP	HERC4	PRPF18	VPS26A	WAC	ACBD5	ANKRD26	ARHGAP12	ARHGAP21	ARL5B	KIF5B	KIN	MTPAP	NET1	PTER	RAB18	STAM	ZMYND11	ZNF33A
ZBTB6	19		DCUN1D1	MATR3	NARG2	PCNP	RAB14	ROD1	SPIN1	THAP5	ZDHHC21	ZNF800	FTSJD1	LOC144438	PHOSPHO2	PPP6C	PSMD5	PUS7L	RBM18	THAP2	ZBTB26
ZC3H7B	19		BRD1	CABIN1	EP300	GTPBP1	HTT	SBF1	TAB1	ZBED4	CELSR2	CSNK1E	DEPDC5	HERC2	HIRA	L3MBTL2	LDOC1L	MICALL1	SF3A1	TCF20	TOB2
ZNF385D	19		BAALC	CADM3	HSPB8	KIAA1644	LYVE1	MEOX1	RHOJ	S1PR1	STK32B	THSD7A	C18orf34	C6orf155	CCL14	GPR88	GRIA1	KCNIP1	RSPO1	SSTR2	TPO
ZNF397	19		C9orf102	EXTL2	NPHP3	REL	TUBGCP5	ZNF222	ZNF236	ZNF24	ZNF333	ZNF397OS	ZNF81	AKAP2	C1orf26	CEP76	MCM9	OR10Q1	PAX6	SOCS7	ZNF8
ZNF451	19		CENPQ	DEK	KIAA0776	2018-03-07	PRPF4B	SENP6	SLC25A36	TIA1	ZNF100	AHI1	C2orf63	FAM8A1	GCLC	ICK	IFRD1	KCTD20	KIAA1586	LOC730101	TTC14
ZNF574	19		IRF2BP1	MED25	SCAF1	XAB2	ZNF526	BTBD2	DHX34	EGLN2	ERF	FBXO46	FIZ1	LRP3	PAK4	RBM10	ZBTB45	ZNF296	ZNF408	ZNF48	ZNF579
ZNF628	19		FBRSL1	MAP1S	MIB2	RFX1	SOLH	ZBTB45	ZNF787	ALDH16A1	C17orf70	CCDC61	EIF3C	EPPK1	FAM100A	IRF2BP1	NACC2	ZFPM1	ZNF414	ZNF579	ZNF668
ZNF831	19		CXCR5	FCRL3	GPR174	GVIN1	ITGAL	ITK	NLRC3	PPP1R16B	ARRDC5	BEND4	CCR7	KCNA3	PARP15	PYHIN1	RAB39B	2018-09-06	SLC24A4	SSTR3	ZNF80
A2M	18		ARHGEF6	ATP8B2	DAAM2	HEG1	MPDZ	MRVI1	TEK	ADAM23	CADM1	FHL5	ITPR1	RBMS3	RCAN2	SETBP1	SOX5	SVEP1	SYNPO	UNC5C
AASDHPPT	18		ABCE1	ALKBH8	ASNSD1	C11orf57	CEP57	CUL5	DDX18	DNAJC24	C21orf91	CHORDC1	KIAA1826	MED17	MRE11A	MTMR2	PRKRIR	TAF1D	TMEM123	TRNT1
ARHGAP5	18		ARID4A	BAZ1A	DAAM1	EXOC5	KLHL28	SDCCAG1	CHIC1	KLF3	LOC729991	MCRS1	MPP5	NAA30	NUCKS1	PTPN12	RHOBTB3	STRN3	SVIP	TAF6L
ARHGEF15	18		CD34	FLT4	MMRN2	NOTCH4	PCDH12	ROBO4	SH2D3C	TIE1	AFAP1L1	APLNR	CDH5	GIPC3	HSPA12B	NPR1	SHANK3	SOX17	USHBP1	VASH1
ARID4B	18		C5orf41	CAMSAP1L1	CEP350	WDR26	ZC3H11A	ACAD9	ARID4A	BBX	CBR1	COX8A	CYC1	DSTYK	EXOC8	MTR	PPIF	RALGPS2	SFRS2IP	STRA13
ATP11B	18		ACAP2	ATP2C1	CD2AP	DLG1	DNAJC13	EDEM3	FAM126B	GNAQ	GOLGA4	NOSIP	PIK3CB	SPOPL	ZNF800	EHHADH	GSK3B	KIF5B	SYTL2	ZNF295
ATP1A2	18		CASQ2	CHRDL1	GNAO1	LDB3	MYH11	PLIN4	PRIMA1	SCN7A	SYNM	SYNPO2	VIPR2	ADCY5	CDON	GDF7	GRIN2A	HSPB6	KCNB1	PYGM
ATP5F1	18		ALG14	HBXIP	PSMA5	SUCLG1	BRP44L	C14orf142	CTH	DPH5	OXSM	PRDX3	PXMP2	SARS	SLC39A8	ULK1	UQCRC2	UQCRFS1	WARS2	WDR77
BAZ2B	18		AFF4	ATAD2B	CCNT2	CHD9	JMJD1C	RAB3GAP1	ARID4A	CHIC1	ICK	KIAA0232	MFSD6	NT5DC2	SESTD1	SRM	TANC1	TRAPPC2L	YIF1A	ZNF44
BCAS2	18		COMMD8	DDX20	DNTTIP2	GNAI3	GTF2B	LRRC40	RAP1A	RPF1	SIKE1	STXBP3	C12orf60	C4orf27	CCBL2	CSDE1	HAT1	MPHOSPH6	PRPF38A	THAP1
BCS1L	18		AHCY	ATG4B	ATIC	CCNG2	CCT7	CIAO1	ILKAP	IMP4	NDUFA10	RABEPK	SCLY	SGMS2	WDR74	COPS7B	CTSO	EIF2B4	POLR2D	TMEM177
C10orf72	18		AMOTL1	C1S	EFS	FBXL7	LAMA4	MRVI1	PDGFRB	RFTN1	SYDE1	TSHZ3	ATP8A2	CLIC6	FAM110B	FAT3	FGD5	S1PR3	SORCS2	TSPYL5
C1QTNF7	18		DLG2	ITPR1	LOC399959	MAMDC2	MRVI1	PGR	SPARCL1	ATP1B2	ATRNL1	CAND2	CNTN1	FAM13B	GNAL	GPRASP2	PDE5A	SCN3B	TRAK2	TSLP
C20orf43	18		ATP5E	C20orf4	RAE1	STAU1	VAPB	BCL2L1	C20orf118	CDC42EP1	DBNDD2	DDX27	GFI1	GJC3	HYAL1	PAX9	RAB22A	RNF114	SDC4	SYS1
C4orf48	18		ADAT3	FAM173A	PRR7	SCAND1	TMEM160	TRAPPC5	ZNF524	ANKRD9	CEBPB	CLDN3	DRD4	MEX3D	MRPL41	RNF166	SPATA2L	SYCE1L	TMEM191A	ZNF414
C5AR1	18		CD86	FCGR2A	FGR	ITGAM	ITGAX	KCNJ15	LAPTM5	MSR1	SLC11A1	CD300E	CD300LB	CTSL1	GPR77	NLRP3	OSM	SDS	SLC10A6	VMO1
C5orf43	18		CWC27	GPBP1	MRPS36	NT5C3	PGGT1B	SKIV2L2	SRFBP1	CDK7	CMAS	ELOVL7	GATSL1	HIBCH	LOC100130093	MIER3	RAB10	SFRS12IP1	TPST2	ZCCHC9
CALU	18		BPGM	CLIC4	IKBIP	ITGAV	ITGB1	PHTF2	POSTN	C9orf30	CHRNA10	DEGS1	DNAJB9	FAM198B	FKBP14	IL1RAP	MCFD2	MYL5	RAI14	TPM4
CCDC124	18		ARMC6	C11orf83	DOHH	ELOF1	FARSA	FKBP8	NFKBIB	POLR2E	PPAN	ZNF668	C19orf28	IPP	MBD3	MPV17L2	RBM42	SH3GL1	TMEM161A	TSSC4
CCDC91	18		C5orf41	CREBL2	IPO8	KIAA1033	RICTOR	SAC3D1	SPAST	TROVE2	CDK16	CDKN1B	CHIC1	FAM172A	NDUFV1	PARP11	SH3BGRL	XPO6	ZDHHC16	ZNF624
CDC5L	18		BCLAF1	CCDC75	CD2AP	CWF19L2	DEK	DHX36	DLG1	MATR3	MRPS10	PPIL4	RBM16	RPAP3	XPO1	ZNF148	C22orf25	KCTD20	ZNF184	ZNF22
CDH11	18		ANTXR1	COL8A1	FBN1	FIBIN	FSTL1	PLXDC2	RFTN1	COL8A2	DACT1	EFNB3	F2R	GLI1	GPR1	LPPR4	LTBP2	MEX3B	WISP1	ZNF521
CENPC1	18		DNAJB14	GABPA	JMJD1C	LARP7	METTL14	MRPL23	NPAT	OTUD4	TMF1	C4orf41	CEP135	ETAA1	HP1BP3	IFT80	MFSD2B	NEK1	SENP7	TUBB3
CHST1	18		CDH5	GPR4	HSPB2	LZTS1	PCDH12	SEMA6B	SH2D3C	VIM	C10orf114	CUBN	ESAM	IQCA1	KCNN2	KLHDC8A	MRO	PRND	TCF15	TMEM233
CHSY1	18		ADAMTS4	AP4E1	CEP170	HIF1A	ITPRIP	NRP1	PAPPA	BICD1	DMXL2	ENTPD7	MAP2K1	MAP4K4	OGG1	PLK2	PRR15L	SIX4	TAF3	ZNF697
CLASP2	18		CAPN7	NRIP1	SLC4A7	TOP2B	ANUBL1	CGGBP1	EAF1	ETFB	FAM172A	FMNL2	GPAM	KCTD20	PPP4R2	STT3B	TBC1D5	TXNDC16	UBP1	WDR48
COL5A2	18		COL12A1	COL3A1	COL5A1	VCAN	ADAM12	CHSY3	COL11A1	COL15A1	COL24A1	FKBP14	FN1	INHBA	LPPR4	MXRA5	POSTN	RAI14	SOX11	WISP1
COPE	18		C19orf10	NDUFA11	NDUFA13	NDUFB7	NDUFS7	TRAPPC5	ANKRD39	B9D2	DDA1	DDX49	LOC729991	PIN1	RABAC1	SBF2	SF3B5	TMED1	YIF1B	YIPF2
CRBN	18		C3orf23	EIF1B	LZTFL1	METTL6	UBA3	ZNF627	AKD1	FAM175A	FXC1	HNMT	KIAA1143	KLHL25	LIPT1	MYNN	NIPSNAP3A	WDR48	ZFP1	ZNF709
CROCCL2	18		ANKDD1A	CCNL2	CROCCL1	CROCC	IL11RA	LCAT	LOC100190986	LOC100272228	ACCS	C3orf47	CARNS1	KCNIP2	LOC100132215	MASP2	NTN5	PHC1	TRIM17	TTN
CSNK1A1	18		CAST	ETF1	MATR3	PGGT1B	RBM22	SLU7	SMAD5	UBLCP1	ARRB2	CDV3	DCTN4	FAF2	PWWP2A	RAB10	RBM27	RNF145	STK39	ZFAND5
CTSO	18		ANKRD50	ATP10D	BCS1L	CCNG2	GNG2	PALLD	PUS1	SH3BGRL	SMAD1	TRIM22	ZDHHC15	ZEB1	C12orf72	C4orf3	F8	IRF2	TNFSF10	TRANK1
DMXL1	18		AFF4	BDP1	CEP120	COL4A3BP	YTHDC2	APC	CLK4	CPEB4	EPB41L4A	FAM13B	MTCH1	MYSM1	PRRC1	PURA	RAPGEF6	RASA1	RASSF6	RPS6KB2
EGLN2	18		ACTR10	AKT2	EPN1	PCNP	ZBTB17	ZNF574	ZNF668	AP1M1	B9D2	BCKDHA	HMHA1	LOC728640	NFKBIB	RFESD	TFPT	TUBB4	USF2	ZNF341
EHMT2	18		C18orf32	CTBS	DHX16	PNPLA8	SKIV2L	VARS	ZBTB12	ATG4A	CAD	CPSF1	KCNJ11	NRF1	RBM10	RING1	TMEM9B	WDR46	WRNIP1	YIPF5
EIF2S1	18		EIF5	FCF1	MED6	TMX1	VRK1	CHAC2	CPSF2	DEPDC1B	FCHSD1	GNPNAT1	HSP90AA1	IGSF8	POLR3G	PSD4	SLC38A6	SLC39A9	UBR7	WDR89
ELF1	18		AKAP11	COG6	KIAA1704	TM9SF2	UBL3	UTP14C	B3GNT4	C13orf31	CCDC122	FHOD1	FNDC3A	KLF5	LY75	MTMR6	NEBL	SLC2A12	TSC22D1	USPL1
FAM107A	18		CNR1	GIMAP7	JAM2	LIFR	S1PR1	SCN11A	ZBTB16	ADRB2	C16orf89	C18orf34	C3orf36	CCL14	GFRA2	GRIK3	LRFN5	PTGDS	SLC16A12	TACR1
FAM193B	18		CSAD	LENG8	PILRB	TAF1C	TRIM41	APBB3	C16orf79	CCDC130	CDK5RAP3	CYTH2	GABBR1	KCNIP2	LOC100132215	LUC7L	MICAL1	POLM	PRR22	ZFYVE27
FAM91A1	18		EFR3A	OTUD6B	SNX16	TAF2	TTC35	HS2ST1	IMPA1	IMPAD1	MTDH	OXR1	PHF20L1	RAD21	RB1CC1	TERF1	TMEM65	VCPIP1	WWP1	ZHX1
FBXL3	18		ABHD13	BMI1	CLN5	DIS3	FNDC3A	MTMR6	NEK7	RNF219	2018-09-10	UBL3	DUS2L	FBXO3	ING3	ITM2B	MBNL2	N4BP2L1	RAP2A	RCBTB1
FBXL5	18		ACTR10	CGRRF1	GNG11	GPR34	HCFC2	HGS	ITM2B	LEPROT	MIER1	P2RY14	RAB28	RAB8B	STX12	F8	LEPR	SEC22B	TXNDC15	UBE2Q2
FUNDC2P2	18		C14orf19	PPIAL4G	RPL21	RPL39	RPSAP9	AKR1C2	BCAS4	GCSH	LOC595101	LOC728024	LOC728758	LOC729020	MAP1LC3B2	RNF5P1	RPS3A	SNORA40	TDGF3	ZNF732
FYB	18		EVI2B	PTPRC	BIN2	CD226	CYTIP	DOCK10	GAB3	IL7R	ITK	PHTF1	PLCL2	PTPN22	RASGRP1	SAMSN1	SLFN11	TNFAIP8	TP53INP1	TRIM22
FYN	18		ARL4C	CAV2	DACT1	DOCK4	PIAS3	PRKCH	ZNF385A	BMP6	CDYL2	CORO2B	ETV5	GPR158	KIAA1467	LOC441204	RUNX2	TANC2	VEPH1	WDFY2
GLO1	18		ARMC1	C17orf42	C8orf59	CACYBP	CCDC138	CDK1	DBF4	RG9MTD1	RPAP2	TMEM126B	LSM12	NARS2	NUDCD2	PEX3	PRIM2	SPRYD3	TMEM14B	UBE2E1
HCFC1	18		BRD4	CIC	DOT1L	GCN1L1	INCENP	PRR12	SETD1A	C19orf55	C9orf95	CELSR2	CHMP5	EIF4G1	NPHP4	PCNXL3	RBM14	SF1	SP2	TBC1D24
HERC1	18		AKAP13	ZNF609	CHD2	CRTC3	DOCK1	EP300	HEBP2	LAMB1	MYO9A	NEO1	PPP1CA	SCAPER	SLC24A1	SNX1	TBC1D2B	TMSB10	TP53BP1	TTC23
HGS	18		ARHGDIA	C17orf56	C17orf70	FOXK2	LRRC45	SIRT7	CSNK1D	EVPL	FAM100B	FAM69A	FBXL5	GIT1	GPS1	JUP	KIAA0195	LLGL2	NPLOC4	SGSH
HMGB1	18		C13orf37	C16orf63	CKAP2	GTF2F2	POMP	RNASEH2B	SUGT1	THOC7	CBFB	CLSTN1	DLEU2	KPNA3	LSM5	MRPS10	NLRX1	NUDT15	TBPL1	TOP1P2
HSF4	18		CDK10	CENPT	EGFL8	LOC338799	NSUN5P2	PILRB	C11orf66	CDK3	DCST2	FBXL8	KIFC2	LOC100130015	MSH5	NCRNA00107	NEIL1	NOL3	PCP2	PDXDC2
HVCN1	18		BTK	CD37	FAM78A	GMFG	LYL1	PIK3CD	RASSF2	SLC9A9	IQSEC3	KCNQ5	LRRC33	NCRNA00181	PDE1B	PPM1M	TBX1	TNFSF12	TTYH2	VAV1
JAK2	18		C6orf192	DTX3L	ESCO1	HIF1A	KIAA1432	PRRC1	RAB8B	SAMD9L	SGMS2	XRN1	APOL6	FAH	GM2A	LOC148709	NUDT14	RNF144B	SERPINB9	TNFAIP8
KIAA0907	18		ARGLU1	NCRNA00201	OGT	RPL32P3	TRIM52	C1orf63	FLJ43663	GCFC1	LOC440944	MDM4	RNPC3	SETD4	TARBP1	TCTE3	TRAF5	ZFC3H1	ZNF354B	ZNF514
KIAA1009	18		LARP7	MDM1	PIBF1	SEC63	SENP6	SFRS18	SNX16	ZNF292	ZNF782	ZNF91	AKD1	CCDC66	CDK19	ECT2L	MARCKS	RNF146	RUFY3	ZNF846
KIAA1712	18		C4orf43	CEP57	DCK	FBXO8	IKZF5	MFSD8	THAP6	ARL6IP6	C4orf46	CBR4	CDKN2AIP	DCUN1D4	EFCAB7	GRAMD1C	HSD17B11	LZTFL1	TEX12	THAP9
KIAA1949	18		ADAM12	BGN	GGT5	ITPRIP	MSN	NRP1	SERPING1	TIMP2	ZNF532	ARL4C	HDAC7	MMP19	MS4A14	PLEKHG2	SEMA7A	SHC1	SNX29	ZBED2
LARP7	18		AIMP1	CENPC1	ELMOD2	FRG1	MPHOSPH10	SCLT1	SSB	STXBP3	GALR3	KIAA1009	KRCC1	LRRFIP2	MBD4	MDM1	MNS1	OCIAD1	RSRC2	SDAD1
LCA5	18		BBX	BPGM	CAMSAP1L1	CLIC4	CSGALNACT2	DIXDC1	MAP4K5	MOBKL1A	NEXN	RRM2B	TRPC1	UQCRC1	BBS9	ENAH	HOOK3	ITGB8	OGFRL1	TBC1D19
LILRB2	18		CSF1R	FCER1G	FGR	HCK	LILRA6	LILRB1	LRRC25	SLAMF8	C1orf38	CASS4	CD14	CHI3L1	LILRA3	LILRB3	NLRP3	PIK3R5	SIGLEC14	SIGLEC7
LIMD2	18		CD37	CD7	FMNL1	LTB	LYL1	CACNA1A	FAM159A	LOC254559	LRRC33	MCART6	PNMA3	RLTPR	S1PR2	SARDH	SIPA1	SLC2A6	SSTR2	TMEM149
LOC96610	18		ADAM6	FCRL5	MGC29506	AMPD1	BHLHA15	CD27	CHST2	DERL3	FAM92B	ICAM3	IRF4	KCNN3	LOC100233209	MEI1	PIM2	SLAMF7	SNX20	TNFRSF17
LRCH2	18		CALD1	ELOVL4	FERMT2	GUCY1A3	PLN	RNF180	SDPR	SPG20	TMEM47	C8orf42	CAP2	CNTN1	FAM171B	HSD17B6	LIFR	NAALAD2	P2RY14	ZNF781
MAP2K2	18		ATP5D	CLPP	EIF3G	FZR1	GIPC1	MPND	SGTA	SIRT6	STXBP2	AES	CARM1	CCDC94	CDC34	EEF2	PLEKHJ1	STAP2	UBXN6	ZNF653
MAP3K12	18		ATP8B2	DLG4	IFFO1	ZBTB46	ADAMTSL4	ADORA1	BAI2	CLSTN3	FES	FMNL3	FZD2	GPR173	GPSM3	KCND1	NLGN2	NPR2	TRIM46	ZNF467
MAPK8IP3	18		ANKS3	LENG8	TSC2	UNKL	BAIAP3	CCDC64B	CEMP1	EME2	KIAA0895L	LOC619207	LRRC56	MICAL1	PKD1	SFRS16	TMEM86B	TTLL3	WASH7P	ZNF335
MCL1	18		EGR3	KLF6	KLF9	NR4A3	PRDM1	RGS1	SAMD9L	TIPARP	WDR26	AGBL5	BHLHE40	C8orf4	ERRFI1	MXD1	NCOA7	RCAN1	SGK1	TPM4
MDM1	18		C6orf182	GABPA	IFT80	KIAA1009	LARP7	MATR3	MBD4	PCNP	POLK	PSIP1	RPAP3	SR140	ZNF449	ARL6	FAM161A	HMGN5	KDELC2	STXBP4
MITF	18		ANTXR1	BNC2	EVC	GAS1	MSRB3	NAP1L3	NR3C1	RAB31	ADCY2	COL24A1	FAM70A	JAZF1	NCAM2	PRDM6	RNF144A	RORB	TIMP3	TNFSF4
MLL4	18		CNOT3	DOCK6	MLL2	PRR12	SAFB2	SAMD4B	SRRM2	SYMPK	ARHGEF1	BAT2	MAP2K7	MED12	MORC2	PPP1R12C	SELT	SUPT5H	UPF1	ZNF142
MRGPRF	18		DNAJB5	EMILIN1	KIAA1644	MAB21L2	MFAP4	MSRB3	TAGLN	TMEM200B	CCL21	CPEB1	CSDC2	EML1	MRVI1	NACAD	PTGER3	RASL12	RGMA	SLC22A17
MRPL22	18		ATP5C1	HINT1	NDUFA12	NDUFA2	NOP16	RPS14	TTC1	ATP5J2	BNIP1	HIGD2A	MRPS18C	MXD3	NDUFS4	OTUD7B	RPL26L1	THOC3	UBE2D2	ZFYVE26
MRPL27	18		ATP5G1	MRPS7	PHB	POP5	PSMD9	SNF8	STRA13	ATP5I	C12orf62	C17orf89	C2orf79	CCDC56	FAHD2A	LOC729991	MRPL17	NARF	ORMDL2	PBX1
MRPS15	18		BOLA3	COX7A2	CREBBP	EBNA1BP2	MRPL52	PRDX1	TRAPPC3	UQCRH	AK2	BNIP1	GNG5	MRPL37	MRPL44	MYCBP	POLE4	PPCS	TXNDC12	YRDC
MYL9	18		TAGLN	APBB1	C6orf168	COX7A1	CRYAB	FBXL22	FXYD6	HSPB8	IGFBP4	KLHDC8B	LIMS2	NDN	PDLIM4	POPDC2	TGFB1I1	TPM2	ZCCHC24	ZSCAN18
MZF1	18		ASB16	C19orf6	CRIPAK	KIAA0895L	LENG8	RFX1	ZBTB45	ZNF324	ZNF497	ALDH16A1	C19orf71	CPT1B	FSCN2	HOOK2	P2RY11	PGAM2	TMEM86B	ZNF276
NAA50	18		DCUN1D1	ECT2	KIAA1524	KPNA4	LRRC58	PRKCI	SMC4	TOMM70A	UBA5	ZBTB11	ATP6V1A	CDV3	FAR1	FBXO45	GFM1	GMPS	MXD4	NUDT21
NCLN	18		C19orf6	CSNK1G2	DOHH	DOT1L	FZR1	LONP1	SGTA	THOP1	TIMM13	C19orf28	DAZAP1	FASN	KIAA0664	POLR2E	POLRMT	RNF126	SLC19A1	STK11
NCRNA00182	18		RPSAP9	ASAH2	FAM58B	GATSL2	GTF2IRD2B	HIATL2	LOC100170939	LOC100190938	LOC285074	LOC347376	LOC728024	NOMO3	POLR2J4	PRR4	RBM4B	RPS10P7	STAG3L1	TUBA1A
NDUFAB1	18		ATP5C1	C16orf61	COX7A2	DCTPP1	GLRX3	MRPL18	TIMM16	UBE2I	BRP44	COQ7	DBI	MAGOHB	MTMR3	PTPN21	PTS	RTN4IP1	SFT2D1	UQCRC2
NEXN	18		CALD1	NECAB1	PLN	CCDC88A	CLIC4	DIXDC1	FGF2	KLF9	LCA5	MAP9	MLLT11	MTMR9	RNF180	SCG2	SHC4	SMARCA1	SYNC	VGLL3
NKD1	18		APCDD1	NOTUM	ZNRF3	ASS1	C11orf75	COL9A3	CPLX2	DLX3	FOXQ1	GPR56	KRT23	LOC100190940	LOC84931	MYH7B	NKD2	PTCH1	SNTB1	TCF7
NKRF	18		BRCC3	DKC1	FAM122B	MORF4L2	MST4	TIMM8A	UTP14A	VMA21	ZNF280C	ERCC6L	FANCB	HMGB3	HPRT1	MCTS1	PGRMC1	PHF16	RBMX2	RLIM
PAFAH1B3	18		CCPG1	CPEB4	HSPBP1	LSM7	NDUFA3	NOSIP	NUTF2	PRMT1	RPUSD1	RUVBL2	SECISBP2L	TBCB	C19orf73	CNFN	PELI1	PRR19	SNX15	TSEN34
PAPD4	18		AGGF1	FCHO2	POLK	RAD17	SCAMP1	SKIV2L2	TMEM161B	TNPO1	ZCCHC9	ZFYVE16	ANKRA2	C5orf44	CCDC125	FNIP1	MSH3	PPWD1	RASA1	SLC30A5
PCDH10	18		FGF5	HAND2	JPH2	SALL2	SCN2B	SUSD5	ZFHX4	ACADL	CCIN	COL25A1	GPR88	GRIA3	GRM6	HCG4	NXPH2	PCYT1B	PRSS35	SLITRK3
PCNXL3	18		ATG2A	DKFZp761E198	DOT1L	FAM38A	HCFC1	MAP3K11	AMIGO3	FASN	INPPL1	INTS1	LRP5	MARK2	PITPNM1	PLCB3	RPS6KA4	SF1	TCIRG1	TPCN2
PCOLCE	18		CERCAM	COL1A2	COL6A1	CPXM1	CPZ	EFEMP2	MMP2	MXRA8	TWIST1	APBA2	FBLN1	GLIS1	HS3ST3A1	LEPRE1	LRRC15	MEIS3	PODNL1	PRRX2
PDCD1LG2	18		CCR1	CD86	EVI2A	FCGR3A	GNB4	LCP2	SLAMF8	STX11	CD274	CD83	CLEC4E	GSDMC	KLRD1	LOC400043	P2RX7	PMP22	SLC16A6	SLFN11
PDLIM3	18		FERMT2	MGP	MOXD1	MSRB3	PDE1A	RAB34	TAGLN	C8orf85	CADM1	CCL21	FBXO32	GLIPR2	HOPX	MFAP5	NDN	NUDT10	RERG	TSPAN2
PDLIM5	18		AFF1	ANTXR2	LHFPL2	PPP3CA	SECISBP2L	SGMS2	ARFGAP3	ARRDC4	B4GALT1	CAMK2D	CCNG2	FAM107B	FAM46A	FLAD1	PPP2R3B	RASSF6	SEC31A	STXBP5
PDS5A	18		ARAP2	HAUS3	RFC1	SLC30A9	SMARCA5	TRPM7	ZNF770	GUF1	KIAA0528	KLF3	LCORL	MOBKL1A	NFXL1	OCIAD1	SEPSECS	SLAIN2	TMEM33	USP46
PHLDB2	18		AMOTL1	DCLK1	ELK3	FAM129A	GNB4	IL1R1	KIAA1462	LRRC8C	PDE5A	PPFIBP1	ARID5B	ITPRIPL2	LAMA2	NAV3	RGS2	SLFN5	SPON1	TBRG4
PIK3CA	18		ACAP2	ATP5D	BBX	C5orf41	RASA2	SERINC1	UBXN7	AKAP2	ARMC8	DNAJC13	FYTTD1	MTG1	OSBPL11	RBL2	SENP7	SP4	TBCEL	WDFY1
PIK3CD	18		ADAMTSL4	ARHGAP30	FAM78A	FMNL1	HVCN1	ITGAL	NLRC3	STAT2	B3GAT1	EPHB6	KIAA0226	NFATC1	OPRL1	PLCG2	RUNX3	TIAM1	TRAF1	TRANK1
PIK3CG	18		CCR2	DOCK10	EVI2B	IKZF1	MPEG1	PTPRC	ADAM28	ANKRD44	CD180	CYSLTR1	DOCK8	IL6R	IL7R	LRMP	PTAFR	SFMBT2	SLC30A4	TLR7
PIP4K2A	18		CCDC88A	CEP170	ELK3	FAM129A	FAM55C	FAM78A	LATS2	LRRC8C	SEC14L1	ACVR1	BANK1	BLVRA	GCNT2	INPP4A	LAMP3	LOC100240735	LOC220930	SERPINB9
PLAGL2	18		POFUT1	ACVR1B	ADNP	ANKRD27	ARID3A	C11orf95	C20orf112	DUSP16	FREM2	GYG2	HNF4A	PLA2G4E	PPM1H	SHROOM4	SLC5A6	TNNT1	TRIM7	UMODL1
PLEKHA3	18		2018-03-07	NCKAP1	PAPOLG	PPP1CB	PRKRA	SPAST	STAM2	TLK1	YIPF4	C2orf67	CASD1	COQ10B	GCA	GTDC1	LANCL1	SCRN3	2018-09-02	UBE2E3
PNMAL2	18		CCDC8	CHRD	CSDC2	DACT3	EMILIN1	MAP1A	TMEM200B	TNS1	FLJ16779	GLIS2	GREB1	HSD17B14	IGLON5	ISM1	KIF3C	MOV10L1	PNMAL1	ZNF135
PODN	18		C1R	EMILIN1	FBLN1	FBLN5	INMT	KIAA1755	LTBP2	MFAP4	C4A	GSTM5	LBH	LIMS2	LRRN4CL	PAMR1	PTPRS	SVEP1	THBS1	TRIL
POLQ	18		BRCA1	BUB1B	C15orf42	C4orf21	KIAA1524	KNTC1	MKI67	TOPBP1	CCDC150	CEP152	FAM111B	KIF24	2018-03-02	RBM15	SHCBP1	TTF2	XRCC2	ZNF367
PRMT1	18		POLR2I	RUVBL2	ACVR2A	AP2S1	ATP5SL	C5orf53	CHIC1	FBL	NOSIP	PAFAH1B3	PGAM5	PPP5C	RNASEL	RNF103	RPUSD2	SEMA3C	TMEM57	ZNF584
PTGIR	18		ADAMTS10	FAM20A	GPR4	HLX	MSC	SEMA6B	SH2D3C	TNFRSF4	AJAP1	C3orf54	GPR77	GRM2	LAMB4	P2RY6	PDE1B	PTCRA	S1PR5	WDR86
PTGIS	18		ADAMTSL3	BOC	CACNA2D1	DOK5	EFEMP1	FLRT2	FNDC1	FXYD6	MGP	PRELP	BHMT2	CHRDL1	CYP11A1	KLHL4	NALCN	NUDT10	PALM	ZNF568
PTPN11	18		CLIP1	GXYLT1	MED13L	NAA25	NEDD1	THOC2	UTP20	ATP2B1	DPM3	HSP90B1	NIT1	P4HTM	RAB21	STK16	TMEM125	XPOT	ZNF664	ZNHIT6
PTPRCAP	18		GZMM	TBC1D10C	CCR10	CFP	FGD3	FLT3LG	GPR25	IL9R	KLF2	LAG3	PLEKHF1	PVRIG	S1PR4	2018-09-01	SIPA1	TMEM149	TMIGD2	TNFRSF18
QKI	18		GNB4	MDFIC	NR3C1	TCF4	TM6SF1	ZEB2	ALDH1L2	ELOVL4	HECTD2	HOOK3	IRAK3	MEGF9	RASSF8	RBMS1	SOAT1	ST3GAL6	TMOD2	TSPAN2
RAB40C	18		AXIN1	NARFL	NAT15	SOLH	SPSB3	C19orf73	CLCN7	DUSP8	GFER	ITFG3	NAGPA	RAB11FIP3	RHBDF1	RNPS1	SPIRE2	TELO2	TMEM8A	ZNF213
RAP1A	18		BCAS2	DR1	PIGK	RNF11	SLC30A7	STX12	STXBP3	TMEM167B	C4orf32	CDC14A	CSDE1	EVI5	FAM69A	GNAI3	PTBP2	SEC22B	SH3GLB1	WDR47
RIMKLB	18		BNC2	JAZF1	MCC	MEIS1	PEG3	PKD2	RRAGD	SPARCL1	AASS	GABARAPL1	MAP7D3	MID2	NOV	PCBP3	PHC1	RNF175	SUSD4	ZDBF2
RNASEH2B	18		ALG5	ESD	HMGB1	KIAA1704	KPNA3	MED4	MRPS31	NUFIP1	BCR	C13orf27	CCDC122	CDADC1	DLEU1	HK1	RFXAP	TGDS	TRIM13	UCHL3
RPL39	18		ATP5EP2	PPIAL4G	PPIA	RPL13AP20	RPL36A	RPSAP9	CBWD6	CXorf40B	FUNDC2P2	LOC100130932	LOC728758	POLR2J4	POMZP3	RPL10	RPL18A	RPL23AP7	RPL23P8	RPS3A
SCN2B	18		ADAMTSL3	BOC	KANK2	KIAA1644	KIAA2022	MAMDC2	PEG3	SYNPO2	TCEAL2	THSD7A	ODZ2	PCDH10	RBM20	SLC8A3	SLITRK5	SYT9	TCEAL5	TMEM90A
SCYL1	18		ATG2A	B3GAT3	C11orf24	EML3	MAP3K11	SART1	TSSC4	CCS	FKBP2	GPR137	MEN1	RAB1B	RPS6KA4	SLC25A22	TMEM115	TSKU	VPS37C	XKR8
SEC62	18		CCPG1	CIR1	DLG1	ERLEC1	GABPA	PCNP	ZCRB1	ZNF148	AFG3L1	B4GALT4	CARM1	CD302	DUSP19	MBD4	MORF4L1	TAF6L	TTC33	ZNF624
SELT	18		ARL1	CHMP5	CNIH	MLL4	MYNN	NDUFB5	SAFB	ZNF142	ANXA7	CLDND1	CNBP	GABARAPL2	GYG1	PRKAG1	RCHY1	SAR1B	SDHD	SERP1
SEMA6C	18		APBB1	C3orf18	CLIP3	HDAC5	LTBP3	MAP3K3	PACS1	SHANK3	SLC26A11	TMCC2	CLTCL1	MAPT	PHC1	PTPRS	RNF112	TBKBP1	YPEL1	ZNF362
SETD7	18		C7orf47	FNIP2	HIPK1	KLHL2	LIN7B	MRPL41	NEK1	OTUD4	SASH1	SEC24B	2018-09-11	SMAD1	ADAM9	CCDC24	ESPN	NHEDC2	SEC24D	TMEM64
SETX	18		ANKRD12	C12orf35	CBL	CYC1	FBXW2	GAPVD1	KIAA1632	MACF1	SEC16A	SECISBP2L	SNRK	SSH1	USP34	FKBP15	HSPA5	PER3	SERTAD2	ZC3HAV1
SGK2	18		ACOT11	CYP2B6	EPB41L4B	FABP1	IHH	PDZD3	PLA2G4F	PLEKHG6	PPP1R14D	TINAG	BIN1	CPT1A	GPR39	NR1I2	PFKFB2	SLC16A9	WARS	ZSWIM5
SGK494	18		AGAP6	DDX12	GOLGA6L10	SCXB	SLC22A20	SPDYE5	SPDYE6	TBC1D3	CALML6	DNAH17	KIAA1875	LOC146880	LOC400931	NPPA	NRADDP	SERINC4	SLFNL1	UCN
SLC25A27	18		AHSA2	CCDC14	CG030	LOC440944	SFRS18	AMY2B	ANKRD36	C2orf63	C6orf124	C9orf130	KLHL31	LY6G5B	MTERFD3	RG9MTD3	TAS2R5	TCTE3	TMEM178	TRAF5
SLC30A6	18		ASXL2	CCDC75	DDX21	LMBRD2	MFAP3	PUS7L	RIF1	SMEK2	SPAST	UHMK1	CCDC12	DMAP1	GMCL1	KIAA1715	NUP155	SLC25A29	UEVLD	ZFR
SLC6A17	18		APCDD1L	BNC1	CCBE1	FLT4	ITGA5	MCHR1	AMZ1	DPYSL4	FOXI2	GRM2	GUCA1A	IGLON5	KCNE1	LRAT	PCYT1B	PLEKHG4B	RADIL	SLN
SMEK1	18		BAZ1A	DICER1	GOLGA5	PAPOLA	RBM25	SDCCAG1	SNW1	TRIP11	ATXN3	BAG5	BTBD7	CDC37L1	CPSF2	HAGH	PPP2R5C	SETD3	TC2N	TMED8
SNRNP70	18		CHTF18	IRF3	PRPF31	SAFB	SFRS16	SPRN	AGA	ANKS3	ARL6IP5	CAPZA2	CROCC	DDX51	DHX34	IRGQ	SNAPC4	SRRT	SUV420H2	TNFSF18
SNRPG	18		BOLA3	CKS2	HSPE1	PNO1	PPIH	PSMD14	SNRPE	SSBP1	TOMM5	UBL5	C16orf61	EXOSC1	GTF2H5	MDH1	MRPS18C	SFRS7	SPC25	TRMT112
SOLH	18		MGRN1	RHOT2	TELO2	ZNF598	ZNF628	ADAT3	C19orf71	CCDC64B	EME2	FAM100A	NCK1	PIGQ	RAB40C	RIN1	ZFPM1	ZNF205	ZNF213	ZNF219
SPI1	18		C1QC	ITGB2	LILRB1	LSP1	TYROBP	APOE	CALHM2	CD14	DOK2	DOK3	FGR	HCK	IL4I1	LRRC25	PIK3R6	SLC15A3	TGFB1	TRPV2
SPIN2A	18		PPIAL4G	RPL13AP20	RPL21	RPS26P11	RPSAP9	TPI1P3	AMY2A	ARMCX6	C1QTNF9	CEACAM3	FKBP9L	GRAPL	LEFTY2	MCART2	NAIP	NBPF16	OPN1SW	RRN3P2
SSH1	18		BAZ2A	CLIP1	EP400	GIT2	HEG1	KIAA1632	LAMC1	MACF1	NOTCH2	PLBD2	STAT2	WNK1	APBB2	FOXJ2	IKZF4	PPFIBP1	SETX	WWC3
SSNA1	18		ARRDC1	C9orf69	COBRA1	EDF1	NDUFB7	NUBP2	PHPT1	URM1	DNLZ	DPM2	DPP7	ETFB	GTF3C5	HSPB1	METTL11A	TMEM11	TMEM141	UCK1
STX11	18		FMNL1	IL10RA	LAPTM5	LCP2	TAGAP	C17orf87	CASS4	CHST11	CLEC2B	DPYD	ICAM1	KMO	LOC339524	PDCD1LG2	SIGLEC5	SLC37A2	TNFRSF9	TNF
SV2B	18		ANGPTL1	ANK2	AOC3	C20orf194	CADM3	CCDC80	CILP	SPARCL1	BAALC	CCL21	DIRAS3	FLG	INA	KIAA1045	PDE1B	TBX1	TPO	TTYH2
SYNCRIP	18		BCLAF1	C6orf167	CASP8AP2	HDAC2	LTV1	RNGTT	RPF2	SENP6	ZBTB24	ASCC3	HAUS6	HNRNPA3	LBR	MAP7	P2RX4	SSR1	TTK	ZBTB2
TAGAP	18		CD69	CSF2RB	IKZF1	KLHL6	LCP1	LCP2	PTPRC	RHOH	CCR4	CR1	GAB3	GPR183	LPXN	MR1	NCRNA00189	RASSF5	SELL	STX11
TH1L	18		C20orf20	CDK5RAP1	CSTF1	EIF6	KIAA0406	PIGU	RAE1	TOMM34	ARSJ	C20orf111	GNAS	LOC388796	MLPH	RNF114	SPATA18	SPATA2	TTC9	UQCC
THBS2	18		AEBP1	BGN	COL11A1	COL1A2	COL8A1	SFRP4	SPOCK1	SULF1	ADAM12	ARSI	COL16A1	COL8A2	EPYC	FN1	FNDC4	ITGA11	KIF26B	ODZ3
THRAP3	18		EIF3A	GNL2	HNRNPR	KPNA6	MACF1	MTF1	NSD1	NUDT16L1	POLR2J4	RBM25	RSF1	SRRM1	TRIP11	USP24	BMS1	CLSPN	KIF1B	ZMYM4
TNFAIP8L2	18		C1QA	GMFG	GNGT2	KCNK13	LY86	PIK3R5	SASH3	C17orf60	C1orf162	CD1D	CNRIP1	FAM26F	GHRL	KRBA2	LOC148824	PDE6G	TCN2	TIFAB
TNFRSF4	18		EXOC3L2	HIC1	IL4I1	PTGIR	SOX18	TNFRSF18	A1BG	ADORA2A	BATF3	CCR10	EXOC3L	FAM176B	FJX1	P2RY6	RTN4RL2	SLC2A6	TSPAN4	WDR86
TROVE2	18		C1orf9	CDC73	RBM34	RC3H1	ZBTB41	C1orf156	C1orf25	C2orf67	CCDC91	FBXO28	IDH3G	LPGAT1	NUCKS1	PPP1R15B	PTPN12	ST14	TIPRL	TOR1AIP1
TWF1	18		BZW1	GMFB	GOLT1B	PTGES3	TBK1	TMED2	VPS26A	C15orf29	CHMP2B	ETNK1	IPO13	LIN7C	MED21	PYROXD1	SGSH	TMED7	USP15	YAF2
VAMP5	18		COX7A1	GMFG	HCST	ILK	RAMP3	TSPAN4	AKR1B1	ECEL1	GPX3	2018-03-02	MYL4	NAALADL1	NAGK	NINJ1	PLEKHF1	PPM1M	RENBP	RPL39L
VPS29	18		COX7A2	CREBBP	NDUFA12	NUP37	RAP1B	UBE2N	UPF1	ARL1	ATG9A	C12orf75	COQ5	DCTN1	DERA	ISCU	LLPH	MRPS35	NUMA1	TRIAP1
VPS35	18		C16orf63	DNAJA2	ERI2	ITFG1	NUDT21	PPP4R2	ZFP1	AKTIP	ARHGAP18	C16orf87	CTRC	CXXC1	FAM69A	GSPT1	HEATR3	SH3BGRL2	SIAH1	ZNF720
WDR74	18		MRPL11	MRPL21	PDCD2L	POLR2G	PRPF19	SSSCA1	TRMT112	BCS1L	BRMS1	HMBS	METTL1	NOB1	RPUSD4	SETD6	SLC37A4	SLC3A2	TIMM10	TMEM223
YJEFN3	18		AGER	ATP2A1	CDK3	DNHD1	MAMDC4	ACCN3	ANKRD24	CELF6	FSCN2	KCNAB3	LOC100129534	LOC100131691	NUDT17	QRICH2	RNF207	SLC16A8	TGM1	ZGLP1
ZFPM2	18		CDK14	ENOX1	GNB4	KCNE4	MCC	NAP1L3	PMP22	TIMP2	BACH2	BEND6	C2orf65	EGR2	HSD17B14	IGFBP3	ITGA10	MAP2	PCDH9	ZNF365
ZKSCAN1	18		AKAP9	ASH1L	KLHDC10	MGAT5	MLL3	YIF1B	KIAA1147	MAML2	MLLT4	MYO10	PTCH1	RALGAPA2	SHANK2	SYDE2	TBC1D5	TXNDC17	ZFHX3	ZXDB
ZNF292	18		CASP8AP2	KIAA0776	PHIP	SEC63	CDK19	DOPEY1	HECA	HINT3	KDM3A	KIAA1009	NCRNA00120	PHACTR2	PHF3	SMG1	TMEM181	TMF1	ZC3H7A	ZNF518A
ZNF335	18		ARFGAP1	MAPK8IP3	PABPC1L	PLCG1	PRDM15	REEP5	SMG5	YIPF5	ZGPAT	ZNF142	AMPD2	ATXN7L2	CCDC142	RHOA	SLC26A1	TJAP1	ZNF341	ZNF513
ZNF524	18		ALKBH7	C19orf60	C4orf48	CCDC61	JOSD2	RPL28	ZNF579	C21orf2	CBLC	CDC42EP5	FAM98C	MPST	MYPOP	PGLS	PNKP	PPDPF	WDR13	ZNF703
ZNF654	18		C5orf51	CD2AP	CGGBP1	RAB5A	RICTOR	RYBP	TMF1	ALCAM	C3orf58	CHMP2B	EPS15	GBE1	KAT2B	PHC3	THUMPD1	TMEM30A	ZBTB11	ZBTB8A
ACSM5	17		ABCA6	ABCA8	CD300LG	CDO1	CNR1	CYP11A1	GRRP1	JPH4	LOC339524	P2RX7	ANGPT4	FGFBP2	LOC440461	LRP1B	NRG3	RGS22	SLC24A4
ADPRH	17		CAP2	CNPY4	EXTL2	FAM171B	LOC344595	LRRK2	PGBD1	PLA1A	SCN1B	TRIM34	VEGFC	C3orf34	FAM127A	HERC5	SCD5	SLC16A6	TRIM6
AKAP9	17		ANKIB1	GOLGA4	HEATR5B	KRIT1	MKLN1	MLL3	MON2	SOS1	TRIP11	ATXN7L1	DYNC1LI2	KIAA0240	KIAA1147	RAPGEF5	SYTL2	UBN2	ZKSCAN1
ALDH1A3	17		ADAMTSL3	APOD	FLRT2	IGFBP5	MATN3	MCC	PRICKLE1	ZEB1	ADAMTS18	C8orf85	CSGALNACT1	F8	GPR133	GPRASP2	IGFBP3	NMUR1	PLA1A
ANKRD12	17		APC	C12orf35	CEP350	GOLGA4	ITSN2	JMJD1C	MIB1	ROCK1	RPS2	SETX	SMCHD1	ARAP2	EEFSEC	ESCO1	RAB12	SERTAD2	UACA
ANKRD36BP1	17		C1orf58	KLHDC10	LNPEP	MAP3K2	RBBP5	REST	RNF169	TOR1AIP2	UHMK1	AP1G1	C1orf192	C7orf55	CASC5	ELK4	ERCC4	NR2C2	PTPLB
ARHGAP25	17		CSF2RB	DOCK10	GIMAP7	HCLS1	IKZF1	KLHL6	PTPRC	WAS	CD28	CLEC12B	FCRL6	GZMK	LRMP	LRRN3	SLFN12L	TNFSF8	TRAF3IP3
ARHGAP9	17		ITGAL	MYO1G	RASAL3	SASH3	TBC1D10C	WAS	AGAP2	CTLA4	IL18RAP	JAK3	LAG3	LTB	MMP25	PSTPIP1	RHOH	SP140	TRAF3IP3
ARMCX2	17		BEX4	COL8A2	GEFT	MCC	PNMAL1	SMARCA1	SYT11	TSPYL5	ANKRD6	FTO	GPRASP2	LOC285548	PCDHGC3	TRAM1L1	TSPYL4	ZDBF2	ZNF843
ATP9A	17		C20orf112	DIDO1	PMEPA1	POFUT1	SHROOM4	STAU1	ABAT	ACVR1B	CACNA1D	FARP1	FREM2	GPR56	IYD	NRGN	PDPK1	SALL4	TUFT1
ATXN7	17		KIAA2018	MTF1	NKTR	NR2C2	RYBP	SETD2	SMG1	SP1	TMF1	ANKRD28	CRYBG3	ELK4	OXSR1	RAPH1	SNTB2	ZBTB43	ZSWIM6
AZIN1	17		ANKRD46	ATP6V1C1	DPY19L4	NUDCD1	OSGIN2	RAD21	SLC25A32	UBE2W	YWHAZ	ZFAND1	CPNE3	FZD6	KIAA1429	MTDH	MTFR1	PLEKHF2	STK3
BCAT1	17		ADAM12	ALPK2	LOX	POSTN	RAB31	SLC1A3	ZEB2	CCL18	DFNA5	ERMN	FMO1	GJA1	KCNJ15	NETO1	POPDC3	ST6GALNAC5	STK32B
BCL2A1	17		AQP9	PLEK	S100A8	SRGN	TREM1	CLEC4E	CYTL1	FPR2	IL1RN	IL8	KCNJ15	KYNU	NCF2	NCRNA00189	OSM	TNFAIP6	TREML3
BEX4	17		ARMCX2	CALD1	LOC644538	MAGEH1	PABPC4L	SPG20	TUB	ANO5	C11orf63	C4orf39	FBXO27	MAGEE1	USP51	ZNF287	ZNF354C	ZNF471	ZNF662
BOD1	17		CCNB1IP1	CCT4	CD82	DPY30	EHBP1L1	GPN1	MPRIP	NSMCE2	PNO1	SMG6	TNKS1BP1	ZNF407	KIAA0226	KIAA1683	MTHFR	PPARD	ZNFX1
BOLA2	17		COX5B	COX6A1	FAM96B	GIYD2	LYPLA2P1	PPP4C	ZNF771	ATAD3C	CLIP1	COMTD1	EIF3CL	INO80E	MYLPF	PGP	PYCARD	SCARNA12	SULT1A3
BRWD1	17		DYRK1A	GABPA	GOLGA4	INO80D	MORC3	PHIP	RBM12B	SLC5A3	USP16	ZNF638	GCFC1	GK5	IFNAR1	SNX17	SON	TAPBPL	TTC3
C10orf54	17		CD82	CTSD	GIMAP1	MGAT1	MMP28	NFATC1	PIK3R6	PSAP	PSTPIP1	PTAFR	S1PR4	SECTM1	STARD8	DCAF4	HOXD1	ISG20	VAMP2
C11orf58	17		API5	C11orf46	COMMD8	CRIPT	GTF2H1	NSL1	UBE2W	YAF2	ASNSD1	EIF4G2	HSDL1	LPCAT4	PAIP2	PRMT3	ZBED5	ZDHHC13	ZFP1
C12orf48	17		CCDC138	CDK1	CENPQ	MRPL42	NUP107	TMPO	C5orf34	CENPI	FAR2	GATSL3	GDF7	LOC729176	MRPS35	SRPK1	XRCC6BP1	ZNF319	ZRANB3
C14orf106	17		EXOC5	G2E3	KTN1	MATR3	PPP4R2	SDCCAG1	SMC5	SOCS4	USP1	ATG4C	ATP6V0C	CCDC75	CTDSPL2	OPA1	ZBTB41	ZNF22	ZNF678
C19orf60	17		ADAT3	ATP5D	CCDC85B	JMJD4	LSM7	NDUFB7	SLC39A3	TRAPPC5	ZNF414	ZNF524	ACBD6	APBA3	C17orf90	C19orf52	DNASE1L2	ETV2	PTRH1
C1orf162	17		FCER1G	LY86	PIK3R5	TNFAIP8L2	VEGFC	CCDC102B	CXorf21	DPYS	GUCY1A2	HAMP	HOXB2	LOC100240735	PPM1K	PRAM1	SLC47A1	TREML4	ZMYND15
C1orf173	17		BEND4	CHST8	KIAA1045	MYT1L	NLRP4	SRRM4	ADRA1A	ANKRD34C	ASCL1	CNGA3	ERBB4	KCNB2	LRRC7	PCDH11X	RD3	SPAG6	ZFR2
C1orf43	17		HAX1	PEX19	TADA1	ADIPOR1	APH1A	B4GALT3	BPNT1	C1orf74	DAP3	PRUNE	RAB4A	SCCPDH	SDHC	SNAPIN	TOMM20	TSEN15	UFC1
C20orf160	17		CLEC14A	HSPA12B	KANK3	MMRN2	PDE2A	SH2D3C	SOX17	USHBP1	ADCY4	ANO2	EXOC3L2	FLJ11235	GJA4	GRRP1	SEMA5B	TMEM88	ZNF835
C2orf64	17		FAM165B	UNC50	WDSUB1	C5orf54	CCDC115	CIAO1	DUSP28	FLJ43663	FLNB	MFF	NIPSNAP3A	NUDT7	ORMDL1	OSGEPL1	PIGY	PRKRA	TTC32
C3orf26	17		HSPD1	MRPL3	NIT2	RFC4	WDR12	CCDC34	CENPP	COQ3	CRAT	DCUN1D5	FAM63A	FARSB	IFT57	KCNK6	LDHB	RPP40	TMEM127
C3orf38	17		CGGBP1	CLDND1	DCUN1D1	DUSP11	UBA3	AMPD2	ARL6IP5	ARL6	C12orf4	CHMP2B	DPH3	EIF1B	NSUN3	TMEM188	TRNT1	UBE2Q2	ZNF35
C4orf41	17		CDKN2AIP	CENPC1	KIAA1430	METTL14	OTUD4	POLR2I	RWDD4A	SH3D19	SLC10A7	SMAD1	TMF1	CLCN3	CYP4V2	DRD4	GALNT7	HERC3	USP46
C5orf24	17		ATG12	C5orf15	FCHO2	HSPA13	KIF3A	POLK	SMAD5	TMED7	UBLCP1	ZCCHC10	ABCF3	CANX	FAM86D	FOXN2	PURA	RBM27	TRUB1
CAST	17		AP3B1	CHD1	CSNK1A1	CSNK1G3	FCHO2	FEM1C	PGGT1B	BCL10	CHMP2B	GRAMD3	MIER3	NOSTRIN	PRRT3	RASA1	RASSF6	RBM38	SNAPC5
CCPG1	17		CASC4	CPEB4	FCHO2	ITGAV	RAB8B	SEC62	SECISBP2L	TOR1AIP1	HCFC2	MEF2A	MFAP3	PAFAH1B3	PJA2	RABEP1	SLC2A13	STX12	U2AF1
CCT2	17		CDK4	NUP37	PWP1	RAN	ALKBH2	ANAPC7	C12orf73	C1QBP	CCNB1	GMNN	NDUFA12	ODC1	PTPN18	SFRS7	SNRPF	STRAP	TSFM
CD14	17		C1QC	CSF1R	FCGR2A	HCK	ITGB2	LAIR1	LILRB2	SPI1	TYROBP	ADAM8	IGSF21	LGMN	LILRA6	MGAT1	PILRA	TSPAN4	VMO1
CD4	17		CD53	CSF1R	DOCK2	DOK2	HCK	MPEG1	NCKAP1L	SASH3	AMPD3	CCR4	CECR1	CMKLR1	CYBB	GPSM3	IL2RA	S100B	SIGLEC10
CDT1	17		PKMYT1	PLK1	RNASEH2A	ACD	AURKB	C9orf140	FANCA	KIF22	LOC100129550	MAZ	MCM7	RBM14	SAMD1	THOP1	TMEM180	UHRF1	WDR34
CENPM	17		CDC45	MCAT	MCM5	MTP18	NCAPH2	ANKRD54	C18orf56	COMMD4	IDH2	PDXP	POLR3H	PUSL1	TK1	TRMU	TYMS	WDR34	ZNF117
CEP120	17		CHD1	DCP2	DMXL1	MATR3	POLK	SMAD5	WDR36	ATG12	CSNK1G3	DHX29	KIF3A	MAP3K1	NEDD1	PHAX	PWWP2A	RAD50	YTHDC2
CFL2	17		BRMS1L	DIXDC1	NECAB1	PLN	TCEAL7	C9orf170	CAP2	CNTNAP3	GPM6B	NAP1L5	PBX3	PTBP2	RHOQ	TMOD1	TRPC1	TSPAN2	ZNF483
CLEC14A	17		CXorf36	MMRN2	PECAM1	S1PR1	TIE1	C20orf160	CLDN5	CRIP2	CSRP2	ECSCR	ESAM	GUCY1A2	LDB2	LMO2	RAMP3	RHOJ	SOX17
CMKLR1	17		CD163	CD4	GIMAP1	MPEG1	NCKAP1L	SIRPB2	SLAMF8	CCR2	CD84	CSF1	CYSLTR2	FCN1	HRH2	NFAM1	P2RX7	RTN1	SFMBT2
CMTM3	17		COL8A2	RAB31	RAB34	SERPINF1	SPARC	ANXA5	C20orf103	C7orf10	C9orf110	CNPY4	IGFBP3	MAGEH1	MXRA7	PHYHD1	SHISA4	TRPV4	UBE2QL1
COL8A1	17		ANTXR1	FBN1	FNDC1	SULF1	ADAMTS12	CDH11	COL8A2	CSDC2	FIBIN	HMCN1	IGFBP5	INHBA	MEX3B	NAV3	PCDH7	PCDHGA9	THBS2
COMMD8	17		ASNSD1	BCAS2	C1D	CYB5R4	DCK	OCIAD1	2018-09-15	C11orf58	C4orf27	C5orf44	GNPDA2	OSTCL	PACRGL	RAB28	RG9MTD2	THAP1	ZNF684
CSF1	17		C1R	CMKLR1	DOCK10	IL1R1	LSP1	SELPLG	STARD8	AMZ1	APOL3	ARHGAP10	CHST11	ICAM1	MAP7D1	NFAM1	TBC1D2B	TMEM140	TNFSF14
CSF2RB	17		ARHGAP25	DOCK10	FLI1	LCP2	MPEG1	MYO1F	PIK3R5	PLEK	SELL	TAGAP	CHST2	COL23A1	HMOX1	PDE4B	SCARF1	SLCO2B1	ST3GAL5
CTHRC1	17		COL10A1	COL11A1	FAP	LUM	PRRX1	SPARC	CCIN	DOK5	HOPX	LOC283867	NNMT	NOX4	PPAPDC1A	SFRP2	TMEM90B	TNFSF4	TWIST1
CTSL1	17		C5AR1	CCL2	DFNA5	GPNMB	HAVCR2	TLR2	TREM1	GM2A	KCNJ8	KLF17	LOC387647	MRO	PSAP	SCPEP1	SLC31A2	SLC47A1	STAC
DACT3	17		CLIP3	DNAJB5	HSPB7	JPH2	KCNMB1	MSRB3	TAGLN	TNS1	FAM43B	LOC728264	LOC728392	NKAPL	PNMAL2	PRDM6	PRKD1	SLITRK3	TMEM59L
DCAF17	17		C2orf69	METTL8	PMS1	PRPF40A	TLK1	TTC21B	ACY3	ANUBL1	C2orf3	C2orf60	KCTD18	PREPL	PTPN4	RABAC1	SCAI	SCRN3	TWF2
DIS3	17		PIBF1	RBM26	RNF219	UTP14C	ZNF828	BLVRB	C13orf37	FBXL3	HNRPDL	INTS6	KIAA1704	KLF5	LY75	NAA16	PSPC1	SUGT1	TPP2
DMD	17		CC2D2A	CES1	FNBP1	GHR	HDGFRP3	NCOA3	NRXN3	SORBS1	TTC28	ZHX3	ZNF569	FREM2	REEP1	RGN	SERPINB6	SLC25A12	ZNF518B
DOCK8	17		ARHGAP30	C9orf66	CYTIP	DOCK10	KLHL6	LCP2	PIK3CG	PTPRC	RCSD1	TRAM2	APOL4	ARSB	C6orf204	FGF11	PLCL2	SLAIN1	SLC16A7
DOK4	17		ACOT11	ASL	C14orf135	C20orf54	DHRS11	MMP15	NAP1L1	PPP1R14D	SLC22A18AS	TMEM54	EPHA1	P2RY2	PNKD	TIAM2	TMEM194B	TMEM37	WBSCR26
DPM1	17		EIF2S2	MAPRE1	PFDN4	SLMO2	CSE1L	CYB5B	DSN1	EML2	FAM165B	GRIN1	NDRG3	PM20D2	PUS10	RAE1	STAMBP	TP53RK	YWHAB
DYNC1H1	17		CHD8	SPTAN1	TECPR2	ACTN1	C14orf102	CCDC7	CDC42BPB	GLG1	KLC1	MYH9	PLEKHG3	POMT2	PTS	SIPA1L1	SYNE2	TMEM62	ZFYVE26
DYNLRB1	17		CHMP4B	EIF6	PIGU	SNHG11	ATP5E	BLCAP	C20orf118	DNTTIP1	EIF4EBP3	FAM192A	GNAS	LOC100128292	MANBAL	MMP24	NEU1	RTDR1	TNNC2
EMP3	17		ARSI	AXL	LGALS1	PRKCDBP	TSPAN4	TUBB6	VIM	CACNA2D3	IGFBP6	LOXL1	LOXL3	RPSAP52	STAC	TGFB1	TIMP1	TNNI2	TRIM46
EPHB6	17		AXL	FAM84A	ITGA10	LCK	LRRC8A	NFATC1	PIK3CD	ZBTB46	CACNA2D4	CACNG6	DGCR5	GPR158	OPRL1	PHF15	PLCH2	SLC4A11	TMEM132B
EPS8L2	17		ARHGAP27	CCDC64B	PKP3	RASSF7	RHBDF1	ADAP1	CDC42BPG	DUSP8	FAM160A2	LMTK3	LRRC56	NPAS2	PTK6	PWWP2B	SHROOM1	SPINT1	TMEM184A
ESCO1	17		ANKRD12	CWC22	MIB1	RBBP8	ZNF24	ZNF271	ACSF3	ANP32E	C16orf68	IDH3G	JAK2	PELI1	PTPN2	SCAP	TTC39C	YES1	ZNF267
ETV3	17		CCNT1	ERN1	FOSL2	MAST4	MRPL40	NOS1AP	RAD54L2	RALGAPA2	UHMK1	ADAR	COPA	ETV3L	IRF6	PIK3C2B	RGP1	SLC35E1	TNFSF15
EVI5	17		ANKRD13C	CTTNBP2NL	PKN2	RAP1A	TMEM167B	ZNF644	C8orf4	CAB39	FAM69A	FAM73A	IKZF2	PGM2L1	PHTF1	RND3	SLC30A7	TRAK2	ZYG11B
FAM168A	17		C11orf30	CDKL5	ERN1	HEG1	NOTCH2	C15orf38	HEBP2	LDOC1L	PCDHGA9	PLBD2	PPM1L	RGP1	RUNDC2A	SIK3	TCP11L1	TIRAP	ZFAT
FASN	17		ACACA	C17orf70	DHX37	FOXK2	KIAA0664	LRRC45	LSS	NCLN	PCNXL3	RPTOR	TBCD	CLDND1	DPP3	FBXL19	PC	SLC25A22	STEAP3
FBLN1	17		C1R	CPZ	GLI1	MFAP4	PCOLCE	PODN	SORCS2	EFNB3	FAM198A	FBXO17	FZD1	IGFBP6	PAPLN	SAMD11	TMEM119	TRIL	TUB
FBXO28	17		BLZF1	C1orf55	C1orf58	C1orf9	CDC73	NUP133	PPP1R15B	PPP2R5A	TIPRL	TROVE2	ADSS	C1orf192	C1orf25	GOLPH3L	IARS2	LPGAT1	TAF1A
FKBP7	17		BPGM	C6orf225	DUSP19	GLT8D2	GPX8	HDGFRP3	IKBIP	RBMS1	RNF180	TCEAL7	BACE1	GSTA4	KDELC1	LOH3CR2A	RDH13	TRAM1L1	TXNDC15
FLJ45340	17		LOC100190986	LOC349114	PILRB	PVRIG	SPACA4	SPDYE5	C16orf3	C1orf104	FAM22F	FLJ10661	L3MBTL	LOC100132215	NFKBID	PPIEL	SLC23A3	SLFNL1	UCKL1AS
FOXN3	17		AFAP1	ATG2B	DCAF5	ITPR1	PBX1	PCNX	SLC8A1	SOS2	YPEL2	CYP2U1	LOC401093	MACROD2	PTPRB	STARD13	TACC1	TRAK2	ZFP90
GBP5	17		CCR5	CXCL9	GBP4	IL2RA	IL2RB	LCP2	PTPRC	AIM2	APOL4	CCL4	CD274	GBP6	PRF1	TNFRSF9	TNFSF13B	TRIM69	ZBED2
GGT5	17		BGN	C1R	COL6A2	EMILIN1	MSC	PDGFRB	AMZ1	BASP1	CYGB	DPYSL4	F2RL3	GDF6	HLX	KIAA1949	MEX3B	SEMA7A	SPSB1
GIGYF1	17		PILRB	PRKRIP1	RBM33	SLC12A9	SNAPC4	SRRM2	ADAMTS13	AGAP3	COX19	CRADD	EZH1	MUM1	NCRNA00174	PPP1R12C	TJAP1	ZNF212	ZNF862
GIMAP5	17		CD3E	GIMAP6	GIMAP7	SASH3	BTLA	CAMK4	CLEC10A	DPYS	GIMAP1	GMFG	IL18BP	KLRF1	PPP1R16B	RAMP3	S100B	SLFN12L	SLFN14
GIMAP7	17		GIMAP4	GIMAP5	GIMAP6	GIMAP8	ANKRD55	AOX1	ARHGAP25	ASPA	DTHD1	FAM107A	GYPE	ITM2A	LRRN3	PKHD1L1	RCSD1	SLFN14	TNFSF8
GNAQ	17		ATP11B	FOXP1	FRK	MEGF9	PDE4D	SLC41A2	SMARCA2	CRIM1	EIF4E3	FRMD4B	GCNT1	GNE	MECOM	MOBKL2B	NFIB	RASEF	TLE4
GNB2	17		ARF5	C7orf47	FBXW5	FIS1	LRWD1	POR	TMUB1	ZDHHC12	ABHD11	ARPC1B	BCL7B	CLDN3	FASTK	HSPB1	PLOD3	TSC22D4	WBSCR16
GOPC	17		KIAA0776	MAP4K5	PHIP	PPIL4	SEC63	SENP6	CBR1	CDK19	FAM135A	HINT3	KLRAQ1	MAP3K7	MARCKS	MOBKL1A	MYO6	RND3	ZNF720
GPN1	17		C2orf28	CCT4	CIC	COX7A2L	KDM6B	NIF3L1	PNO1	YWHAQ	AGBL5	BOD1	C12orf41	C19orf23	FTL	GOLGA3	METTL2A	RRBP1	USP39
GPX1	17		CCAR1	DGCR6L	DPM3	FAM176B	GUK1	HEATR5B	HYAL2	MPG	MRPL53	NDUFAF3	NIPBL	THOC2	TRAPPC5	GPX4	MAD2L2	NINJ1	PARD6A
GREM1	17		ANGPTL2	ASAM	FRMD6	GUCY1A3	PCDH7	RAB31	RSPO3	SGCD	SPOCK1	SULF1	CCL21	FGF5	FGF7	TIMP2	TMEM47	TPST1	USP44
GSN	17		CDKN2B	GNAI2	KIAA0247	MKL1	RGS9	SLC12A4	ST6GALNAC6	TRANK1	ZFYVE1	B3GNT9	B4GALT1	CYTSB	ENTPD3	FAM174B	IL4R	RIN3	TCN2
GTF2H3	17		CAND1	DDX21	METAP2	MPHOSPH9	NAA25	TMEM48	C9orf7	CHMP2A	GAS2L3	GSTCD	NUP155	PAFAH1B2	PGM2	SBNO1	STX4	TM7SF3	TMPO
GUCY1A3	17		C1S	FLRT2	GUCY1B3	MSRB3	SGCD	COL14A1	CRISPLD1	ENOX1	GREM1	LGI2	LOC399959	LRCH2	NCAM2	RASSF8	TMEM47	ZNF568	ZNF667
HAVCR2	17		CD86	FCER1G	FCGR3A	LAPTM5	MS4A4A	C3AR1	CD300LF	CD80	CLEC12A	CTSL1	GPNMB	MSR1	NCF2	PLA2G7	TNFSF13B	TREML4	UBASH3B
HCST	17		CD52	DOK2	FMNL1	LSP1	NKG7	TYROBP	APOBEC3H	C19orf38	CD72	CTSW	IL18BP	MATK	MGAT1	PDE6G	RAC2	SLC2A5	VAMP5
HDGFRP2	17		CHAF1A	KDM4B	MBD3	MIER2	RANBP3	SAFB2	SAFB	SART1	SF3A2	C19orf44	CCDC9	DPP9	IPP	KLC2	MUM1	NFKBIL1	XRCC1
HK3	17		ITGAM	ITGAX	ITGB2	LILRB3	LILRB4	CHI3L1	EMILIN2	FAM20A	GPR77	HTRA4	LILRA6	MARCO	MATK	P2RY6	SIGLEC1	SLC11A1	TRPV2
HNRNPU	17		AHCTF1	CENPF	CKAP5	CPSF6	HNRNPA2B1	NCL	ZNF146	ATP6V0D1	BAZ1B	BMS1	DHX9	GEMIN5	HNRNPUL1	ING4	KPNB1	RHOC	RRP1B
IL10RA	17		ARHGAP30	CYTH4	DOCK2	DOK2	NCKAP1L	C1orf38	C3	CITED2	CP	CXCR4	EMR4P	HRH2	NFAM1	NLRP3	STX11	TNFSF14	TRIM69
INO80D	17		CLK1	NFAT5	PHIP	PIKFYVE	RBAK	ZNF33A	BRWD1	FAM117B	FAM126B	GK5	NCRNA00201	NPHP3	RAPH1	UBN2	ZNF507	ZNF652	ZNF721
IREB2	17		BTBD1	CLPX	DPP8	FEM1B	UBE3A	USP8	ZNF770	ASB7	EFTUD1	HMG20A	MAPK6	MESDC2	RFX7	SEC23IP	STAG1	TPRA1	UBR1
KAT2B	17		ACAP2	EIF4E3	FBL	HCFC2	PDE4D	PLSCR4	RAB8B	RUVBL2	SGMS2	ZNF654	ANKRD13A	ARNTL	ATP8A1	EDEM1	RAB27A	SLC22A15	STX12
KCNQ5	17		BACH2	BNC1	GIMAP1	HVCN1	NAP1L2	PKNOX2	RASSF2	RCSD1	ZNF804A	AFF2	EXTL1	GPR88	HSF5	KCNS2	LIX1	OR52N4	PCDHA10
KCNS2	17		ADCYAP1R1	ADRA1A	ARRDC5	CD300LG	CNR1	GPR26	IRX6	KCNQ5	MC4R	OR3A2	SSTR2	SSTR3	ACTN3	CBLN4	CECR7	FOXI2	GPHA2
KIAA0427	17		COL16A1	GPR161	HSPG2	LAMB2	NLGN2	TLN1	ZBTB47	ADARB1	ARMC9	DBI	MAP3K3	MKL1	PPM1F	PRELID2	SMAGP	TRIM8	TXNDC2
LATS1	17		ASXL2	KIAA0754	LCOR	REST	REV3L	TAB2	UBXN7	EIF2C4	EYA3	N4BP2	PBRM1	SHPRH	STAG1	STRN	STXBP5	SYNJ2	UTRN
LOC344967	17		EDARADD	LOC407835	LOC442459	PGAM4	TPI1P3	UBE2MP1	CKMT1A	EIF5AL1	FAM58B	FLJ46111	H3F3C	KIF4B	LOC401010	PIPSL	POM121L8P	RRP7B	SLC5A10
LOC728264	17		ADAM33	BOC	DACT3	GPRASP1	LMOD1	MEIS1	RBPMS2	ANKDD1A	COLQ	CORO6	DPY19L2	ITGB1BP2	MBL1P	NFATC4	NPAS4	RYR3	ZNF208
LRRC40	17		ATG4C	BCAS2	DR1	HAT1	MIER1	USP1	ANKRD13C	C20orf135	C6orf182	C6orf211	CDC27	RBBP8	RG9MTD2	SSX2IP	THAP1	TRUB1	ZMPSTE24
LSM3	17		ATP5J	C3orf10	CHCHD4	CNOT10	MRPL47	NDUFB3	RG9MTD1	THOC7	ATG3	CMC1	LRP5	METTL6	PSMD6	SHQ1	UBA3	UBE2E1	WDR81
LUC7L3	17		CCDC45	CCDC55	CEP290	KIAA1731	SFRS18	SR140	ATP6V0D1	C22orf28	CCDC14	CREBZF	DGKE	JRKL	PNN	SUZ12P	TCERG1	TTC14	ZNF23
MAP3K11	17		CORO1B	DKFZp761E198	EPN1	PCNXL3	SCYL1	ABCD1	BCAR1	CTTN	DGKZ	EHD1	MARK2	PITPNM1	RELA	RNPEPL1	RPS6KA4	SPATA2L	SSH3
MAP3K3	17		ARHGEF17	DIP2C	EVL	GPR124	KIAA0427	MYH10	SCARA3	TNS1	TTYH2	CRIM1	DENND5A	NFIC	SCPEP1	SEMA6C	2018-09-06	STAT5B	WDR91
MAP4K3	17		DPY19L4	GMFB	NCKAP1	PPP1CB	2018-09-10	SMEK2	SNX13	SNX16	SPAST	VPS54	ARHGAP12	FEZ2	GMCL1	LMBRD1	MCFD2	PLEKHA1	SLC35F5
MAPRE2	17		BNIP3L	CXCR4	EPHA4	ETS1	GALNT1	MAMLD1	PIK3C3	PTGER2	ROR1	SEC24D	ZNF24	C3orf70	CLDN18	CPNE7	FAM59A	PPM1L	STIM2
MBD4	17		DCUN1D1	DLG1	IFT80	KPNA1	LARP7	MDM1	SEC62	ZBTB11	ZRANB2	ARMC8	C11orf2	CCDC52	EAF2	IQCG	MNS1	PRPF18	VPS8
MBNL1	17		ACAP2	CDK17	CREB1	FAM160B1	PPP1R12A	SLMAP	XRN1	ZBTB11	ARL13B	ARMC8	C3orf58	C3orf64	DCXR	FAM13B	LOC401093	LRRC70	NFYB
MBTD1	17		CCDC45	COIL	FPGS	HELZ	MED13	NBR1	RB1CC1	SR140	ZBTB44	ZNF146	BAK1	C17orf71	C6orf170	EEA1	KIAA1107	MRE11A	PUM2
MEF2D	17		ARHGEF11	CCNB1	CRTC2	GINS2	HSPG2	OTUD7B	PBXIP1	PER1	SHC1	C15orf52	KLHL30	LAMB3	MAN2B1	MAPKAPK2	PTPN14	SMAD7	ZFAT
MEIS2	17		AKAP12	CD109	ETV1	LIX1L	NR2F2	NXN	PDE5A	TRIB2	TSHZ2	ZFHX4	FOXC1	GCNT2	RAMP1	RASA3	SIX4	TRIM8	ZHX2
MORF4L1	17		ARPP19	IKBIP	PLDN	RCN2	SEC62	SHOC2	SNAP23	ZFAND6	BLOC1S2	GPR35	MESDC2	MFAP1	NPTN	RPS27L	SEC11A	TRIP4	UBE2Q2
MRPL12	17		ICT1	MRPL38	MRPS12	NME1	SLC25A10	TACO1	BOLA3	CCT7	DCXR	HN1	MRPL21	PYCR1	TBX15	THOC4	TMEM177	XYLT1	ZC3H7A
MRPL30	17		CCDC138	CCT4	LRPPRC	MKI67IP	OLA1	WDR12	ZC3H8	FASTKD2	MRPL44	MTX2	NUP35	ORC2L	ORC4L	PINK1	PRKRA	WARS2	ZBTB22
MYEOV2	17		ARID1A	ARID1B	BAZ2A	BCAS4	COX7A2	DTYMK	EP300	MLL2	UBE2F	UBL5	COMMD1	EIF4E2	GAB2	ITGB1BP1	MAGI1	PLEKHA7	PPP1R7
MYO5A	17		ASAM	ATP8B2	COLEC12	HEG1	RASSF2	ZEB2	BACH2	C6orf204	FAM55C	GALNTL2	GIT2	GLIS3	GPRC5B	RAI14	SLFN11	TCP11L1	TTYH2
MYOCD	17		EPHA7	FAT4	FOXF1	SYNPO2	AFF3	FOXP2	GNAL	GREM2	GRIA4	LPP	LRRTM2	NEGR1	PRIMA1	RIMS1	SCN3A	TRPC4	VAT1L
NPR1	17		ARHGEF15	HSPA12B	MMRN2	PDE2A	TIE1	ADCY4	ANKRD53	APLNR	CXCL12	EBF3	EFHD1	GPIHBP1	MGAT5B	PTH1R	RASIP1	SLIT3	SRPX
NUP37	17		CCT2	GPN3	MAGOHB	MRPS35	PWP1	RAN	UBE2N	ATPBD4	BTBD9	COQ5	MAPKAPK5	PNPLA7	SLC25A3	UNG	VPS29	XRCC6BP1	YARS2
ORC1L	17		CDC20	CDCA8	NCAPH	RAD54L	BRI3BP	CDC45	CHAF1B	DHCR24	GINS4	KIF2C	MCM2	MCM4	MRPL37	MTHFD1	RFC5	TRIP13	TYMS
OSGIN2	17		ATP6V1C1	AZIN1	KIAA1429	NBN	OTUD6B	SNX16	STAU2	STK3	TTC35	ACY3	FAM49B	FAM82B	FZD6	MMD	PDE7A	STARD5	YAP1
OTUD4	17		CENPC1	METTL14	SMARCA5	USO1	WDFY3	XRN1	ANKIB1	ARHGEF12	C4orf41	DDX6	FBXW7	NEK1	SEC24B	SETD7	SMAD1	UBA6	USP46
OTUD6B	17		ANKRD46	ARMC1	C13orf37	EIF3E	FAM91A1	MTBP	NBN	NOC3L	NUDCD1	OSGIN2	SLC25A32	UTP23	FAM49B	INTS8	PHF20L1	WDR67	XPOT
OXR1	17		ARFGEF1	DPY19L4	FAM91A1	KIAA0196	PLEKHF2	RB1CC1	TAF2	UBE2W	WWP1	CALR	FZD6	GRAMD1C	LPCAT2	MAL2	NIPAL2	RHOT1	TUBB4
PCDHGA12	17		CACNA2D1	COL1A1	COL6A2	FAM180A	FAM20A	FBLN2	HLX	PCDHGA6	PCDHGB7	SCARF1	SLIT2	SLIT3	SSC5D	TIE1	HTR1B	NOS3	PCDHGA11
PDXDC2	17		GOLGA6L10	HSF4	LOC100272228	NPIPL3	RRN3P1	SPDYE5	C19orf36	DCST2	FAM13AOS	FAM22F	FDPSL2A	LOC283922	MAMDC4	PLGLB2	SERINC4	SLC26A8	SPACA4
PECAM1	17		CLEC14A	CXorf36	ELTD1	GIMAP4	GNG11	MYCT1	S1PR1	BCL6B	CD36	CLEC1A	ECSCR	GTF2A1L	GYPE	HHEX	MS4A14	OAZ2	STOM
PGR	17		ANKRD35	BNC2	BOC	C1QTNF7	ITPR1	MSRB3	PRELP	RNF150	ZEB1	ANO3	ATP1B2	CDO1	CMYA5	FAM70A	GNAL	PKNOX2	ZNF436
PIAS3	17		ARNT	CEP170	EPHA4	FYN	ITGA10	SRGAP2	WDR26	BCL2L11	IER5	LOC153684	MAPK13	MBOAT2	POLR3GL	RUNX1	SCEL	SLC26A9	SLC27A1
PLEC	17		AGRN	BCL9L	FAM83H	KIAA0284	MAFK	NCOR2	SLC45A4	C15orf52	CDC42BPG	DENND3	EHBP1L1	EPS8L1	LMNA	MED15	PLXNA3	SPTBN2	TNK2
POM121L9P	17		DSE	GOLGA6L5	NCF1C	POM121L8P	C22orf26	COX4I2	HSPA7	ITGAD	LDLRAD2	LOC100272216	MAP1LC3C	RPL21P44	RSPH9	SFTPA1	SPRED3	SYCE1	psiTPTE22
PPAPDC3	17		C1R	EFEMP2	FEZ1	HLX	SYDE1	TMEM200B	TMEM204	C16orf45	CCDC36	COX7A1	CPT1C	FST	ITIH3	PCDHB4	PCDHB7	RARRES2	2018-09-05
PPM1A	17		ACTR10	JKAMP	MGAT2	MPP5	SOS2	TMED10	C12orf26	C4orf34	DHRS7	FAM177A1	HEATR5A	KIAA0831	KIAA1737	RALGAPA1	TMEM30B	TXNDC16	UBR7
PPP1R16A	17		ADCK5	DGAT1	GPR172A	HEATR7A	LRRC14	OPLAH	SHARPIN	TIGD5	ARHGAP39	C8orf55	FAM83H	GLI4	MFSD3	MGC70857	NAPRT1	RHPN1	TRAF4
PPP1R2P3	17		DCUN1D1	LOC646214	PAIP1	PDCD10	PPP1R2	PPP3R1	RSRC1	ANXA3	CDKL3	IRAK4	LOC647288	LOC728640	LONP1	MTA2	NEURL4	NRF1	SBDSP1
PRPF39	17		CCDC66	CCNT2	G2E3	RBM25	SDCCAG1	SENP6	SFRS11	SFRS12	SLC25A36	SOCS4	TAF1D	TIA1	ZNF431	C14orf101	SCAI	WDR89	ZCCHC8
PSIP1	17		ARL13B	BBX	HAUS6	HNRNPK	IFT81	MDM1	MPHOSPH10	RPAP3	SMC5	TTF1	ZNF638	CNTLN	FAM161A	KDELC2	NFYB	PHF10	PTBP2
PSMA2	17		BZW2	C7orf44	CHCHD2	LSM5	MRPL32	PSMA1	RPA3	C7orf28A	C7orf36	H2AFV	HIBADH	NDUFA4	NFIC	PSMC2	RALA	SEC61G	STARD3NL
PTAFR	17		ALOX5AP	CD163	CD209	CD84	CRK	CSF1R	CYTH4	ITGB2	PIK3CG	RASGRP4	SELPLG	C10orf54	CD68	DAPK1	HPSE	IL1RN	LILRA1
PTGES2	17		COBRA1	FPGS	MRPS2	NDUFV1	PMPCA	SLC25A10	ZDHHC12	ACAD9	C6orf108	C9orf114	CNST	ENDOG	METTL11A	NEK6	PTRH1	TUBB2C	WDR34
PTPLAD2	17		ARHGEF6	C7orf58	EDIL3	GNB4	MOXD1	OLFML1	RASSF2	ANGPT1	CLIC6	MEIS3P1	MR1	PDE1A	PTGS1	RAB39	RGL1	SLC9A9	ZNF626
PTPN23	17		DHX30	NCKIPSD	RNF123	USP19	WDR6	ABCA2	AMIGO3	ATG2A	DAG1	DUSP7	FLNB	MAP4	NBEAL2	NISCH	SEMA3B	TMEM115	ZDHHC8
PUS7	17		CSE1L	DNAJC2	MEST	NUFIP1	NUP205	ORC5L	PNPT1	RBM28	WDR67	AGK	CUL1	GCLC	HEATR3	IMMP2L	NAGK	NARS2	TRIM24
RAD54L	17		CDCA8	FANCA	KIF18B	KIF2C	MCM3	ORC1L	C5orf4	CDC25A	CDC45	E2F2	KIFC1	LRP8	MCM2	NASP	NCAPH	RCC1	TACC3
RAP1B	17		ARL1	CAD	CAPZA2	CEP250	DHX38	HIGD1A	MGC87042	SAFB2	SNRNP200	TDG	VPS29	DERA	HDAC11	MED31	MORC2	WSB2	XRCC1
RBM25	17		DICER1	PNN	RSRC2	SDCCAG1	SFRS12	SMEK1	ZNF326	AMFR	ANP32E	C10orf4	CCDC18	CEP135	GOLGA4	PRPF39	SLTM	THOC1	THRAP3
RBM7	17		COPB1	DR1	HIAT1	HSPA13	LYSMD3	MAT2B	MED17	NCK1	PAFAH1B2	PRKRIR	TMED7	UBE2D3	USP15	FAM175A	2018-03-05	SLC36A4	UBE2Q2
RECQL	17		ARL13B	FGFR1OP2	ITGAV	KLHL5	NEDD1	POLK	SENP1	TMX3	VGLL3	ZNF281	BDH1	FKBP14	PHTF1	PLS3	SAMD8	STK38L	ZFAND2B
RFX7	17		AP4E1	ARIH1	CSNK1G1	DPP8	IREB2	TRPM7	ZNF770	ZSCAN29	C15orf41	DIS3L	MGA	MTMR15	NEDD4	SLC24A1	TCF12	TEX9	TUBGCP4
RGS18	17		AIF1	GGTA1	GPR34	MNDA	SAMSN1	B2M	CCR3	CD1E	CLEC9A	CPNE8	CTSC	GAPT	IFNAR2	IL1RL1	RNASE6	SLFN12	TMEM71
RIC3	17		ASB2	BAI3	CCDC69	CLIP4	FHL1	GNAO1	NRXN1	PKNOX2	PPP2R2B	TLL1	ADHFE1	ANKS1B	CASQ1	CBX7	CMTM5	LOC283856	MYOT
RNASEH2A	17		ASF1B	DDX39	NUDT1	PRDX2	SECISBP2L	TIMM50	AP1M2	CDT1	ECE2	GINS2	LSM4	NR2C2AP	OBFC2B	SFRS7	SPC24	TECR	THOC4
RPL24	17		ARPC3	NDUFB5	RG9MTD1	RPL14	RPS25	RPS7	ANAPC13	BMP8B	C10orf84	EIF2A	GNA11	IL17RA	NACA	OLA1	RPS24	RSL1D1	ZCCHC7
RPTOR	17		CASKIN2	DYNLL2	UBE2O	ATXN7L3	CSNK1D	FASN	MAP3K14	NCDN	RUNDC1	2018-09-09	SP2	SUPT6H	TBC1D16	TMEM104	UNK	USP36	XYLT2
RSPO1	17		ANKRD53	C6orf176	CFP	FLI1	KIAA0495	KIAA1045	PKNOX2	PPP1R16B	SLC9A9	ZNF385D	CTNND2	GRIA1	HPD	KCNIP1	LOXHD1	SLC8A3	SYT6
SCAND1	17		C4orf48	CCDC85B	JOSD2	PPDPF	ROMO1	SPATA2L	TP53I13	C20orf134	C20orf135	C20orf151	C6orf226	H2AFJ	LRP3	MAP1LC3A	NECAB3	SSBP4	ZNF775
SCARF2	17		CLEC11A	COL6A2	MXRA8	VASN	ELFN1	FAM171A2	HIC1	IGSF21	LOXL1	LTBP3	MMP23B	PDLIM2	PRKCDBP	RCN3	SPHK1	SPON2	TGFB1
SCOC	17		ABCE1	ANAPC10	ARFIP1	ELMOD2	GOLT1B	MAPKSP1	RWDD4A	C4orf27	C4orf33	C6orf211	COPS4	MGST2	MRPL1	OCIAD1	OSTCL	OSTC	RAB33B
SDPR	17		LIFR	LOC401093	LRCH2	MYLK	TLL1	BCHE	C18orf34	C2orf74	NLGN1	NOVA1	PPM1K	PRICKLE2	PRKG1	PTN	SESN3	TMEM100	TNFAIP8L3
SEMA4B	17		C15orf58	FURIN	LPCAT4	MTERFD1	NARS2	PFKP	PKM2	PML	PTPRH	APLF	EPS8L1	ISG20	KLHL25	OSGEPL1	RNF19B	SPINT1	ZNF488
SENP7	17		BMPR2	C5orf41	CENPC1	CGGBP1	CREB1	EXTL2	IFT80	NPHP3	PIK3CA	AASS	C5orf53	ERO1LB	KPNA5	LOC220930	LOH3CR2A	WSB1	ZNF449
SGK269	17		AKAP13	FAM63B	GPR116	HEG1	IL6ST	LPP	CRYBG3	HIVEP1	KIAA1024	LOC100129034	MAST4	PDE4DIP	SH3PXD2A	TBC1D2B	TET2	TRAM2	UACA
SIGLEC9	17		CSF1R	FGR	ITGAM	LAIR1	LRRC25	SLAMF8	TYROBP	ATP6V0D2	CAMK1G	CD300C	CD68	GPR84	HMOX1	KCNK13	RAB42	SIGLEC5	SLC47A1
SIPA1	17		EML3	FAM89B	HYAL2	LIMD2	LTBP3	PTPRCAP	VEGFB	ABHD8	ADC	CHST12	GATSL3	ISYNA1	NR1H3	PTPN6	RLTPR	SLC9A3R2	VWA1
SLC18A3	17		ATCAY	ELAVL3	PRPH	SLC5A7	ST8SIA3	ADRB3	C5orf40	CALY	CHRM4	CMTM5	CNTN2	DUSP26	FOXD3	NOS1	SLITRK3	SOX10	SYT9
SLC25A39	17		ARMC6	C17orf89	DUS1L	GPS1	KIAA0430	PSMB3	PYCR1	SAC3D1	TUBG1	COASY	G6PC3	IMPDH1	PCYT2	PLEKHG1	SLC25A19	STXBP5	TRAF4
SMC6	17		ACTR2	AFTPH	ATAD2B	EIF2AK2	GEN1	KTN1	MPHOSPH10	PPIG	RIF1	SDCCAG1	XPO1	ZNF638	ALMS1	CCDC112	ETAA1	KIAA1598	PSME4
SMO	17		FBXO17	KRBA1	LARP6	PGBD5	TUB	ZNF853	AS3MT	C17orf51	C5orf42	C6orf168	GALNTL4	GBGT1	MAGEE1	NCRNA00086	OLFM2	PLTP	ZNF287
SNRNP200	17		CAD	CNNM3	DHX38	DHX8	HUWE1	MED12	RAP1B	TGFBRAP1	ZNF142	AGAP1	DDX23	KIAA1958	LOC729156	NFRKB	S100A10	SAP130	TMEM165
SNX16	17		C6orf182	DPY19L4	FAM91A1	GABPA	MAP4K3	OSGIN2	PCNP	PPIL4	SPAST	TTC35	C16orf87	CCDC117	DTWD1	IKZF5	KIAA1009	MARCKS	VCPIP1
SOS1	17		ARID4A	ATAD2B	BBX	CHD9	FBXO11	HEATR5B	ITSN2	SECISBP2L	AKAP9	ATRX	C12orf35	DHX57	EIF2AK3	ETAA1	PCYOX1	SERTAD2	ZNF225
SPHAR	17		AFTPH	DYNC2LI1	GABPA	NDUFA5	PCNP	RBM34	SNRNP27	YIPF4	EIF2A	GPN2	KRCC1	LYRM5	RNF121	SBDS	TERF2IP	THAP2	TMBIM4
SPTLC1	17		ISCA1	PCNP	PPP6C	PSMD5	RAB14	RMI1	SPIN1	UBQLN1	ATP6V1G1	C9orf80	ERP44	FAM120AOS	HIATL1	NAA35	RFK	SLC44A1	ZNF484
SRFBP1	17		CEBPZ	DTWD2	LYRM7	MATR3	RIOK2	SGOL2	SKIV2L2	WDR36	C5orf43	CENPK	DTWD1	GSPT1	HMGN5	LRRCC1	PPIP5K2	TFAM	ZCCHC10
SRPK1	17		C12orf48	DDX18	MAPK14	MYB	PRIM2	PUS7L	STK38	TFAM	TTK	WDR43	CMAS	GART	GATSL3	GLCE	GSPT1	HEATR3	KLHL8
STAB1	17		CSF1R	IFFO1	LILRB1	MYO1F	SCARF1	VWF	C19orf35	FES	FMNL3	GPR77	NDST2	P2RX1	PLCB2	PREX1	SH2B3	SIGLEC1	STARD8
SWAP70	17		ETS1	FRMD4B	HIF1A	JAK1	MRPS24	NHP2	POLR2I	PRMT7	ROCK1	SGMS2	SPTY2D1	USP47	ZNF271	BANK1	IKZF2	NOB1	SDCBP
TET2	17		AFF1	ANKRD50	FAM96B	HIPK1	IKZF2	N4BP2	NSUN5	SEL1L	SGK269	SYNJ2BP	ALPK1	FNIP2	GPRIN3	MANBA	PRDM10	SMAD1	STXBP5
THAP1	17		ARMC1	BCAS2	CDC27	COMMD8	CUL5	FNTA	GMFB	GOLGA7	LRRC40	2018-03-07	PAPOLG	PLDN	RNF170	STXBP3	THAP5	TRIM23	TMEM143
THOC7	17		C16orf63	GNL3	HMGB1	LSM3	PSMD6	CCDC53	FICD	GNA11	ITGB3BP	KCTD6	NDUFAF4	PITPNM2	PNRC2	SLC25A26	SS18L2	UBA3	VPS18
TJP3	17		C19orf21	CDHR5	DNM2	MMP15	MYO7B	PCDH1	SEMA4G	ACOT11	CALML4	CAPN5	CBLC	CORO2A	IL17RE	SMPD3	TMPRSS2	USH1C	VILL
TMEM121	17		CRIP2	FAM176B	HIC1	PCDHB18	PCDHB3	PCDHB5	SOX18	TUBB6	C14orf4	C1QL1	C3orf54	ELFN1	LTC4S	MYL4	OXT	PPP1R14A	WDR86
TMEM204	17		CRIP2	CYGB	EFEMP2	HIC1	HLX	PLVAP	PPAPDC3	SYDE1	TSPAN4	C3orf54	FOXS1	HYAL2	ITIH3	LIMS2	MMP17	SAMD14	2018-09-05
TMEM59L	17		CADM3	DACT3	FAM43B	GRIK5	HSPB7	PCSK2	PDZD4	SLC7A14	C12orf53	CHRNB4	CRLF1	EXTL1	JPH4	MAPT	PTPRN	SLC17A7	TBX1
TMEM59	17		CTBS	DRAM2	GNG12	HBP1	IL10RB	PPRC1	SCP2	BTD	C4orf34	FMO5	IPP	MUT	SLC44A3	TESK2	TM2D1	TNFSF10	YIPF1
TOPBP1	17		ATAD5	ATP13A3	KIAA1524	LRRC58	MSL2	QTRTD1	SMC4	SR140	ACPL2	ATR	BRCA2	BRIP1	FBXO45	POLQ	RABAC1	RBL1	RPS2P32
TP53RK	17		COMMD7	DPM1	MOCS3	RAE1	RNF114	SLMO2	TSPAN6	VAPB	ZSWIM3	C8orf33	KRT23	R3HDML	SERPINA10	SLC13A3	SPACA3	WIF1	ZNF541
TSHZ3	17		AMOTL1	ANTXR1	BNC2	C1S	CALD1	COL6A3	EVC	FBXL7	FRMD6	FSTL1	C10orf72	FAT3	IGFBP5	NLGN4X	PALLD	PLXDC2	TPM1
TSPYL5	17		AMOTL1	BNC2	C10orf72	C14orf132	FERMT2	OSMR	PEG3	SYT11	ARMCX2	DOK6	LRRC55	MGC42105	PRICKLE1	ZNF135	ZNF229	ZNF454	ZNF667
TUBA1A	17		CCL23	DSE	NCRNA00182	OR7E37P	PGAM4	POTEE	RPSAP9	UBC	LTC4S	MYL4	MYL6	RPL23AP82	RSPH9	TUBB2A	TUBB3	TUBG2	psiTPTE22
TUFM	17		C5orf41	PDF	PPP4C	SOCS5	TRAP1	ALDOA	APRT	CCDC101	COQ9	DUS2L	EIF3CL	KIF22	MAZ	MPV17L2	NSMCE1	PPIF	XPO6
TXNDC15	17		C5orf15	CSGALNACT1	DCN	DNAJB9	DRAM1	ELOVL4	EVI2A	FBXL5	FKBP7	LY96	PGCP	PJA2	PMP22	TCEAL7	TM6SF1	WIPF1	ZNF25
TYMP	17		HAPLN3	IL4I1	MYO1G	NCF1	ODF3B	SLC15A3	TNFRSF18	CTSD	GAS2L1	HSD3B7	HSPA7	IFI6	ISG20	KLHDC7B	PLEKHF1	PML	RAP2B
UCKL1	17		ADRM1	ATG4B	C20orf135	CAPN10	NPEPL1	PSMA7	RALY	RPS21	SAMD10	SGMS2	ZSWIM1	C16orf68	LIMA1	NECAB3	SLCO4A1	STS	TSSK6
UFM1	17		ABHD13	COG6	EFHA1	KIAA1704	MED4	N4BP2L2	SUGT1	UBL3	ALG5	CCDC122	COG3	IFT122	KPNA3	MRPS31	NDFIP2	TGDS	USPL1
USHBP1	17		ADAMTS10	ARHGEF15	C20orf160	KANK3	NOTCH4	ADCY4	EXOC3L2	HRC	MAPK11	PPM1F	PRCD	RASIP1	SHANK3	SLC5A4	TAL1	THSD1	TMEM88
VASN	17		ADAMTS7	CD248	COL6A1	EFEMP2	HIC1	SCARF2	AG2	APBA2	C1QTNF6	FZD2	GLIS1	IGDCC4	RGS3	SERPINH1	SPON2	TBX2	TMEM158
WDR27	17		AGAP4	C6orf134	CYP2D7P1	PILRB	SEC31B	ADAT2	B3GAT2	DNAH17	HERC2P2	KIAA1875	KLHL17	PABPC1L	PPIEL	RGL2	SNORD1C	TERT	TTLL10
WDR43	17		DDX18	LRPPRC	PNPT1	C12orf11	C16orf7	C2orf44	EPT1	GEMIN5	IL17RC	PINK1	PM20D2	SRPK1	TFAM	TRADD	TXLNG	WDR3	XPOT
XRN1	17		ACAP2	C5orf41	DTX3L	MBNL1	OTUD4	RICTOR	TMF1	ARAP2	CYLD	DNAJC13	IKZF2	JAK2	PIK3CB	PPP2R1A	RNF19A	STAG1	UBR2
ZBTB33	17		CUL4B	PHF6	ATRX	BHLHB9	ENOX2	FAM199X	IL13RA1	LHPP	PHF16	RAP2C	RBM12	RLIM	STAG2	TAB3	ZNF280C	ZNF41	ZXDB
ZBTB46	17		MAP3K12	NFATC1	ADAM8	B3GAT1	BAHCC1	BAI2	EPHB6	HCN2	IQSEC3	KCTD15	MAPK11	MFNG	NR2F1	RTN2	SEC14L1	SNED1	TRIM8
ZBTB4	17		FYCO1	ITPKB	MCC	PAFAH1B1	PBXIP1	SMG6	VAMP2	C17orf39	C1RL	EPN2	KCTD11	NLGN3	PHF15	PHF21A	PRX	SFRS2	TANC2
ZCRB1	17		CCDC104	CCDC43	CIR1	CWC15	FRG1	NDUFA5	RPAP3	SNRNP27	SPOP	SUMO1	SVIP	BPGM	C15orf58	CIDEB	PTMA	SEC62	ZMYND17
ZGPAT	17		ARFGAP1	ARFRP1	DNAJC5	LSM14B	OGFR	PRPF6	C15orf62	CEMP1	GMEB2	GTPBP5	LEMD2	NPEPL1	PPP1R12C	PRIC285	RTEL1	TMBIM6	ZNF335
ZNF521	17		ATP8B2	CDH11	CFH	FBN1	FBXL7	GLI3	OLFML1	TCF4	ADAMTS6	COL14A1	FZD1	LGI2	NUAK1	PBX3	PKD2	SSPN	TSHZ2
ZNHIT1	17		ARF5	ATP5J2	BUD31	C7orf47	C7orf59	CDK5	POLR2J	TMEM219	AP1S1	AP4M1	BCL7C	BRI3	DNAJC30	GSTK1	MOSPD3	TP53TG1	TSTD1
ADAMTS4	16		COL1A1	COL5A3	GPR4	SOCS3	ZNF469	AG2	CHSY1	COL13A1	ITPRIP	MGC12916	NHEJ1	PLAU	RGS16	SH2B3	STC1	XIRP1
AHNAK	16		AKAP13	FYCO1	MACF1	MYOF	ABT1	AHNAK2	ARHGAP21	CYTH1	ITSN1	KIAA1632	LUZP1	SRL	TBC1D7	TIMM16	TNKS1BP1	VCL
ANKRD9	16		C4orf48	CTU1	F8A1	LOC407835	NR2F6	PMS2L11	SCXB	WASH2P	AMN	PHGR1	SAMD1	SCARNA17	SH3D20	SLC7A5P1	ZNF575	ZNF703
AP2S1	16		ANKIB1	ARID4A	FNIP1	POLR2L	PPP5C	PRMT1	PSMD8	SOS2	YIF1B	ZNF800	ACOT7	C12orf44	ETFB	HRAS	SEMA3C	UBE2M
APBB3	16		ADAMTS13	AGER	CSAD	FAM193B	PVRIG	TRIM41	TTLL3	AGXT2L2	ATHL1	IL11RA	LOC150197	PPIEL	SERINC4	TMCO6	U2AF1L4	ZBTB48
APOBEC3G	16		APOBEC3D	APOBEC3F	CD2	CD74	NKG7	TNFRSF9	APOBEC3H	APOL3	C19orf38	CD8B	CP	LAMP3	LOC400759	RAB38	RAC2	RUFY4
ARFGEF1	16		CSPP1	KIAA1429	UBR5	VCPIP1	WWP1	YTHDF3	CXADR	KIAA0196	LRRCC1	OXR1	PANK1	PDP1	PHF20L1	SAMD12	SGK3	STAU2
ARGLU1	16		CG030	KIAA0907	LIG4	N4BP2L2	OGT	TPP2	ANKRD10	ARHGEF7	C9orf68	DCUN1D2	MIR17HG	NRBP1	RFXAP	SEPT7P2	THSD1P1	UPF3A
ARL5A	16		ASNSD1	C1D	2018-03-07	MMADHC	MOBKL3	PCNP	PRPF40A	UBE2W	UBXN4	YAF2	ACTR3	FAM60A	NAMPT	RFK	TAF1B	TRUB1
ARMC1	16		LYPLA1	MTFR1	NUDCD1	UBE2W	YTHDF3	CCNE2	FBXW4	GLO1	MTDH	NBN	OTUD6B	PRKD2	THAP1	TMEM67	UBE2V2	ZFAND1
ARMCX1	16		FERMT2	NAP1L3	NDN	RERG	EID3	KLHL5	NAP1L2	NUDT11	PLA2G4C	RARB	TCEAL7	TUB	ZNF454	ZNF471	ZNF542	ZNF568
ARRDC1	16		C9orf142	COBRA1	EXD3	NDOR1	RASSF7	SH3GLB2	SSNA1	ZDHHC12	AGPAT2	ASB6	C9orf16	C9orf86	HDHD3	RNF208	SIGIRR	TPRN
ATF6	16		C1orf55	C1orf58	RAB3GAP2	RBBP5	TOR1AIP1	UHMK1	CDC42SE1	LGALS8	MPZL1	PEX19	PIP5K1A	RABGAP1L	RPS6KC1	SCYL3	SLC30A1	TP53BP2
ATG2A	16		ATG9A	BCL9L	FRMD8	LRP5	MARK2	PCNXL3	PHRF1	PTPN23	SCYL1	FAM38A	NFRKB	PPARD	PRKD2	RIPK4	SYVN1	TPCN2
ATP5EP2	16		HIST1H4K	POTEE	RPL39	RPSAP9	TPI1P3	AURKAPS1	HIATL2	LOC100130932	LOC151009	LOC643387	LRRC37A2	MAP1LC3B2	PIPSL	RPL23AP7	VOPP1	ZNF90
ATP6V0B	16		BPTF	C1orf212	ERI3	GUK1	HBXIP	MLL	AKR1A1	C1orf122	C1orf50	CKLF	OAZ3	SLC24A1	TMEM125	TRNAU1AP	YRDC	ZNF317
BCHE	16		ANGPTL1	AOC3	BAI3	CDH19	DCLK1	MAP1B	SDPR	CMTM5	HTR2B	KIF5A	LRFN5	NLGN1	SCN9A	SNAP25	TRIM9	ZNF385B
BET1	16		BCAP29	CCDC132	DYNC2LI1	GTPBP10	LOC401397	NDUFA5	PCNP	THAP5	ARL4A	C1GALT1	DHX30	FGFRL1	ING3	LYRM5	SBDS	TMEM60
BHMT2	16		ANK2	BOC	DCLK1	HSPB8	MAP6	PTGIS	AOX1	AQP1	ARMC4	C2orf84	CPEB1	LOC441869	PCDH9	PRDM6	SGCG	TMEM130
BRIX1	16		CDK1	DNAJC21	FASTKD3	MKI67IP	MRPL47	PAIP1	RG9MTD1	SUB1	WDR75	DLEU1	MPHOSPH6	MTPAP	RAD1	RPP30	TARS	ZCCHC7
BTBD7	16		ATG2B	C14orf102	DICER1	HECTD1	KIAA0317	NUMB	RCOR1	SMEK1	TRIP11	BAG5	CLMN	CUTA	DCAF5	SEL1L	SPTLC2	YLPM1
BTK	16		CD180	CD53	DOCK10	KLHL6	LY86	PTPRC	APBB1IP	CECR1	CR1	CXorf21	EVI2B	HVCN1	IFNAR2	KMO	SIGLEC10	TRAF3IP3
BVES	16		MSRB3	MYLK	RBPMS2	SYNPO2	CACNA2D1	CAND2	CPEB1	DCLK2	EPHA6	FAM124A	GRM6	KCTD10	LRRC4	OR51E2	PARVA	TMEM74
C10orf10	16		CCDC80	CTGF	KCNE4	LMCD1	LRRC4C	NFATC1	NNMT	SERPING1	TIMP2	BCL6	C10orf25	C6orf204	CCL26	FBXO32	GABARAPL1	YPEL4
C11orf68	16		CASC5	DEAF1	FAM89B	LARP4	RNF121	SMC4	STX5	VEGFB	C11orf67	DNAJC4	FAM134A	LRRC29	PLA2G15	SNX15	VPS11	WBP1
C13orf18	16		ACSL6	CDHR1	HUNK	LY6G6D	TDGF1	TSPAN6	VAV3	ADRB1	AOAH	CCK	GSPT2	PTPRD	SATB2	SLC26A9	ST6GAL1	TRPV6
C14orf166	16		C14orf153	DAD1	EAPP	FKBP3	GNPNAT1	RPL36AL	TIMM9	C19orf42	C3orf33	C6orf35	GPR157	HNRNPC	NGDN	PPIL5	SIP1	VTI1B
C19orf29	16		CHERP	CSNK1G2	DOHH	FZR1	REXO1	TCF3	XAB2	APBA3	ATP13A1	ELL	KDM4B	MAP3K10	MUM1	POLRMT	SCAMP4	SF3A2
C19orf6	16		MED16	NDUFS7	REXO1	RNF126	SPPL2B	STK11	CCDC130	CSNK1G2	KLHL17	MZF1	NCLN	RIN1	SCAMP4	SIRT6	SUV420H2	ZNF653
C3orf17	16		DCUN1D1	EIF2A	KTELC1	RG9MTD1	RYK	SLC25A36	ARL6	CDKL3	EIF4A2	GTF2E1	GTPBP8	METTL6	TFDP2	TRIM59	WDR5B	ZNF670
C6orf72	16		ACTR10	AZI2	CALM2	DUSP11	LMBRD1	LONP1	REEP3	STK17B	STX12	STX7	TAB2	CCDC28A	KLHDC4	PPP3CB	SERAC1	WTAP
C8orf59	16		MKI67IP	MTERFD1	PFDN4	POLR2K	TATDN1	UQCRB	ALG8	CHCHD7	CWC15	DECR1	E2F5	GLO1	HRSP12	IMMP2L	PITPNM2	RNF19B
C9orf139	16		AMZ1	ARHGAP30	KCNJ10	MIAT	NLRC3	PARVG	SCARF1	TNFSF14	TRAF1	C22orf15	PACSIN1	PNMA3	POU3F1	RUFY4	SLC46A2	SPATC1
CAND1	16		FRS2	GTF2H3	MPHOSPH9	SCYL2	ALG10	CEP97	CNOT2	FAM3A	GNPTAB	KITLG	MDM2	METAP2	PPTC7	RAB21	SBNO1	TMPO
CCDC121	16		C1orf26	CENPQ	DDX59	ETAA1	EXTL2	ZNF19	ZNF572	C10orf58	CACNG8	CCDC15	CDKL2	CDNF	FSD1L	GKAP1	HUS1B	LOC100133991
CCDC41	16		CCAR1	DNAJC2	EIF3J	FIGNL1	KRR1	LTV1	NAA25	NEDD1	NOP58	SFRS1	WDR75	ALOX12	DDX55	HAUS6	POLD4	SMCR7
CCDC66	16		C3orf63	CCDC14	GNL3	KIAA1009	KIAA1731	NKTR	NOL8	PRPF39	SFRS12	SFRS18	ZBED5	ZRANB2	DDX26B	EXOG	GCFC1	ZNF780B
CCT7	16		MRPL12	NME1	PCGF1	PSMB7	RABEPK	SMYD5	STOML2	USP39	BCS1L	LOC100129550	POLR2D	PPM1G	PREB	PTCD3	SPR	SUCLG1
CD46	16		ADSS	AKT1	CREG1	ENPP4	POC1B	PPP2R5A	PQLC1	RANGAP1	SMYD2	TADA1	MANSC1	NEBL	PERP	SLC39A10	TSC22D1	TUFT1
CDC40	16		CASP8AP2	HBS1L	KIAA0776	MAP3K7	NUS1	FBXL4	FBXO30	FIG4	HINT3	HSF2	MED23	MTO1	PGM3	RNGTT	UBE2J1	USP45
CDCA5	16		C17orf53	CHEK1	FEN1	MCM10	NCAPH	ASF1B	C1orf135	CCNE1	CDC6	CENPO	FAM54A	MCM4	MTHFD1L	NCAPD3	TRIP13	ZNF695
CDHR5	16		ABP1	FABP1	KIAA1161	LOC646627	PDZD3	PRSS8	SMPD3	TJP3	C17orf76	C6orf27	CDHR2	ESPN	HSD11B2	MEP1A	P2RY2	PLXNA2
CDK3	16		AGER	C17orf56	CENPT	CSAD	HSF4	TTLL3	YJEFN3	C16orf79	CCDC17	CDK5RAP3	CPT1B	GOLGA2B	HERC2P2	PROCA1	WASH7P	ZGLP1
CDK4	16		CCT2	CNPY2	METTL1	MRPL11	RAN	ALKBH2	ANAPC5	DDN	DIABLO	EXOSC2	LDHB	NME1	OBFC2B	PFKM	TSFM	UNG
CDKN2BAS	16		CA1	CLCA4	CLDN8	GUCA2B	OTOP2	PYY	TMIGD1	B3GNT7	CD177	FAM5C	HSD17B2	KCNJ16	LOC728606	SLC25A34	SLC6A19	VSTM2A
CEACAM7	16		AQP8	DHRS9	FAM55D	MOGAT2	MS4A12	SLC26A3	ACVRL1	ADRA2A	C1orf125	GDPD2	GPT	HTR4	LOC646627	PADI2	PKIB	TMEM37
CEP97	16		ARL13B	C11orf30	CAND1	CCNT1	FAM63B	GET4	IL6ST	KIAA1432	RAPGEF6	RNF168	UBXN7	ZBTB11	BIN1	NUDT14	SPR	ZFAND2B
CFHR1	16		MORF4	PZP	RPL13AP20	TPI1P3	C1QTNF9	CCL23	KGFLP1	LOC100128164	LOC349196	LOC606724	LOC644936	LOC653786	LOC90586	NAIP	OPN1SW	RIMBP3C
CLIP1	16		BOLA2	FGD6	MACF1	MED13L	PPP1R12A	SF3B5	CCDC56	IKZF4	PPFIBP1	PRHOXNB	PTPN11	QPCTL	SMPD2	SSH1	TAF3	WNK1
CLSTN3	16		ATN1	HDAC7	LOC283314	MAP3K12	NCKAP5L	SYNGAP1	ADAMTSL2	ANKDD1A	BCAM	KCNC3	MC1R	NES	PBX2	PHF21A	PTPN6	SEMA4C
CNTN2	16		ATCAY	GRIK5	JPH4	KCNB1	PCSK2	SEZ6L	SLC18A3	SLC7A14	SORCS1	C10orf140	CNGB1	DCAF12L2	KIF1A	MOBP	RPH3A	STAC2
COBRA1	16		ARRDC1	C9orf69	FBXW5	FPGS	PTGES2	SSNA1	ANAPC2	C9orf114	CIZ1	DPP7	MAN1B1	NELF	RNF208	SLC27A4	TUBB2C	ZDHHC12
COG5	16		DLD	LUZP6	NAPEPLD	PEX1	RINT1	VKORC1L1	CBLL1	KLHDC10	LMBR1	PAF1	PON2	PRKAG2	SLC25A13	SLC25A40	SLC37A3	TGM1
COL14A1	16		DAAM2	FLRT2	GUCY1A3	HEG1	MPDZ	OGN	SLIT3	TMTC1	ZNF521	ABCB5	ADAMTS1	CXCL12	FAM38B	FGF7	PRRG3	SVEP1
COL1A1	16		COL1A2	ZNF469	ADAMTS2	ADAMTS4	ARSI	BGN	C11orf41	C1QTNF6	CD248	CERCAM	COL5A1	FN1	LEPRE1	MMP14	PCDHGA12	RCN3
COL4A2	16		COL4A1	CSPG4	EMILIN1	GPR124	PXDN	ADAMTS7	ARHGEF17	COL18A1	DCHS1	HSPG2	NDST1	OLFML2A	PDGFB	PLEKHG2	SH3RF3	VASH1
COX8A	16		ARID4B	NDUFS8	OTUB1	PPP1CA	SF3B5	C9orf89	FAU	GPRASP2	ITPR2	MPV17L2	NUDT22	POLR2L	TMEM54	TRAF4	TRPT1	YIF1A
CPEB2	16		FCHO2	KLF3	MFSD2B	SECISBP2L	SLAIN2	SOS2	SPOPL	USP53	ABCA5	ACAD9	CCNG2	CPEB3	HERC3	KIAA0232	TANK	TAPT1
CRYBG3	16		ANAPC11	ATXN7	BBX	CHD9	CYC1	CYLD	FAM13B	GOLGB1	MLST8	RPL8	SASH1	SGK269	TMTC2	KRTCAP3	PCK2	ZC3HAV1
CSPP1	16		ARFGEF1	CHD7	MTBP	PRKDC	TAF2	TMEM67	UBR5	WDR67	LRRCC1	MGAT1	MYBL1	NUDT18	PDE7A	SGK3	TBC1D4	TGS1
CTBS	16		C18orf32	C8orf83	EHMT2	MIER1	RNF11	TMED7	USP33	YIPF5	FUS	SH3GLB1	SLC35A5	STK17B	STX12	TANK	TMEM59	TTC33
CTNND2	16		BAALC	CCL19	CD22	GFRA1	MAL	PLD4	PRIMA1	PRKCB	RASGRP2	RSPO1	RSPO2	SIGLEC6	VAT1L	FAM5C	LRRC7	SLC27A6
CTU1	16		ALKBH6	TMEM160	UBE2S	ZNF771	ANKRD9	C2CD4D	DRD4	EXOSC6	HSPA1B	LOC401010	MYPOP	PPP2R3B	SAMD1	SCXB	TUBB3	ZNF580
CUL4B	16		LAMP2	MMGT1	PHF6	ZBTB33	BHLHB9	CCDC111	CHM	FMR1	MOSPD1	RAP2C	RBM41	STAG2	TAF9B	XIAP	YIPF6	ZNF449
CUL5	16		AASDHPPT	ALKBH8	CWF19L2	FAM76B	GABPA	NPAT	PIK3C2A	API5	C11orf54	RRM2B	SVIP	THAP1	TTC15	UBE4A	ZBTB44	ZFP91
CYCS	16		GGCT	HMMR	LSM5	LYRM7	MRPL32	MRPL35	C6orf115	CMAS	DLD	FAM96A	NDUFB5	NUPL2	PLEKHM2	TPMT	ZNF319	ZNRF2
CYP1B1	16		CCDC80	ECM2	FMO2	MGP	NALCN	NRP1	NUDT10	SFRP2	C12orf59	EBF2	LOC145820	LOC441204	PRG4	RNF175	SHOX2	SLITRK4
CYP2B6	16		CTTNBP2	CYP2B7P1	DDC	HUNK	LRRC19	SGK2	SLC39A5	TDGF1	CCK	GLYATL1	HMGCS2	PANK1	PLA2G4E	PRLR	SLC3A1	UGT2A3
CYP2D7P1	16		AGAP4	CYP2D6	DDX12	WASH7P	WDR27	ANO9	ATHL1	CATSPER2	CPNE7	HERC2P2	KIAA1875	LRP5L	NCRNA00105	PI4KAP1	PLA2G6	TNFRSF25
DDX21	16		AP3M1	DNA2	GTF2H3	IDE	LARP4	NOC3L	PARG	PPTC7	XPOT	CCS	CHUK	DDX50	POLR3A	SLC30A6	SUPV3L1	TMEM175
DDX28	16		CIAPIN1	CIRH1A	COX4NB	MRPL11	NUTF2	PDF	RPUSD2	TRUB2	ACTR3B	BPHL	DUS2L	FARS2	GOT2	RASSF6	SETD6	THAP11
DHRS9	16		ABCB11	C11orf86	CA2	CLCA4	TSPAN1	AHCYL2	AKR1B10	B3GALT5	C14orf34	C2orf88	C6orf105	CEACAM7	MMP28	MYPN	PLAC8	SPINK5
DIXDC1	16		CFL2	FAM129A	FAM73A	FILIP1	ITPR1	LCA5	NECAB1	NEXN	PLN	SLC8A1	C3orf70	ENDOU	FAAH	KCNAB1	UVRAG	WDR47
DNAJB14	16		CENPC1	ELMOD2	MAP3K2	POLK	SHOC2	SMARCAD1	AP1AR	ARL5B	ERBB2IP	FAM73A	G3BP2	HERC3	LEMD3	RAB33B	2018-09-11	USP53
DNAJC10	16		ACTR2	BBX	MATR3	RANBP2	RIF1	TLK1	TMTC3	TMX3	TRIP12	UBXN4	AGPS	ALS2CR4	ALS2	ARRB1	GSTP1	SRBD1
DNAJC24	16		AASDHPPT	ALKBH8	C11orf46	CCDC82	EIF4G2	FAM76B	HPS5	PIK3C2A	SPTY2D1	UBLCP1	API5	C6orf62	FAR1	KIAA1826	LRRC70	MTMR2
DNAJC2	16		MPHOSPH10	NAA38	NOP58	PUS7	RBM28	BRD7	CCDC41	CLCN5	E2F3	GCLC	KBTBD4	NOL10	RNF8	SET	TRIM24	UTP14A
DPP6	16		KANK2	LDB3	LMOD1	LONRF2	MORN5	MYH11	PSD	SYNM	CDON	CRTAC1	HSPB6	ITGA7	KCTD8	LRIG1	MAPK4	NAP1L6
DSTYK	16		ABL2	ARID4B	ASH1L	CAMSAP1L1	CEP350	HIP1	MTR	SLC41A1	ARNT	BCL9	ENAH	ITPKB	SLC23A2	TMOD2	TP53BP2	TUBAL3
DYNC2LI1	16		AFTPH	BET1	MATR3	SNRNP27	SPAST	SPHAR	SSB	SUMO1	C1orf156	CCDC104	ETAA1	GFOD1	MORN2	SLC7A5P1	SVIP	THUMPD2
EHMT1	16		ANAPC2	BAT2L1	KIAA0649	SEC16A	SNAPC4	USP20	ATP6V1E1	BRD3	CIZ1	DAB2IP	FAM129B	HIP1R	NBEAL2	NOTCH1	NUP188	SEMA4D
EIF3E	16		ANKRD46	TATDN1	TTC35	ZFAND1	C8orf76	E2F5	EBAG9	EIF2A	MST1R	OTUD6B	PITPNM2	RPL22	RSL1D1	RSL24D1	TFB2M	TREX1
EIF5A	16		EIF4A1	EIF5AL1	PFN1	PSMB6	RNMTL1	WRAP53	AURKB	B9D1	DULLARD	KCTD7	MLF2	MPDU1	PCCB	PPIB	SHMT2	TXNDC17
EPHA3	16		EDIL3	FAM38B	LDB2	PDE1A	RGS5	RGS7BP	TCF4	ATP8A2	CNTN4	EDNRA	LPL	MLC1	ODZ2	PDGFD	RXFP1	S1PR3
EPHA4	16		EFNA5	EIF6	MAMLD1	PIAS3	PTGER2	ANO1	ARHGEF37	BMX	DAPK1	ENTPD3	FGFR2	GABRP	MAPRE2	POU6F1	SDK2	TK2
EPS15	16		EXOC5	MIER1	OSBPL8	RLF	RNF11	ZMYM6	ZNF654	ZYG11B	ATG4B	ATG4C	AZI2	KIAA0494	OSBPL9	STK17B	ZNF101	ZNF484
ERGIC3	16		AHCY	CPNE1	EDEM2	EIF6	ROMO1	RPS21	C16orf68	EFNA1	HM13	MANBAL	MGC72080	NEU1	NUDT16L1	PDRG1	SNHG11	TRPC4AP
ERLEC1	16		DNAJB9	DUSP11	HSPA13	RAB1A	SEC62	SLC35A5	SSR3	TMED7	AFG3L1	ARF4	ASB3	AZI2	EIF2AK3	RNF13	SEC22B	TNFSF10
EVL	16		ATP8B2	GIMAP1	IFFO1	KIAA0495	LSP1	PLEKHO1	PPP1R16B	RASAL3	C14orf139	IL18BP	MAP3K3	PARVG	POU2F2	RASGRP2	TDRD10	THBS3
FABP4	16		ADIPOQ	CADM3	CD36	MGP	SFRP1	ABCA9	FMO2	GPX3	HP	LEP	LOC339524	PCOLCE2	PRL	RBP7	RERGL	ZNF676
FAM110B	16		BNC2	C10orf72	CCDC80	CHRD	DOK5	GLI3	GUCY1B3	MEIS1	RAB34	VIM	ANXA6	C1orf190	FAM198A	GPR133	LPAR4	ZCCHC24
FAM129B	16		AGRN	BCAR1	CDK9	DAB2IP	EHMT1	FAM102A	KIAA0649	LMNA	PPP2R4	SLC16A3	SLC25A25	ALDH3B1	LRRC8A	PCDH1	RGS3	ZBTB7B
FAM177B	16		C14orf64	FCGBP	REG4	AQP3	FAM189A2	GALNTL6	IL17REL	LOC100144604	NBPF7	NRAP	PTGER2	RAB3B	SLC4A4	ST3GAL4	VIT	VSIG1
FAM55D	16		CEACAM7	FAM55A	ADH1C	B3GALT1	C3orf67	CWH43	FAM23A	FAM3D	LEFTY1	LEPREL1	MUC12	PADI2	PID1	RPL10L	SLC7A8	TRPM6
FBXL8	16		ADAT3	C11orf35	FAM173A	HSF4	MIB2	NSUN5P1	RHOT2	ZFPM1	ACAP3	C20orf135	CCDC42B	DRD4	EFCAB4A	RHBDL1	SLC22A18	TRADD
FCRL5	16		ADAM6	CD79A	FLJ40330	KIAA0125	LAX1	LOC96610	MGC29506	TNFRSF17	AMPD1	C8orf80	FCRL2	IL5RA	IRF4	PNOC	POU2AF1	TSHR
FER1L6	16		B3GALT5	B3GNT6	KLF4	NEURL	REG4	ACER3	ATP2A3	BCAS1	C2orf88	CAPN9	FAM59A	LRP10	NBPF7	SERPINA1	SIDT1	ZBTB7C
FILIP1	16		ITPR1	MAP1B	SPARCL1	SYNPO2	ZEB1	ADAMTSL1	DIXDC1	FAM13C	GFAP	GJC1	KCNB1	MYOZ3	SYPL2	TRPC4	ZNF154	ZSCAN23
FLG	16		ADCYAP1R1	HPCAL4	NHSL2	RGAG4	SV2B	ZNF154	C10orf105	C16orf81	C6orf155	GRM7	HRNR	LOC148696	ODZ1	PLEKHG4B	TRIM67	ZFR2
FNIP2	16		AFF1	CPEB3	CRIM1	HIPK1	IL6ST	LCOR	NSUN5	RPP21	SEC24B	SETD7	STRN	TET2	USP53	ACER2	PAG1	STXBP5
FOXD4L3	16		AMY1A	FOXD4L6	RNASE10	TRIM74	CEACAM22P	FOXD4L2	H2AFB1	LCA5L	LOC91948	MPP4	PGLYRP2	RIMBP3C	TMOD4	TRIM50	TUBA3D	UPF0639
FRY	16		ARHGAP31	FZD4	ITPR1	RPS6KA2	SETBP1	TSHZ2	CACNA1C	CDC42EP3	IL17RD	ILDR2	LIMCH1	MATN2	NOV	PDZRN3	SOBP	SSBP2
FSCN1	16		NFATC1	SPHK1	TSPAN6	VAV3	ABLIM3	ARC	ATP8B3	C17orf82	CHST6	KCNN2	KLF2	LCK	LOC100130776	LRRC8A	TNNT1	TRNP1
FZR1	16		C19orf28	C19orf29	CSNK1G2	MED16	POLR2E	REXO1	XAB2	CD97	DAPK3	EEF2	LONP1	MAP2K2	NCLN	RANBP3	SH3GL1	TYK2
GET4	16		C7orf50	C7orf59	HIF1A	KIAA0415	ROMO1	ALCAM	CEP97	CLDN9	DAGLB	FAM3A	GBE1	GRID2IP	NECAB3	RHOD	TMED4	WIPI2
GFI1	16		B3GNT6	C20orf43	CBFA2T3	CD247	FCGBP	FFAR2	IL2RB	PTGER2	AQP3	C14orf159	EEPD1	FAM46C	GRIP2	HMSD	LCK	UGT2B4
GLRX3	16		C10orf84	CISD1	GSTO1	MEMO1	PRDX3	PTS	TBCA	TIAL1	USMG5	BTBD9	CWF19L1	KIAA0467	NDUFAB1	PPA1	TRIM62	UROS
GLS	16		AKAP11	C2orf60	FOXN2	KIAA1033	PLDN	PRPF40A	RAB11FIP2	2018-09-07	SOCS5	YAP1	YIPF4	ZMYM5	COBLL1	FSD1L	NEDD4	SNTB1
GNAI2	16		CD276	KIFC3	LAMB2	MFGE8	PLD3	SEMA6B	SH2D3C	TSPAN4	ACP2	CHST14	CYB5R3	GSN	PLSCR3	RNF122	RTN2	TIMP1
GOLGA5	16		PPP2R3C	SCFD1	SMEK1	SNW1	ATP6V1D	ATXN3	CHURC1	CTAGE5	DNAL1	FGFRL1	KIAA0831	KLRAQ1	MARCKS	MBIP	PSEN1	SLCO4A1
GPR34	16		GAPT	LEPROT	MS4A6A	MS4A7	C17orf87	CRADD	FAM151B	FBXL5	FCER1A	GPR82	HPGDS	IFNAR2	LIPA	P2RY12	RGS18	RNASE6
GTF2IRD1	16		CXCR4	FECH	LOC349114	NEK3	PRAP1	QPRT	RAB27A	RNF43	C20orf26	EPB41L1	ETV4	GPR56	NGEF	SLC22A3	SPERT	TCF7
HDAC7	16		CHD3	KIAA1949	MPRIP	MYO9B	NCKAP5L	RAI1	TNKS1BP1	CLSTN3	HEXIM1	LZTS2	NAB2	PACS1	PHF21A	PTPN14	TRIM8	ULK1
HEATR1	16		AHCTF1	NUP133	RRP15	C1orf107	DARS2	DHX9	LBR	NBL1	NUP155	POGK	SEC13	TARBP1	TBCE	TERF2	TREX1	WDR3
HEATR5B	16		AKAP9	ASH1L	GIGYF2	ITSN2	KIAA1109	PIKFYVE	SOS1	USP34	ERCC6	GPX1	KDM3A	MED23	SBF2	SPRED2	TGOLN2	TMEM131
HIPK1	16		AFF1	LRRC8B	MAGI3	MAN1A2	MTF1	PKN2	ROMO1	TET2	TRIM33	FAM102B	FNIP2	NFIA	PSMG4	SETD7	TNIK	XPR1
HIVEP1	16		ATXN1L	BIRC6	EP300	FOXJ2	IKZF4	KDM2A	LUZP1	MAST4	RREB1	SGK269	SPEN	TIMM16	TRAM2	KIF13A	RIPK1	ZSWIM6
HLX	16		ADAMTS10	CHRD	COL6A2	EMILIN1	GGT5	HIC1	HSPA12B	PPAPDC3	PTGIR	SLC22A17	SYDE1	FOXS1	GSC	PCDHGA12	TBXA2R	TMEM204
HSPA13	16		C21orf91	C5orf24	ERLEC1	GABPA	NEK7	ARL6	AZI2	BTG3	CRYZL1	DNAJB9	GNPDA2	RBM7	SPCS3	TTC33	WRB	ZCWPW2
HSPBP1	16		ISOC2	PRPF31	RUVBL2	ZNF787	AKT1S1	BCAT2	BCL2L12	CCDC61	NOC4L	PAFAH1B3	POLD1	PTOV1	RBM42	RDH13	SARS2	ZNF296
HSPE1	16		GEMIN6	HSPD1	METTL5	PFDN6	SNRPG	BOLA3	C12orf45	C2orf47	DBI	EEF1E1	HRSP12	OGFOD1	PDCD5	PDCL3	SNRPA1	WDR12
IDH3G	16		ESCO1	FAM3A	FAM58A	MATR3	NAA10	NSDHL	RICTOR	SSR4	TROVE2	UBL4A	WDR13	CDC37L1	FAM50A	G6PD	TMEM187	TRIM38
IRF1	16		C5orf56	RARRES3	TAP1	UBE2L6	ASPHD2	BATF2	CASP10	ETV7	GNLY	IL15RA	LOC400696	MOV10	PARP12	RNF19B	TAPBPL	WARS
IRX6	16		ADCYAP1R1	CIDEA	HEPACAM	KCNK4	KCNS2	LRRTM3	SGCG	ANGPT4	ATP2B2	C16orf81	CLEC4GP1	GRM7	KCNJ1	KLHL10	PCDHA13	PEBP4
ITPRIP	16		ADAMTS4	COL6A3	CYR61	FOSL2	KIAA1949	SERPINE1	SOCS3	AGMAT	ANO1	C11orf41	CHSY1	DUSP10	ENO2	MGC12916	NFKB2	PODXL
KCNMA1	16		GNAO1	LMOD1	SYNE1	CHRNA3	EPM2A	FMOD	HSPA2	KIRREL3	NTN4	PGM5	POU6F1	PTCHD1	RGS9	SMAD9	TPM1	WNT9A
KIAA0467	16		GLRX3	MAST2	SPEN	SRRM2	ZBTB40	ALX3	CC2D1B	CDK11B	CELSR2	CLCN6	CUL9	EZH1	GSTO1	LOC646471	MTOR	PRRT2
KIAA1045	16		ANK2	C1orf173	JPH4	KCNA1	NHSL2	PCSK2	PDE2A	SLC7A14	SV2B	XKR4	C10orf105	GPR182	OLFM3	RSPO1	SYN2	WNT9B
KIAA1539	16		C11orf24	CSRNP1	DGKA	FAM102A	IL4R	KIAA0913	LRRC8A	PPP2R5B	RBMX	TMEM127	TNIP1	TRANK1	B4GALT1	FBLIM1	MYD88	SLC44A2
KIF1A	16		CNTN2	GRIK5	KIF5A	SLC7A14	SPEG	ATP1A3	AVPR2	C7orf51	CAMK2B	GATA5	MAPT	RASGEF1C	RIMS4	RUNDC3A	SPTBN4	TMIE
KIF5A	16		ADD2	BCHE	CRTAC1	HSPB8	IDS	KIF1A	LOC100126784	MCC	PEG3	SCN3B	TNS1	FOXO1	LASS1	NDRG4	SCN2A	SCN5A
KLF9	16		ADAMTS1	ARHGAP24	DLC1	ETS1	FRMD4B	HIF1A	IL1R1	JAZF1	KCNE4	MCL1	NEXN	PDE4D	SSPN	GABARAPL1	GLIS3	TANC2
KLHL5	16		ARMCX1	CAV1	EML1	FERMT2	RASSF8	WWC2	ZEB2	FAM171B	OAZ2	PPAP2B	RASGRP3	RECQL	SCPEP1	TBC1D9	TNFAIP3	TRIM6
LARP1B	16		GALNT7	NAA15	PKN2	SLC10A7	SPATA5	UBA6	USO1	AP1AR	BBS7	CNOT6L	GRSF1	LIN54	RG9MTD2	SLC7A11	USP46	USP53
LEMD3	16		DNAJB14	EEA1	ITCH	LARP4	SFRS2IP	SLC38A1	STAU2	TBK1	AP1AR	APOOL	DHRS1	FAHD2A	LHPP	PLCXD2	SKIL	STK38L
LIPT1	16		C1orf156	CRBN	FANCL	GNA11	MED7	MFF	NDUFB5	ORC4L	PRKRA	UNC50	CYP20A1	GFOD1	THUMPD2	TSGA10	WDR5B	ZNF200
LOC100128164	16		CFHR1	CTAGE1	LOC284441	LOC90586	MORF4	RIMBP3C	DDX19A	FAM129C	ICA1L	LOC144571	LOC441601	TEX14	ZACN	ZNF578	ZNF826	ZSCAN5B
LOC100130932	16		ATP5EP2	ATP5L2	CTCFL	PA2G4P4	RPL39	CBWD3	CNIH4	COX5B	GTF2H2B	HBXIP	LOC728554	NHEDC1	RNF5P1	SUMO1P3	TMEM183A	WDR61
LOC100272228	16		LOC100131434	LOC389791	NSUN5P1	SDHAP1	STAG3L3	ARL13A	ASB16	C1orf63	CES8	CROCCL2	DCST2	FAM156A	HSD17B3	LOC202181	PDXDC2	PGAM2
LOC399959	16		FLRT2	GLRB	GUCY1A3	MGP	MSRB3	PRELP	BMPR1B	C10orf107	C1QTNF7	CRISPLD1	GPR1	JAKMIP2	LOC134466	MEIS1	RFTN2	TCEAL7
LOC729020	16		FUNDC2P2	LOC284441	LOC723972	PABPC3	PPIAL4C	PPIAL4G	RACGAP1P	WBP11P1	ZNF322B	CIRBP	LOC100134868	LOC641367	PRPS1L1	RQCD1	SORD	TMLHE
LRRC58	16		ARL13B	ATP13A3	ATRX	NAA50	SR140	SUZ12	TOPBP1	ZNF148	ANP32E	C3orf58	CAPNS1	CCDC117	LMBR1L	QTRTD1	SMC3	ZNHIT6
MAN1A2	16		C16orf13	HIPK1	MAP3K2	SECISBP2L	TRIM33	CCDC75	DOCK7	FAM73A	GCC2	HRAS	MRPL23	PIGL	PRDM2	SEC22B	WDR47	WDR83
MAPK11	16		ADAMTSL4	BAI2	C14orf139	FAM167B	MAPK12	NFATC1	PTRF	SHANK3	USHBP1	ZBTB46	APLP1	AVPR2	EGFL7	GAS2L1	PLXND1	UNC5A
MDN1	16		CHD7	MDC1	MLL2	MLL	PDCD11	SMG1	TET3	TPR	ZBTB24	DCTN3	MGST3	OCIAD2	POLR1A	SYNJ2	TCF20	USP24
MED4	16		GTF2F2	MRPS31	N4BP2L2	NUFIP1	RNASEH2B	SUCLA2	SUGT1	UFM1	C13orf1	CDADC1	COMMD6	KPNA3	NUDT15	PHF11	SAP18	TPT1
MFSD1	16		ACAP2	ATP6V1A	FYTTD1	ITGAV	LY96	NEK7	PLSCR4	ANKRD13A	CD302	CREBL2	GNS	LIPA	LXN	NCK1	RARRES1	TM7SF2
MIAT	16		NLRC3	PARVG	RASAL3	STAT2	ZAP70	B3GAT1	C9orf139	DBH	FAM179A	ITIH4	KCNC3	PARP15	PNMA3	RUFY4	VAMP1	ZNF80
MICAL3	16		BRD1	CARD10	CYTSA	LRP1	MTMR3	MYH9	PI4KA	SUN2	UPF1	CELSR1	CSNK1E	GSTO1	HIC2	KSR1	PLXNA2	PVRL1
MIF	16		DDTL	FAM128B	SCO2	SDF2L1	TRAPPC5	YDJC	COMT	EXOSC4	GALK1	MPST	ORAI1	PEMT	PUSL1	THAP7	TMEM191A	TMEM93
MLPH	16		CREB3L1	EREG	ERN2	QSOX1	RAE1	REG4	TCN1	TH1L	C17orf28	MAP7D2	RAPGEF3	RGNEF	SCIN	SDR16C5	VWA3B	ZBTB7C
MON2	16		CHD9	GOLGA4	RICTOR	SECISBP2L	SFRS2IP	ABCA5	AKAP9	ATP2B1	CASD1	FGD4	FRS2	PTAR1	RALGPS2	SLC2A13	STX10	SYNJ1
MRPL48	16		BANF1	CIC	CLNS1A	DPY30	EXOSC8	MRPL11	MTCH2	NIT2	PSMA1	ACTL6A	C11orf73	EMG1	IMMP1L	PTS	TMEM126A	UBE2CBP
MRPS24	16		C19orf56	C7orf30	CHCHD2	FAM96B	NDUFA13	POLD2	RPS21	TRAPPC2L	CHCHD6	KRTCAP3	NPM3	NUDT1	SWAP70	TBRG4	TOMM7	ZP3
MYCT1	16		ELTD1	EMCN	GPR116	PECAM1	SPARCL1	ZEB1	BCL6B	C2orf74	CLEC1A	DPY19L2	FZD4	GPR35	PI15	RAI14	SOX7	TCTEX1D1
NAA25	16		ACTR6	DENR	GTF2H3	KRR1	LARP4	LOC144438	PTPN11	BLVRB	CCDC41	CD151	HAUS6	PRMT2	SUDS3	UTP20	XPOT	ZNF664
NAALADL2	16		APLF	CRCP	IYD	LRRC19	RPS6KA6	SEMA3C	STK38	TGOLN2	VAV3	BEND7	EPDR1	FMO4	FREM2	GSPT2	METTL12	SNTN
NAT15	16		JMJD8	MGRN1	RAB40C	ZNF213	CARHSP1	CLCN7	COG7	CORO7	FLYWCH1	GFER	NAGPA	NMD3	PIGQ	ROGDI	TMEM8A	ZNF341
NCOA6	16		ASXL1	CEP250	CHD6	DIDO1	KIF3B	RALGAPB	TM9SF4	ADNP	ANKS1A	C20orf112	DNMBP	HNF4A	PVR	S100A13	ZCCHC14	ZHX3
NDN	16		ARMCX1	EMILIN1	FBLN5	JAM3	MYL9	OLFML3	PDLIM3	RAB34	LPAR1	PARVA	PGCP	PPP1R3C	ROR2	SELM	SLC47A1	ZCCHC24
NDOR1	16		ANAPC2	ARRDC1	EXD3	FAM73B	NOXA1	ASB6	C14orf73	FASTK	INPP5E	KIAA0649	LRDD	P2RY11	SLC34A3	SNAPC4	TESK1	TRIM11
NEURL4	16		C16orf63	CAPZA2	CNTROB	KIAA0664	MOBKL3	PFAS	PPP1R2P3	2018-09-15	SGSM2	TUBGCP6	WDR81	C1orf69	DEF6	FHOD1	GPS2	SPRN
NKG7	16		CCL5	CD247	CD8A	GZMH	IL2RB	APOBEC3G	CTSW	FASLG	GNLY	GZMA	HCST	LAG3	PDCD1	PRF1	XCL2	ZNF683
NPIPL3	16		AGAP6	LOC100132247	LOC150776	LOC339047	C2orf81	CDK11A	CRYGS	FAM71D	LOC399744	LOC729375	PDXDC2	PRH2	PSPN	RUNDC2C	SCXB	SULT1A3
NRP2	16		FBN1	FBXL7	HEG1	ITGA5	KCNE4	PTRF	STON1	TNS1	LOC100126784	MARVELD1	MID2	NAV3	NEFH	PCDHGA4	SH3BP5	SUSD5
NUFIP1	16		GTF2F2	HSPH1	KIAA1704	MRPS31	RNASEH2B	C13orf23	EBPL	FAM48A	KBTBD6	KIAA0564	MED4	NAA16	PUS7	RPIA	TP53I3	USPL1
NUMBL	16		FLNA	GLIS2	GPSM1	ITGA7	LAMB2	NOTCH3	PLD3	SHANK3	VAT1	ZNF512B	DNM1	MYADM	NAB2	PRRT1	RILPL1	TBKBP1
OLFML3	16		CADM1	CX3CR1	CXCL12	EDIL3	NDN	PDGFD	PDGFRA	CLSTN2	CNN3	DDIT4L	MYL3	PHYHIPL	PRSS23	RASL11B	SULT1C4	TRIL
ORC5L	16		ARMC10	RINT1	SSBP1	C7orf23	CHCHD3	CUL1	DUS4L	HEATR3	METTL2B	PMS2L1	POT1	PSMC2	PUS7	ST7	STRADB	TMEM60
OSCAR	16		APOE	BGN	DFNA5	ITGAM	MARCO	PILRA	SLAMF8	SLC11A1	SLC15A3	TREM2	ADAM8	CD68	CTSB	HSD17B14	SPOCD1	ZNF385A
PCMTD2	16		ITCH	RBM39	SETDB2	ADAM15	ALDOA	C11orf24	C6orf170	HSDL1	LRRC49	PCCB	PFKP	SDHA	SLC27A4	SLC2A12	TSPAN15	WDR35
PDGFC	16		ANTXR1	FSTL1	LUM	SDC2	C14orf37	C5orf13	DIO2	GLRB	GPX8	LRRC15	LRRC17	MDFIC	NDST3	PABPC4L	RARB	SHISA2
PDLIM7	16		FLNA	FSTL3	MAP7D1	PRKCDBP	SLC12A4	TAGLN	TUBB6	ACTC1	AHNAK2	ANXA6	BAI2	DBN1	DNM1	GADD45B	GNB5	ZYX
PEG3	16		AMOTL1	BNC2	MPDZ	NAP1L3	TSPYL5	ZEB1	CMYA5	KIF5A	NEFH	NPTX1	RIMKLB	RYR2	SCG2	SCN2B	SLC8A3	TECTA
PIK3C2A	16		C10orf118	CTR9	CUL5	IPO7	KIAA1033	PIKFYVE	USP47	DNAJC24	EIF4G2	ENDOG	FAR1	HPS5	KEAP1	SBF2	SPTY2D1	THAP3
PLCB3	16		ATP6AP2	GYG1	KIAA0284	KIAA1522	MICALL2	MRPL33	MYH14	PCNXL3	PCSK7	RNF13	RPS6KA4	TMEM55A	GRIN2D	MMP15	RIN1	SREBF1
PLDN	16		ARPP19	BNIP2	CASC4	COPS2	CTDSPL2	OSBPL8	TRPM7	ANP32E	GLS	KIAA1586	MFAP1	MORF4L1	SNAP23	THAP1	UBR1	ZNF280D
PMS2L2	16		PPIAL4G	RPL21	RPS26P11	SPDYE8P	FKBP1AP1	HIATL2	KGFLP1	LOC100132832	LOC200030	LOC641298	PMS2CL	PMS2L4	PMS2L5	STAG3L1	STAG3L2	TYW1B
POSTN	16		ADAM12	ASPN	COL11A1	COL5A2	RAB31	SPARC	BCAT1	CALU	FN1	IBSP	KAL1	LOX	NOX4	RAI14	RGS4	TNFAIP6
PPIA	16		PPIAL4C	RPL39	ATP5J2	C7orf28B	C7orf30	CEACAM8	CNIH4	LOC388955	LOC728554	LOC728758	NFE2L1	NME2P1	PPIAL4D	PSMC1	RP9	TOMM20L
PPIL4	16		C6orf211	CWC22	GOPC	PCNP	RPF2	VTA1	ASF1A	C16orf87	C6orf182	CDC5L	PHF10	SNX16	TTC15	ZNF184	ZNF267	ZNF672
PPP3R1	16		ATL2	BZW1	GOLT1B	MOBKL1B	PPP1R2P3	THAP5	VPS26A	GNG10	HNRPLL	LOC647288	NAMPT	PAIP1	RAB1A	RTN4	UBE2E3	UBQLN1
PREX1	16		EHD3	FMNL1	SH2D3C	STAB1	STARD8	TBC1D9	VASH1	AKR1B1	ARID5A	FGD3	RAB37	SEMA4A	STK10	TMEM110	TMEM132E	TREML2
PRKACG	16		C6orf132	FAM48B1	FBXO40	NCRNA00164	TSPYL6	WDR87	AGRP	C14orf178	C1orf223	FAM138F	GPR45	LOC145474	PAPOLB	RXFP3	TCERG1L	UROC1
PRKAR1A	16		APPBP2	BBX	C5orf41	HELZ	ITGAV	ABHD11	CACNB4	CCDC46	CENPV	NOL12	RBM43	SLC39A6	UTRN	VEZF1	WWC2	YPEL2
PRKAR2A	16		C9orf41	CTNNB1	RAD54L2	RSPRY1	SERINC5	STT3B	ADAT1	ETV3L	KBTBD7	KLHL11	MPZL3	NIPAL1	PABPN1	PXK	TSPAN5	ZNF619
PRKCI	16		ACAP2	ATP2C1	FOXN2	MFN1	NAA50	PCNP	SENP2	XPO1	ZNF148	DHX36	GMCL1	KPNA1	NCKAP1	PIK3CB	RABL3	UBA5
PRKD2	16		ARMC1	ATG2A	CNOT3	EBAG9	MNT	PRR12	SCAF1	SUPT5H	TFAM	ALDH16A1	EML2	GBAS	KCNK6	MAST3	MBOAT7	PVRL2
PRKRIR	16		AASDHPPT	API5	C11orf57	CEP57	CSTF3	GLMN	RAB6A	TMEM126B	DDX52	LOC653566	PPP2R1B	RBM7	RTN3	TMEM135	ZNF670	ZW10
PRRX1	16		ADAM12	CTHRC1	FRMD6	GFPT2	RAB31	SPOCK1	ARSI	BASP1	CLEC2B	COL24A1	DEGS1	ERMN	KLRD1	MEOX2	ODZ3	SFRP2
PTGES3	16		CACYBP	CDK1	DENR	RPAP3	SFRS3	TWF1	YEATS4	C12orf29	CDK2	ECT2	FAM60A	MPHOSPH6	MRPL42	PPHLN1	SARNP	SUMO2
PTPRM	16		AMOTL1	ATP8B2	DDR2	FBXL7	HEG1	MMRN2	MPDZ	RHOJ	ARHGAP24	ELK3	ITGB3	MMP16	RBMS3	SYNPO	THSD7A	WWTR1
PUS7L	16		ALG10	DDX18	FAM60A	IPO11	LARP4	NARG2	TFAM	TRUB1	ZBTB6	ARL5B	C12orf11	GSTCD	SLC30A6	SRPK1	STRAP	ZNF131
PZP	16		CFHR1	LOC442459	MORF4	SPDYE2	TPI1P3	CEACAM3	FKBP1AP1	FOLH1B	GRAPL	INTS4L2	KGFLP1	LOC349196	LOC90586	RBM4B	RIMBP3C	TPSD1
RAI14	16		AKT3	CALD1	CALU	CCDC88A	COL5A2	FRMD6	ITGAV	KIAA1462	MYCT1	MYO5A	POSTN	VGLL3	FAM126A	FKBP14	SLC35B4	TMOD2
RALGAPB	16		ITCH	LOC647979	NCOA3	PHF20	ADNP	CHD6	COBLL1	DLGAP4	ELMO2	KIF3B	NCOA6	NUDT8	RBM39	RPRD1B	STK4	TGOLN2
RB1CC1	16		FAM91A1	IMPAD1	ITCH	MBTD1	OXR1	PCMTD1	STAU2	UBE2V2	FAM164A	FBXO3	LPCAT2	PFN1	SGK3	SHPRH	TTC9B	ZBTB10
RBM43	16		APPBP2	BMPR2	C5orf41	DUSP19	HECTD2	POLK	PRKAR1A	ZNF136	ZNF624	C4orf12	KCTD18	LANCL1	RAB7L1	SCRN3	ZNF396	ZNF546
RCN3	16		CERCAM	CLEC11A	COL1A1	COL6A2	EFEMP2	SCARF2	BMP1	C5orf49	MMP17	MMP23B	PODNL1	PRAF2	PRSS53	RAB3IL1	SLC39A13	UBTD1
RFWD2	16		ARPC5	BPNT1	COG2	DAP3	MRPS14	PIGC	SMYD2	TADA1	TIPRL	UFC1	ARV1	GPR89A	MPZL1	POLR3C	RAB4A	ZNF124
RNF11	16		AKIRIN1	CTBS	DNAJB4	EPS15	RAB8B	RAP1A	STX12	TMEM167B	BTF3L4	HIAT1	KIAA0494	LAPTM4A	NCK1	PPP2R3B	REEP3	STK17B
RPS3A	16		EEF1A1	FUNDC2P2	RPL23P8	RPL39	RPL7	RPSA	ADK	C4orf36	C6orf47	EWSR1	HBXIP	HEXIM1	RPL15	RPL9	STX8	TMEM183A
RREB1	16		DSP	FUNDC2	MLL2	PFDN5	TRIM56	ZNF710	ARL3	C14orf43	C2orf76	HIVEP1	HK2	IFT20	ITGB1BP1	LOC389333	PIK3C2B	RAPH1
RUNDC2C	16		AGAP5	GOLGA6L5	LOC200030	MALAT1	NPIPL3	SPDYE5	BMS1P5	C3orf47	CEACAM22P	FAM129C	FAM95B1	GOLGA8B	LOC283922	RPL19P12	SCARNA17	SLC7A5P2
SACM1L	16		C3orf23	CAPN7	DCUN1D1	HIGD1A	LZTFL1	PPP1CB	SUCLG2	TMED5	UBA3	ZRANB2	C4orf29	CMTM6	DAPK3	DPH3	RPP14	SLC25A16
SCAI	16		CCDC76	DCAF17	FKTN	IFT80	PHIP	PMS1	PRPF39	SFRS11	TTC21B	ZBTB26	ZBTB44	ZNF510	CAPN1	DNAJC27	LOC728323	STRBP
SCFD1	16		ACTR10	G2E3	GMFB	SRP54	C14orf126	C1GALT1	CTAGE5	DAD1	GOLGA5	JKAMP	LOC728640	MBIP	PPP2R3C	PSMC6	REEP3	RGS10
SCN4B	16		ABCA8	ADAMTSL3	EDNRB	FAM13C	FAM163A	FHL1	PDE7B	PKNOX2	PLD4	ADCY5	CHODL	ENPP6	GPR20	NRIP2	PPAP2B	RBMS3
SEC24B	16		CNOT6L	LRBA	OTUD4	SETD7	SMAD1	SPATA5	TMEM184C	UBE2D3	USP38	USP53	CLCN3	FNIP2	HERC3	KLHL8	NFKB1	SHROOM3
SEMA6B	16		ENG	GPR4	HSPA12B	ROBO4	SCARF1	SH2D3C	VWF	ANGPTL4	ARHGAP22	CHST1	CYP26B1	FAM167B	GNAI2	PLVAP	PLXND1	PTGIR
SERINC1	16		BMPR2	C5orf41	PICALM	TAB2	TMEM30A	CCNO	FBXO30	FOXO1	GULP1	OSTM1	PIK3CA	PLSCR4	PNRC1	SMARCA1	SNX9	STX7
SKIV2L2	16		C5orf43	DHX29	GPBP1	PAPD4	PPWD1	RIOK2	SRFBP1	UTP15	CWC27	G3BP1	GSPT1	KIAA1598	KLHL22	MSH3	RAD50	TTC37
SLAMF7	16		CD38	CD48	IGSF6	IRF4	LAX1	LOC96610	SASH3	SIGLEC10	CCR2	CD244	CXCR2P1	MEI1	PLA2G2D	TARP	TIFAB	TMEM156
SLC25A10	16		C5orf41	DUS1L	GPS1	MRPL12	NDUFV1	PTGES2	PYCR1	TK1	TOR1AIP1	ARHGAP8	LLGL2	LRRC45	PRKAB2	SLC29A2	STRA13	ZNF117
SLC25A36	16		C3orf17	PHC3	PRPF39	RYK	SR140	ZNF451	ATP13A2	C2orf60	CCDC50	GCFC1	IFT80	IQCB1	UBA5	WDR5B	ZBED5	ZBTB11
SLC39A5	16		A1CF	AIFM3	CYP2B6	IHH	PRAP1	TINAG	C19orf77	C20orf151	FCGRT	GJB1	IYD	METTL7B	PCK1	SLC23A1	TBX10	VIL1
SLC39A6	16		C18orf25	CEP170	ELP2	HDHD3	KDSR	PAFAH1B1	PIK3C3	PRKAR1A	RPRD1A	BIN1	FAAH	GNS	IL17RE	KIAA1467	MAPK13	PAM
SLU7	16		C5orf41	CIR1	GPBP1	MATR3	RBM22	UBLCP1	CLK4	CSNK1A1	ECT2L	FAF2	FBXO38	HS6ST1	IK	INSIG2	TBK1	UIMC1
SMNDC1	16		C10orf84	C6orf182	PCGF6	SHOC2	SSB	UBLCP1	VPS26A	ARL13B	C10orf78	C16orf87	NCRNA00081	NOC3L	RNGTT	TRUB1	VTI1A	ZNF670
SNCA	16		DFNA5	DOK5	FBLN5	FNDC4	MSRB3	NUDT10	RHOJ	SLC22A17	SLC9A9	SYT11	TMEM200B	ADD2	FMOD	KHDRBS2	OAZ2	TTYH2
SNRNP27	16		C1D	C6orf182	MPHOSPH10	PCNP	SSB	SUMO1	ARPC3	BANP	CCDC104	COPS8	DYNC2LI1	EPPK1	INSIG2	MMD	SPHAR	ZCRB1
SNW1	16		CPSF2	GOLGA5	MED6	PAPOLA	SMEK1	WDR89	CCNK	DDX24	FCF1	GDAP1	HSP90AA1	PPP2R5C	SAV1	SETD3	SPATA7	ZC3H14
SOS2	16		ACOT7	ARID4A	CASD1	PPM1A	AP2S1	C14orf101	CPEB2	FOXN3	FRYL	KLHDC1	PDCD4	PELI2	RALGAPA1	STX10	TMEM180	TRAK2
SPEG	16		JPH2	LONRF2	MYOM1	PALM	PDZD4	PSD	REEP2	ADAM11	CDKN1C	ITGA7	KCNH2	KIF1A	L1CAM	NXPH3	PLXNB3	SLC4A3
SPHK1	16		CERCAM	FSCN1	HAPLN3	MMP14	NFATC1	NXN	PPAPDC1A	PRKCDBP	SCARF2	SLC11A1	CDR2L	GUCA1A	KIFC3	MT2A	PLK3	RAMP1
SPIN1	16		BMPR2	C9orf5	RAB14	STX17	TGFBR1	ZBTB6	ZFAND5	ZNF25	ZNF510	APH1B	C9orf30	FAM122A	PDCL	SPTLC1	TMEFF1	ZNF484
SPOCK1	16		COL10A1	FNDC1	GREM1	NTM	P4HA3	SFRP2	SSC5D	SULF1	THBS2	CDH2	CSDC2	FAP	KAL1	PLXNA4	PRRX1	SFRP4
SRP19	16		AP3S1	CETN3	PGGT1B	REEP5	UBLCP1	UTP11L	ZCCHC9	CCDC104	EXOSC9	HMGN3	MED7	NDUFV2	NMI	SNX2	TMEM167A	WDR41
SSTR3	16		C2orf85	CHRNA4	FCRL4	KCNA3	LY9	NTN3	TNFRSF13B	XCR1	ZNF831	CACNA1G	ITIH1	KCNS2	RD3	SLC12A3	ST8SIA5	WNT1
STARD3NL	16		C7orf11	C7orf25	CAPZA2	COG6	LSM5	NUPL2	PSMA2	2018-09-07	TMEM126B	C6orf57	C7orf23	C7orf28A	GBAS	RHOT1	UBE2D4	ZNF12
STAU2	16		ARFGEF1	DPY19L4	OSGIN2	RB1CC1	TERF1	UBE2W	UBXN2B	CDC14A	FAM164A	FASTK	GTDC1	HS2ST1	ISPD	LEMD3	RRM2B	SGK3
STK17B	16		ATP6V1A	C12orf23	CD69	CTBS	EPS15	RAB8B	RNF11	STK17A	STX12	ABHD5	AHR	C6orf72	HNF1A	NCK1	TIPARP	UGCG
SUCLG1	16		ATP5C1	ATP5F1	ATP5G3	BCL9L	C2orf7	CCT7	CIC	KIAA1632	MYO9B	PNO1	AHNAK2	BRP44	HADHA	MARS2	PTCD3	UQCRC2
SUZ12	16		ATAD5	CDC27	NUFIP2	PRPF40A	XPO1	CCDC43	CPD	CST3	LRRC58	MYLPF	RBM12	RHOT1	RPS6KB1	SMURF2	TRIM37	TRPM7
SYNGR1	16		APBB1	CDH23	FXYD6	GNAO1	PALM	PDZD4	SLC22A17	TUB	CACNA1B	CPAMD8	EEF1A2	GPR146	KCNG1	MPP2	2018-09-05	TTC7B
TADA1	16		C1orf43	CENPL	CREG1	GPATCH2	MRPS14	POLR3C	TIPRL	TSNAX	CD46	PIGC	PRUNE	RFWD2	RNF115	TSEN15	ZNF124	ZNF627
TAF10	16		EIF3F	NDUFB10	PPP1CA	PPP1R14B	PPP4C	VPS13C	YIF1A	ARFIP2	GPX4	MGC72080	MRPL17	NDUFAF3	NDUFS3	SIRT3	TRPT1	UFSP1
TCEAL7	16		ARMCX1	CFL2	FERMT2	GNG11	LOC399959	SDC2	SGCE	C1orf133	C21orf7	C8orf85	FKBP7	LOC134466	TMEFF1	TSLP	TXNDC15	ZNF626
TIMM13	16		ARMC6	LSM7	NCLN	POLR2E	THOP1	C19orf24	CCDC94	CD320	FARSA	FBXW9	GCAT	GCDH	LOH3CR2A	PLEKHJ1	POLD2	TIMM44
TMEM127	16		ACVR1	C3orf26	EXOSC8	TMEM140	TRANK1	ABCG1	C12orf24	CD82	FAM102A	FBLIM1	KIAA1539	MRTO4	SEC14L1	SMPD1	STIM1	TP53INP2
TMEM161A	16		APBA3	ARMC6	BTBD2	CCDC124	DOHH	DUS3L	FARSA	MRPL4	ARHGEF3	GNB1L	NLE1	PIK3R2	PPAN	SCLY	SLC19A1	ZNF74
TMEM167B	16		RAP1A	RNF11	SCP2	SH3GLB1	STXBP3	CSDE1	EVI5	HS2ST1	KIAA0494	KIAA1107	LOC389705	MEAF6	RWDD3	SH3BGR	ZMYM6	ZYG11B
TMEM200B	16		ACTA2	BOC	FEZ1	GEFT	GLI2	KANK2	MRGPRF	TAGLN	DIRC3	ENOX1	LOC728392	NACAD	PHYHD1	PNMAL2	PPAPDC3	SNCA
TMPO	16		C12orf29	C12orf48	CAND1	CDK1	ECT2	G2E3	GTF2H3	LIN9	MRPL42	NEDD1	PPP1CC	SMC4	CTSZ	GRN	LOC100128191	NR2C1
TNFSF8	16		ARHGAP25	CD226	CD28	EVI2B	GIMAP7	HCLS1	PIK3R5	PTPRC	BTLA	CXCR4	ESR1	IMPG2	RNF175	SLC16A6	SLFN12L	SMAP2
TNKS2	16		BTAF1	C5orf41	FAM160B1	JMJD1C	OSBPL8	SFRS2IP	WAPAL	ATAD1	BMPR1A	C1orf122	CPEB3	FAM178A	FAM190B	PCGF5	TBC1D12	TM9SF3
TNKS	16		MCPH1	MFHAS1	PCM1	ATP6V1B2	CSGALNACT1	DPYSL2	ENTPD4	ERICH1	HMBOX1	LONRF1	MTMR9	MTUS1	PPP1R3B	PSD3	RPL23AP53	WRN
TNNC2	16		CHMP4B	DYNLRB1	LY6G6D	PIGU	QPRT	ZSWIM3	C2orf54	C6orf123	GGT7	GNG4	ISM2	LAPTM4B	MAP1LC3A	SLC35D3	TH	TTLL2
TNPO1	16		AGGF1	BDP1	EXOC5	KIAA1033	LARP4	LYSMD3	MATR3	PAPD4	SPSB3	AGPS	ALKBH6	COL4A3BP	DDX3X	LSM11	SRBD1	TPRA1
TRIM28	16		C19orf48	POLD1	PRPF31	RUVBL2	ZBTB45	BCAT2	C8orf83	ERCC2	FBL	GRWD1	PPP2R1A	PPP5C	RBM14	U2AF2	UBE2M	USP5
TRIP12	16		CAB39	GIGYF2	MAP3K2	PIKFYVE	ROCK1	ASCC3	C11orf51	DNAJC10	KIAA1919	NBAS	RAB3GAP1	RHBDD1	TMEM89	UGGT1	WDFY1	XPR1
TSC2	16		GTF2A2	MAPK8IP3	MGRN1	PLXNB1	ROGDI	ZNF500	ARHGEF10L	FBXO31	IFT140	PKD1	PSD4	SLC26A1	SUMO2	TBC1D17	TMEM63A	TMEM8B
TSN	16		C16orf63	DDX18	MKI67IP	MOBKL3	SUMO1	TXNDC9	ASNSD1	C2orf29	FANCL	HIBCH	HK1	MITD1	MTX2	STAMBP	TRIM3	VBP1
TUBA1B	16		AURKB	CDC20	CDCA8	PSMD9	TPI1	TUBA1C	ASNA1	H2AFZ	KCTD7	KIAA1217	PNP	TAGLN2	TOE1	TUBB	TUBG1	TYMS
TUBB6	16		EMP3	GYPC	KIF17	LGALS1	PDLIM7	C1orf216	CORO6	CPT1C	CRLF1	ECEL1	LOXL3	MAP7	PTH1R	SNCG	TMEM121	TNNI2
TYK2	16		ANO8	ATP13A1	CUL9	DOCK6	FZR1	MYO9B	PNPLA6	SBNO2	ABCA7	C19orf66	C19orf71	DIP2A	MAST3	QRICH2	TBC1D9B	TNPO2
UBE2L6	16		CD74	IRF1	PSMB9	RARRES3	BTN3A3	C19orf66	CBR3	CCDC109B	DHX58	FBXO6	IFI35	LGALS9	LYPD5	RND1	RTP4	SMTNL1
UBE3A	16		C15orf29	CTDSPL2	IREB2	MTMR10	ZNF770	AGPS	AQR	C15orf41	LOC729082	MTMR15	NIPA2	SPRED1	TCF12	TJP1	TMEM87A	UBR1
UBL5	16		C19orf53	COX6B1	COX7A2	NDUFA2	SNRPD2	ATP5L	DYNLL1	EIF2C1	EIF4E2	FAM32A	MRPL14	MYEOV2	NDUFB1	NR2C2AP	PSENEN	SNRPG
UPF1	16		CHERP	KDM4B	KIAA0892	MLL4	PRR12	SMARCA4	BRD4	DOCK6	DPP9	ELL	EPS15L1	KLHL26	MICAL3	TNRC18	VPS29	ZNF646
USP8	16		IREB2	SECISBP2L	TMOD3	TRPM7	ARPP19	ATOX1	CARHSP1	CCDC75	CHMP1A	COPS2	MFAP1	PIGB	SHISA5	TRIP4	UBR1	ZNF280D
VGLL3	16		FRMD6	KCNE4	KIAA1462	NEXN	PKD2	STON1	ZEB2	BEND6	C13orf33	FGF7	RAI14	RBMS1	RECQL	RORA	SLC2A3	TWSG1
VPS13D	16		BOD1L	EIF4G3	KIF1B	LUZP1	MRPL11	MTOR	TNRC6B	C7orf68	DENND1C	FYCO1	H6PD	KIAA0562	RERE	TIMM16	TMEM131	UBE4B
VPS37A	16		CNOT7	KCTD9	MCPH1	PCM1	ATP6V1B2	ERI1	LEPROTL1	LONRF1	MTMR7	MTMR9	MTUS1	PPP3CC	SLC39A14	UBXN8	XPO7	ZDHHC2
WDR85	16		AGAP4	AGAP6	ATG4B	EXOSC2	INPP5E	MED27	NSUN5P1	PILRB	PMPCA	SDCCAG3	C7orf40	C9orf163	GTF2H4	SNHG10	SNHG7	TMCO6
WIPF1	16		GNB4	GNG2	IL1R1	MAF	RASSF2	TM6SF1	BACH2	CADM1	CPE	CYLD	ENPP2	LRRK2	NR3C1	RORA	TP53INP1	TXNDC15
XAB2	16		C19orf29	FKBP8	FZR1	KEAP1	QTRT1	SF4	TBL3	WDR83	BTBD2	CRTC1	DCAF15	INO80B	LONP1	POLL	POLRMT	ZNF574
XPO4	16		AKAP11	CENPJ	KIAA0564	NAA16	NUPL1	PAN3	PDS5B	RNF6	ZMYM2	C11orf75	IFT88	P2RX4	PSPC1	SLC7A1	TBC1D4	TPP2
YAF2	16		C11orf58	C12orf29	FAM60A	GOLT1B	OSBPL8	PCNP	PPHLN1	TWF1	ABCF3	ARL5A	ATF1	HECTD3	IRAK4	PMAIP1	SLC39A10	UBE2D1
YIPF5	16		C12orf23	C5orf15	DHX34	EHMT2	FAM114A2	PRRC1	RNF14	SEC24A	TMED7	ARL6IP5	CTBS	KDELR3	MAT2B	MFAP3	WRNIP1	ZNF335
YY1AP1	16		ARNT	ASH1L	GATAD2B	KDM5B	PRCC	PYGO2	RPRD2	TP53BP2	ZC3H11A	ADAR	COPA	DCAF6	F11R	GON4L	SLC25A44	UBE2Q1
ZBTB11	16		BBX	MBNL1	NAA50	RASA2	RICTOR	SFRS12	SLC25A36	TMF1	ZNF654	ARL13B	ARMC8	C12orf35	CEP97	MBD4	NSUN3	PEX11G
ZBTB17	16		ANAPC2	CAPZA2	CROCC	EGLN2	PEX14	PLEKHM2	ZBTB48	ZNF668	ARHGEF10L	CDK11B	LOC148413	NCDN	PQLC2	PRR24	TMEM39B	TUBB4
ZBTB47	16		CLIP3	KANK2	LAMB2	MAP1A	MRAS	PTRF	C1RL	FMOD	HTR7P1	IQSEC1	KIAA0427	PHLDB1	SDC3	SNPH	TCEAL3	TK2
ZCCHC9	16		BTF3	C5orf43	C5orf44	PAPD4	RIOK2	TBCA	CDK7	CENPK	CETN3	MOCS2	PTPN6	RBM22	SFRS12IP1	SLC38A9	SRP19	UTP15
ZMPSTE24	16		ABCE1	AKIRIN1	CMPK1	FPGT	GABPA	LRRC40	MFN1	PPP1CB	SGOL2	UBLCP1	UEVLD	UTP11L	ZYG11B	HPCAL1	ZNF642	ZNF684
ZNF407	16		ARID1A	CIC	EP400	SMG6	TLE3	WDR81	ZCCHC2	ZNF236	BOD1	FAM53B	HIVEP3	KIAA0802	ONECUT2	PHLPP1	SLC25A26	ZNF516
ZNF532	16		AMOTL1	ANTXR1	ARL4C	DDR2	ELK3	KIAA1462	KIAA1949	LAMC1	MAP1A	SERPING1	ADAM19	ARHGAP23	FAM155A	KIF26B	MLLT11	SH3PXD2B
ZNF720	16		ARID4A	CHD9	DYNC1LI2	GOPC	NDUFA5	RBBP6	2018-09-07	THUMPD1	VPS35	ZNF624	ZNF680	C17orf101	C7orf31	NGRN	TERF2IP	ZNF267
ZNF767	16		AHSA2	PILRB	AGER	BMS1P4	DCST2	GABRE	INE1	L3MBTL	LOC338799	NCRNA00107	NCRNA00204B	PPP1R3E	RG9MTD3	TMEM178	ZNF785	ZNF789
ZNF776	16		C5orf41	CHD9	FRS2	MTP18	ZNF136	ZNF17	ZNF192	ZNF224	ZNF227	ZNF45	ZNF160	ZNF211	ZNF223	ZNF432	ZNF567	ZNF586
A1CF	15		CDH17	DDC	IHH	MEP1A	MYO1A	PLA2G4F	SLC39A5	ANKRD43	ANKS4B	CDHR2	CLRN3	PANK1	TINAG	TMED6	VIL1
AARS2	15		ABCF1	CNOT3	CUL9	ILF3	PCNT	SNAPC4	SYMPK	ABCC10	BBS12	CD58	GDE1	METTL9	SPRN	SRF	SRI
ABCC9	15		CACNA2D1	KCNJ8	SOX17	WHAMML2	ADRA1A	C22orf26	CACNA2D3	CPEB1	DYNC1I1	MPPED2	RGS22	SEMA3E	SLC16A12	SLC35F1	SYT15
ACIN1	15		CHD8	KHNYN	KRI1	PABPN1	PNN	SAFB2	SPEN	SPTAN1	SRRM2	BRD2	C19orf23	CCDC88C	CIRBP	KIAA0284	SERP1
ADAMTS2	15		ADAMTS12	COL1A1	COL6A1	COL6A2	FBLN2	GPR176	WISP1	ADAMTS15	CCL18	HAPLN3	HS3ST3A1	LOXL2	LOXL3	PLBD2	SPON2
ADAR	15		BAT2L2	ETV3	OTUD7B	PARP14	PARP1	RABGAP1L	RNF213	SLC41A1	STAT1	STAT2	UHMK1	YY1AP1	ELK4	PHF15	RFX5
AGR2	15		AGR3	ANG	TSPAN13	C14orf129	C8orf75	CCDC109A	CREB3L1	GALNT5	GNA14	PTK7	SIDT1	ST6GALNAC1	STYK1	TMEM150C	WNT11
ALG5	15		COG6	EXOSC8	RNASEH2B	SAP18	UCHL3	UFM1	MOV10	MRPS31	MTRF1	NDFIP2	NFIC	POMP	SLC25A15	TGDS	TPT1
ANKRD11	15		CIC	FAM38A	MLL2	NCOR2	PHRF1	SPEN	TAOK2	ZC3H18	GYG1	HIC2	LAMA5	PPA2	PPP1R12C	ZC3H4	ZCCHC14
ANKRD50	15		AFF1	BMPR2	KIAA1109	NEK1	PJA2	2018-09-11	WDFY3	AAK1	CTSO	HDDC3	INPP5F	NT5C	PPP3CA	SPRY1	TET2
ANP32E	15		CEP135	CEP170	ESCO1	KIF14	LRRC58	NUCKS1	OSBPL8	PHIP	PLDN	RBM25	ZNF770	ARHGAP19	C6orf192	KCTD3	TCTA
APEH	15		CYB561D2	GMPPB	IFRD2	MAPKAPK3	UQCRC1	ACAA1	ACY1	CCDC51	CCDC71	DALRD3	ETHE1	NPRL2	QARS	SEC13	TUSC2
ARHGDIA	15		ACTG1	C17orf70	FKBP8	HGS	ARMC7	CHMP6	FAM100B	JOSD2	LLGL2	NACC1	SCAMP4	2018-09-09	SLC38A10	TRIM47	TSSC4
ARL13B	15		BBX	IFT80	LRRC58	MBNL1	PSIP1	RECQL	SMNDC1	ZBTB11	C3orf34	CEP97	FAM126A	GPR35	NFYB	PROS1	STARD10
ASCL2	15		C20orf134	CELP	GYLTL1B	LY6G6D	PDF	PPP4R1	REPIN1	BCL11A	BIN1	CARS2	DPEP1	LOC100190940	RASSF10	TBC1D8	TH
ATP5J	15		ATP5O	CCT8	HMGN1	LSM3	MRPL39	NDUFB5	USMG5	BRD4	C6orf203	C9orf46	CRYZL1	MGST2	MRPS6	NDUFB3	PIGP
ATP6AP2	15		LAMP2	MBTPS2	MOSPD2	RAB9A	RNF13	RP2	ACOT9	ARL2BP	DYNLT3	FBXO48	MAGED2	MOSPD1	MSL3	PLCB3	ZNF674
BMI1	15		ABI1	FBXL3	FYTTD1	MLLT10	NEK7	OSBPL8	PCNP	SPAST	ZBTB41	BBS10	CCDC126	PRKD3	SP4	THAP2	ZNF22
BRD7	15		DNAJC2	ISY1	MPHOSPH10	PAPD5	RBBP6	RRN3	SSB	C12orf57	C16orf88	DHFRL1	FANCF	MCOLN1	NOTCH2NL	USP7	ZNF534
BTBD2	15		APBA3	CARM1	MED16	MEX3D	STK11	TMEM161A	WDR18	XAB2	ZNF358	ZNF574	CRTC1	DEAF1	MOGS	PIK3R2	ZNF837
C10orf118	15		CD2AP	FGD4	PIK3C2A	SEC23IP	SHOC2	TMF1	ARHGEF38	ENPP4	MGC16275	NRL	OSBPL11	PANK3	PELI1	PLEKHA1	THAP11
C10orf84	15		COMMD2	CRIPT	GLRX3	IKZF5	MRPL33	NCRNA00081	RPL24	RSL24D1	SMNDC1	TBCA	TIAL1	C10orf78	EPPK1	RPP30	TRUB1
C11orf9	15		BARX2	CD82	DOCK5	FLJ32063	GRAMD1B	LY6G6D	MUC17	SATB2	AK3L1	C1orf21	CREG2	DKFZP434K028	EYA1	MIA2	TTC7A
C14orf129	15		AGR2	C14orf142	CEP250	CNIH	FAM118B	HIGD1A	SAR1B	SERPINB1	TC2N	TMED10	CLDN12	FRS3	NAT1	PRPF40B	TTC39B
C1QBP	15		CCT2	COPS3	EIF5AL1	NUP88	PHB2	RNMTL1	TMEM93	TSFM	YWHAE	CENPV	FXN	SENP3	SLC25A11	SORD	TXNDC17
C1orf58	15		ANKRD36BP1	ATF6	FBXO28	RBBP5	TOR1AIP2	C1orf192	CCS	CDC14C	DPM2	EGLN1	NIPAL2	RNF115	SLC25A40	TMEM11	ZNF669
C2orf28	15		BAT2L2	EIF3A	GPN1	MLL2	MPV17	RNF181	SURF1	TMEM219	BRE	IAH1	SNX17	TMEM42	VKORC1	ZDHHC4	ZNF32
C2orf49	15		C11orf1	CENPQ	WDR92	C16orf81	C1orf52	GPR31	LMOD2	LOC284009	NCR2	OR10Q1	PGLYRP2	PTCD2	PTX4	SLC35E3	ZNF572
C6orf182	15		CENPK	CYB5R4	LRRC40	MDM1	NDUFA5	PPIL4	RNGTT	SMNDC1	SNRNP27	SNX16	UTP11L	C15orf29	HMGN3	LACE1	MNS1
C6orf211	15		ACTR6	BZW1	CYB5R4	EXOC6	HBS1L	LRRC40	PPIL4	SCOC	VPS26A	VTA1	AMD1	KLHL36	LOC728640	RNGTT	SERAC1
C7orf11	15		C7orf36	LSM5	MRPS17	SFT2D3	STARD3NL	C7orf23	C7orf28A	C7orf50	CLSTN1	GBAS	HSF2BP	LOC100128822	RAB35	TMEM229B	TMEM60
C9orf5	15		FKTN	PAPOLG	PCYOX1	RABGAP1	SDF2L1	SPIN1	STX17	AIFM2	ANO6	DCAF10	ERMP1	FAM122A	RNF38	TMEM182	ZBTB34
C9orf79	15		CHRNA4	GMEB1	LOC150622	CHRNA2	CRYAA	FETUB	GOLGA6B	GRM3	LOC116437	LOC339240	LOC440896	TBC1D29	TCERG1L	ZNF648	ZSCAN10
CCDC64B	15		ALS2CL	CDK10	EPS8L2	KIFC2	MAPK8IP3	RHBDF1	SOLH	WASH7P	CNKSR1	HOOK2	LPIN3	MICAL1	PLXNB1	PTK6	SHROOM1
CCDC99	15		HMMR	KIAA1524	KIF11	KIF18A	NPM1	SASS6	SGOL2	BRCA2	CENPK	DEPDC1B	G3BP1	HOMER1	MNS1	SGOL1	ZWILCH
CCL23	15		CFHR1	HIST1H4K	NAIP	NCF1C	POM121L8P	TRIM74	TUBA1A	TUBA4B	APOBEC3A	MYL4	RASA4	RIMBP3C	SYCE1	TUBB2A	psiTPTE22
CD74	15		APOBEC3G	CD3E	CIITA	IL12RB1	SLC15A3	UBE2L6	APOL3	BTN2A2	BTN3A3	GM2A	ICAM1	IL18BP	KLHDC7B	LAG3	SLC2A5
CDC20	15		CDCA8	PLK1	TUBA1B	CCNB1	DPH2	ENO1	EPR1	KIAA1217	ORC1L	POC1A	PSMB2	PSRC1	TACC3	TMC7	TOE1
CDC45	15		CENPM	ORC1L	RAD54L	RANBP1	CHAF1B	E2F1	EPR1	GTSE1	MCM2	MCM4	MTP18	POLA2	RAD51	TRIP13	TYMS
CFH	15		C1S	CCDC80	DPYD	SERPINF1	ZEB2	CLEC2B	CRISPLD2	EFEMP1	PTHLH	TRIM22	TRPS1	VCAM1	VEGFC	WWTR1	ZNF521
CFP	15		ADORA2A	CLEC10A	EBI3	GFRA2	NCF1	PTPRCAP	RASGRP2	RASGRP4	ASGR2	C19orf35	FFAR3	ICAM4	MADCAM1	P2RX1	RSPO1
CHAF1A	15		DNMT1	LIG1	LMNB2	POLE	C13orf15	C15orf42	DOT1L	FEM1A	GABARAPL2	HDGFRP2	HNRNPM	LOC729678	MCM3	MKI67	UHRF1
CHEK1	15		C11orf82	CDCA5	GMNN	MCM6	PLK4	AADAT	BUD13	CDC25A	FAM111B	HELLS	MELK	PRIM1	RAD54B	RRM1	WEE1
CHMP4B	15		DDX27	DYNLRB1	RALY	BCL2L1	DDAH2	HMSD	HSPA4L	OSBPL2	PRPF6	PXMP4	SDC4	TM9SF4	TMEM189	TNNC2	TRPC4AP
CNTN4	15		AMPH	CNRIP1	EDIL3	EPHA3	GLT8D2	RNF180	TCF4	ZEB2	ANKRD29	C8orf42	CMAH	FHL5	PRICKLE2	SERPINI1	TMEM26
COIL	15		CBX1	CCDC43	CCDC45	MBTD1	NOL11	C17orf71	IFT74	NCBP2	NLK	POLG2	RNFT1	TLK2	TOM1L1	ZNF280A	ZNF830
COX7A2L	15		CALM2	CCT4	GPN1	NDUFB5	NFU1	RPS7	ANXA4	COMMD3	COQ5	EHBP1L1	KCMF1	MDH1	MNT	SNX3	XRCC6BP1
CPEB4	15		C5orf41	CCPG1	DMXL1	FBXW11	SEC24A	SECISBP2L	B3GNT2	EEFSEC	ELL2	HSD17B8	HTRA2	LHFPL2	MAN1A1	PAFAH1B3	TMEM52
CPSF2	15		EIF2S1	FCF1	HSP90AA1	PAPOLA	PPP2R5E	SMEK1	SNW1	ZC3H14	BAG5	C14orf174	GDAP1	SETD3	STYX	TDP1	WDR89
CPSF3L	15		DVL1	KIAA2013	PANK4	PEX14	WDR8	ZBTB48	ZNF800	CDK11B	KLHL17	LOC148413	MORN1	MUTYH	NADK	NFYC	TMCO4
CREB1	15		CWC22	MBNL1	PIKFYVE	SP3	ZBTB41	AKAP2	ANUBL1	C2orf67	HPS5	KPNA5	SENP7	SP4	SPOPL	TMEM89	ZNF430
CRISPLD1	15		ANGPT1	CORIN	DOK5	FIBIN	GUCY1A3	LOC399959	MOXD1	MRVI1	STON1	TMEM47	C21orf34	DKK2	GRIK2	GRP	STMN2
CYB5R4	15		AMD1	ATG5	C6orf182	C6orf211	ERI2	GOLT1B	MOBKL3	PDCD10	UBE2J1	VPS26A	C4orf33	COMMD8	HMGN4	LOC729176	TMEM188
CYR61	15		ADAMTS1	CTGF	DUSP1	C17orf107	EGR2	EGR3	EID3	FOSB	ITPRIP	LOC100302650	MMP19	NR4A3	RGS4	SERPINE1	THBS1
DBT	15		AGL	ANKRD13C	ATG4C	CEPT1	CLCC1	HIAT1	NRAS	ZNF644	ACADSB	C5orf33	CDC14A	HS2ST1	TRAK2	ZNHIT6	ZZZ3
DCAF13	15		COPS5	EIF3H	MRPL13	NUDCD1	SLC25A32	C8orf33	C8orf38	HRSP12	INTS8	MED30	MTERFD1	POLR2K	PRMT3	PRSS12	PTDSS1
DCK	15		COMMD8	KIAA1712	NUP54	PAQR3	PI4K2B	SRP72	DCUN1D4	HMGXB4	LIN54	RBBP4	RG9MTD2	SKA2	TBC1D15	TTC33	UBE2D3
DCN	15		C1S	CTSK	GLT8D2	LUM	BICC1	CCL2	CYP7B1	DIO2	DOK5	DPT	SERPINF1	TMEM119	TMEM45A	TPST1	TXNDC15
DCUN1D5	15		C11orf73	C11orf82	C3orf26	CLNS1A	MEMO1	PSMA1	PTS	CRAT	EED	LOC100129034	LOC727896	PPIL1	REXO2	RPP40	SLC35F2
DDX10	15		C11orf57	CWC15	LTV1	LYAR	MKI67IP	MRE11A	ZW10	ALG8	CHORDC1	EI24	FBXW5	HSP90AB1	MGAT1	NARS2	ZNF202
DDX27	15		C20orf43	CTNNBL1	DIDO1	LSM14B	PRPF6	STX16	BRSK2	CANT1	CHMP4B	GABRP	HPSE	NCOA5	SPATA2	THADA	TOMM34
DDX3X	15		BCLAF1	KDM6A	KIAA1033	MAP3K2	MRPL55	SFRS2IP	TNPO1	USP9X	CXorf38	GPX4	KIAA0528	KLF3	RBM12	TXLNG	UBR3
DFNA5	15		BCAT1	CTSL1	DOK5	GPNMB	MRAS	NOX4	RAB31	VIM	LOC134466	OSCAR	P2RX7	SNCA	UBE2E2	UCHL1	ZNF365
DHX36	15		CWF19L2	DLG1	KPNA1	OPA1	PRKCI	RYK	SENP2	SMARCA5	SPAST	ZNF146	ZNF148	CDC5L	DHFRL1	RBM12	ZMYM4
DIMT1L	15		C12orf29	C5orf44	CCT4	ERCC8	TBCA	UTP15	CCNH	CLK3	COMMD10	GRPEL2	IPO11	NDUFAF4	SLC30A5	SMN2	TMEM63B
DND1	15		AGAP5	GIYD2	MRPL41	NDUFS7	PMS2L11	SLC22A20	CCDC42B	FAM22G	HIST1H4I	LOC400931	LRRC26	PSPN	SERINC4	SHROOM1	TMEM143
DOCK4	15		CD93	HIF1A	LRRC8C	NRP1	RASSF2	ST8SIA4	TCF4	DISC1	DMXL2	ELL2	FYN	HOOK3	LEF1	MCTP1	PDE4B
DOT1L	15		CHAF1A	CSNK1G2	REXO1	SBNO2	AP3D1	CABIN1	GNA11	HCFC1	HNMT	KDM4B	MAGED2	NCLN	PCNXL3	PHYH	TSPAN31
DPM3	15		BCLAF1	C7orf55	GPX1	LSMD1	POLR2L	PTPN11	TEAD1	TRAPPC5	C6orf226	C9orf24	CNFN	DSP	DUSP23	HIST1H4J	TMEM89
E2F1	15		ADRM1	CDC45	CDK5RAP1	KIF18B	MCM2	MYBL2	POLR3K	RALY	RECQL4	SUV39H1	C16orf55	CARD6	LRRC20	OBFC2B	TRAIP
E2F4	15		ALG3	CIRH1A	COX4NB	CTU2	GALNT1	NUP93	NUTF2	POLR3E	VAC14	C16orf55	DEF8	FLAD1	LOC388796	SLC7A6OS	VPS4A
ECM2	15		ASPN	GNB4	LHFP	ZEB2	ADAMTS5	C2orf74	CCDC81	CDK14	CYP1B1	FGF1	FMO1	MS4A14	RNF180	SPESP1	UBE2E2
EDNRB	15		ARHGAP28	LPHN3	PCDH18	PDGFD	PDGFRA	RGS5	CCL11	FAM150B	FAM162B	FRZB	GDNF	GLP2R	SCARA5	SCN4B	ST6GALNAC3
EEA1	15		ATP13A3	CEP290	KIAA1033	LEMD3	MBTD1	NEDD1	UBR3	KIAA0528	PLEKHG7	RPS6KA3	STK38L	TSTA3	UHRF1BP1L	USP12	ZHX1
EFS	15		CCDC8	EMILIN1	EVC2	FBXL7	GLI3	PDGFRB	SYDE1	TRO	ARHGEF17	C10orf72	GLI2	LBH	MEX3B	SLC22A17	SORCS2
EFTUD2	15		C17orf53	ERAL1	LRRC59	MRPL10	NLE1	NMT1	SNF8	THOC4	ACLY	DBF4B	LIG3	NUP85	PNPO	PSME3	SMARCD2
EIF3A	15		MKI67	SLK	SLTM	ZRANB1	ABLIM1	AMFR	BMS1	C2orf28	DOCK1	HIST1H4J	MYST4	PDZD8	SMC3	TACC2	THRAP3
ELOVL4	15		CNRIP1	DZIP1	EFHA2	FGF7	GUCY1B3	LRCH2	QKI	SPG20	VEGFC	BEND6	CAP2	GTF2A1L	RGS17	SLFN12	TXNDC15
ELTD1	15		CALCRL	GNG11	GPR116	MYCT1	CCDC102B	CYYR1	GJA1	HOXD8	PALMD	PECAM1	PI15	SCHIP1	TCTEX1D1	TM4SF18	TRPC6
ENOX2	15		ARMCX5	BRCC3	CXorf56	DKC1	FAM122B	HNRNPH2	MTMR1	NONO	ZBTB33	ZDHHC9	ABCB7	BHLHB9	GNL3L	OCRL	TRMT2B
ENPP2	15		EDIL3	F13A1	FLI1	GIMAP6	GNG2	S1PR1	WIPF1	CD36	CEACAM21	CRHBP	MCTP1	NELL2	PPAP2B	SERPINI1	SLC47A1
ERI3	15		ATP6V0B	DPH2	EIF2B3	ITSN2	LSM10	MED13	MRPL37	POLR2G	B4GALT2	C1orf50	KTI12	MAD2L2	PARS2	POMGNT1	ZNF691
EVC2	15		BOC	C1R	CHRD	EFS	ODZ4	RFTN1	SERPING1	C12orf68	EGR2	FLJ16779	GPR21	KLHL38	LRRN2	MDGA1	ZNF835
FAM160B1	15		CDK17	CSGALNACT2	SHOC2	TNKS2	ZRANB1	BNIP2	C3orf64	MBNL1	PEX10	RAB11FIP2	RAB8B	RUFY2	SEC23IP	TUBB2C	ZNF25
FAM171B	15		CALCRL	CPNE8	ERO1LB	JAZF1	KLHL5	LRCH2	LRRC8C	PKD2	SMARCA1	ZEB2	ADPRH	CNTLN	TMEM136	TRAM1L1	TRIM6
FAM23A	15		CHP2	FAM55D	LOC646627	LRRC19	PDE6A	SCNN1B	SLC26A3	ZG16	AOAH	HTR4	MUC12	NAAA	SEMA6A	SRI	TRPM6
FAM60A	15		ARL5A	C12orf29	ERGIC2	PAIP1	PPHLN1	PTGES3	YAF2	BBS10	DDX47	ETNK1	PUS7L	SLC39A10	TMEM5	UBA2	ZNF140
FBXL15	15		ADAT3	FAM108A1	FAM173A	HPS6	SDF2L1	C17orf59	COMTD1	METRNL	MIB2	NME3	NRTN	PWWP2B	PYCARD	TMEM180	TTC15
FCER2	15		BLK	CD22	CD79B	CLEC17A	FCRL1	TCL1A	C4orf7	CNR2	FAM129C	FAM159A	MYBPC2	NPPC	P2RX2	PAX5	VPREB3
FCHSD2	15		CYLD	ENTPD1	ETS1	ITGAV	NEK1	NPAT	UVRAG	ZNF436	BACE1	CYP2U1	GPR137C	INPP5F	PHTF1	RAB25	2018-09-11
FGFR1OP2	15		GOLT1B	KIAA1033	MED21	OSBPL8	RECQL	SLC38A2	TBK1	ABCF3	ARNTL2	CRY1	ERGIC2	ETNK1	GABPB1	STK38L	TM7SF3
FLAD1	15		ACBD6	APOA1BP	E2F4	ECE2	JMJD4	METTL13	PDLIM5	PPOX	PSMB4	ROBLD3	ANKRD16	MSTO1	SNX9	TOR3A	WASL
FLNB	15		C2orf64	CCT4	CDC42BPB	CDCP1	CLSTN1	PTPN23	SPTAN1	VILL	BCAR3	CNNM4	DUSP7	MICAL2	PLXNA2	PRKCD	SHROOM3
FPR1	15		CSF3R	FPR2	LILRA5	SRGN	VSIG4	C19orf59	CASS4	FCN1	GPR77	GPR84	LILRA2	LILRB3	P2RY6	RNASE2	SIGLEC5
G3BP2	15		DNAJB14	UBA6	USO1	CPD	GRSF1	MAPK8	PRMT10	RAB33B	RASSF6	SCARB2	2018-09-11	SLAIN2	SLC10A7	TMEM184C	USP38
GAS7	15		AMOTL1	ATP8B2	C1S	EVC	LTBP2	RFTN1	BICC1	GLI2	IGFBP5	LAMA2	RUNX1T1	SDK1	TCF21	THBD	TSHZ2
GCN1L1	15		ANKRD52	EIF4G1	EP400	POLE	SART3	ATP2A2	ESYT1	GOLGA3	HCFC1	MLEC	MLXIP	OPA3	PDE6D	RAB35	ZNF740
GIMAP1	15		ABI3	EVL	FAM78A	GIMAP5	GIMAP8	RASAL3	SH2D3C	STARD8	C10orf54	CMKLR1	FGFBP2	KCNQ5	MFNG	PLCG2	PVALB
GLMN	15		ALG6	C2orf3	DDX20	RPAP2	RPF1	C3orf33	CCBL2	CCDC138	CCDC76	GTDC1	ITGB3BP	LOC728640	MTF2	PRKRIR	RABGGTB
GRIK5	15		GNAO1	GPM6A	PDZD4	REEP2	SGCA	SORCS1	SYNM	TMEM59L	C12orf53	CNTN2	KIF1A	OSR1	RNF112	SERPINA5	SOX10
GUCA2B	15		CA4	CLCA4	GUCA2A	MS4A12	OTOP2	PYY	TMIGD1	ZG16	ASPG	C11orf86	CD177	CDKN2BAS	CLDN23	GDPD2	GPT
HDAC5	15		ARAP1	ESCO2	ETF1	PBK	PCIF1	PDK2	SERPINB1	STAT5B	ACSF2	CHAD	FCHSD1	MGST1	SEMA6C	SLC25A42	TTLL1
HMP19	15		GAP43	NRXN1	PHOX2B	PIRT	PRPH	SLC7A14	SYT4	VIP	CARTPT	NEFL	NGB	PHOX2A	SORCS1	TAGLN3	ZCCHC12
HOOK1	15		ALG6	DDX18	FNBP1L	LRRC8B	MTF2	RPAP3	SASS6	SERBP1	USP1	EPT1	GIPC2	LIN37	RHOG	SLC16A1	STRBP
IBTK	15		BCLAF1	CD2AP	PGGT1B	PHIP	TMEM30A	TMF1	C1QL1	C6orf192	HMGN3	KIAA1919	NUP50	PGM3	SRBD1	SSR1	THAP11
IGF1	15		ABCA8	CILP	DCLK1	FHL1	FLRT2	JAM2	SFRP1	SHE	TMTC1	ASPA	CCDC85A	CHL1	OGN	PAPLN	PKHD1L1
INO80	15		BAHD1	HERC2	KLF13	SIN3A	SPEN	ZNF592	ZSCAN29	CDAN1	FAM82A2	PPIP5K1	RPAP1	TLN2	TP53BP1	TUBGCP4	VPS39
INTS2	15		CCDC47	CLTC	DCAF7	MED13	NOL11	RPS6KB1	TRIM37	ACAA1	BRIP1	GOSR1	HYI	KPNB1	MDK	MTMR4	TLK2
ITM2B	15		CLN5	COG6	FBXL3	FBXL5	MBNL2	OSTM1	PHF11	RB1	STX12	YPEL5	LEPR	LPAR6	N4BP2L1	SLC25A30	SNX3
KDM2A	15		C2CD3	CELF1	CPSF7	MLL	BRD2	GAB2	HIVEP1	HNRNPUL2	MADD	NUMA1	PHF21A	PPFIA1	SIK2	SIK3	TNKS1BP1
KGFLP1	15		ATP5L2	CFHR1	CXADRP2	MORF4	PMS2L2	PZP	RPL13AP20	RPSAP9	ZNF322B	CYP3A4	KGFLP2	LCA5L	LOC494141	PPP1R2P1	ZNF658
KIAA0776	15		CDC40	GABPA	SEC63	SENP6	SPAST	UBXN4	ZNF292	ARHGAP18	GOPC	IKZF5	MANEA	MED23	ST13	TMF1	ZNF451
KIAA0913	15		FARSB	LSM5	MNT	MRPS28	MYO9B	NDST2	SEC24C	FBXO18	FICD	GBF1	KIAA1539	RALGDS	RAPGEF1	SEC14L1	ZFAND3
KIAA1012	15		PIK3C3	RBBP8	RIOK3	RNF138	ROCK1	ZFP91	ZNF24	DSG2	HDHD2	IMPACT	RNF125	RPRD1A	SOCS6	ZFP161	ZNF396
KIAA1370	15		SECISBP2L	TP53INP1	AASS	ATG2B	CPEB3	FLJ10038	FRMD4B	GLCCI1	LIMCH1	SNX1	STXBP5	TAPT1	TXK	UTRN	ZDBF2
KIAA1429	15		ARFGEF1	ATP6V1C1	AZIN1	DPY19L4	MTDH	OSGIN2	TAF2	TMEM67	TTC35	UBR5	UTP23	INTS8	PDP1	STK3	TREX1
KIAA2013	15		MATR3	PEX14	SDF4	UBLCP1	ZFYVE16	CPSF3L	EFHD2	FAM164A	FITM1	FMNL2	GPN2	PQLC2	PRKCZ	RPL22L1	TMEM222
KIF11	15		CEP55	KIF20B	ANLN	ARHGAP19	C6orf167	CCDC99	DIAPH3	E2F7	EXOC6	HELLS	MKI67	NUSAP1	RTKN2	SMC4	TAF5
KIF23	15		BUB1B	FANCI	NCAPH	PRC1	CCNB2	CHRNA5	CLSPN	E2F8	FAM40B	GTSE1	KIF4A	TIPIN	WDR76	XRCC2	ZWILCH
KIF4A	15		CENPF	CENPI	ERCC6L	FANCB	GTSE1	HMGB3	KIF23	NCAPG2	NCAPH	NONO	CSTF2	DIAPH3	POLA1	PRPS1	TPX2
KIFC1	15		CDCA3	CDCA8	MCM3	RAD54L	TCF19	TROAP	TUBB	WDR62	ASF1B	BAT1	C21orf58	C9orf100	DUSP3	FANCE	IQGAP3
KLHL28	15		ARHGAP5	EXOC5	SEL1L	STRN3	TRAPPC6B	C14orf135	C14orf28	CTAGE5	HEATR5A	KATNB1	PKN2	STYX	SYNJ2BP	ZBTB1	ZFP161
KNTC1	15		C4orf21	CCDC18	CEP152	CIT	DDX55	NUP107	POLQ	TMEM194A	CBX5	CDC7	E2F7	LOC100128191	MPHOSPH9	TIMELESS	UBXN6
KRIT1	15		AKAP9	ANKIB1	CCDC132	GATAD1	MKLN1	ZNF107	B9D2	C7orf31	CNOT4	DMTF1	LUC7L2	PEX1	RSBN1L	TYW1	YIF1B
LAYN	15		CNRIP1	DNAJB5	FERMT2	GFPT2	HOPX	MRAS	NOX4	C7orf10	HOXB2	LOC344595	PPP2R2B	PRPH2	ST3GAL6	TNFAIP8L3	YPEL4
LINGO2	15		ATP8A2	BNC1	GPR123	KCNA1	LOC150622	LRRTM3	MYT1L	SGCG	CPN2	DLGAP2	GRM5	GRM7	IL1RAPL1	SORCS3	TMEFF2
LOC440944	15		AHSA2	ANKRD49	CSAD	KIAA0907	LOC100130557	SLC25A27	TRIM52	C1orf213	C2orf68	C8orf44	CYP2R1	KLHL31	LOC100270804	LOC256880	LOC400927
LOC643387	15		AGAP7	ATP5EP2	LOC100132247	LOC151009	OR7E37P	RPS26P11	TPI1P3	CLK2P	CRYBB2	FAM136B	HNRNPA3P1	LOC728554	LOC728643	LYPLA2P1	SNORA10
LPIN3	15		AHSA2	CCDC64B	ENGASE	NPEPL1	PABPC1L	PILRB	PLCG1	ZSWIM1	ANO9	CES8	FCHSD1	GABRE	LCN12	MAP1LC3A	UCKL1AS
LRRC26	15		ATOH1	C19orf20	DND1	FAM108A1	FCGBP	FUT5	LOC154761	PCDHB17	RAB26	SPDEF	ENTPD8	GPR120	GPR44	GRIN1	SERINC4
LRRCC1	15		ARFGEF1	CBX3	CCNE2	CSPP1	ERI2	HMGN5	SGOL2	SRFBP1	TAF2	TTC35	UBE2V2	PNPLA2	SGK3	SPIN4	XKR8
LSM10	15		C1orf122	C1orf212	ERI3	KIAA2018	MPV17	NDUFA13	PEF1	POLR2G	SFRS2IP	UROD	ZCCHC17	EIF3IP1	MAD2L2	NDUFS5	PPIE
LUM	15		ANTXR1	DCN	GLT8D2	RAB31	C8orf48	CTHRC1	FAM198B	GPX8	KERA	LPPR4	PDGFC	RFTN2	SDC2	TMEM47	TNFSF4
LY9	15		CD79A	IKZF1	IRF4	TRAF3IP3	BFSP2	C16orf54	C5orf20	CLECL1	DCC	FAM159A	FLT3	LILRA4	RAB39B	SNAI3	SSTR3
LYPLA1	15		ARMC1	CAPZA2	PEX2	TCEA1	TMEM68	C12orf29	C19orf54	CPNE3	KCNK6	MRPL15	NIPAL2	PLEKHF2	SLC25A16	TMEM38B	UTP18
MAFB	15		CD163	GPNMB	LAIR1	VIM	C20orf103	CHST11	COLEC12	DAPK1	HCG4	PLEKHO2	PLXDC2	TBX1	TIAM1	TMEM45A	TMEM86A
MAMLD1	15		ARHGAP24	ARHGAP31	EHD2	EPHA4	FAM129A	LRRC8C	PLXDC2	THBD	HMSD	LMO4	MAPRE2	OPRL1	ROR1	SLC16A7	SLITRK5
MAP4K5	15		ARID4A	EXOC5	KTN1	SDCCAG1	C14orf135	FAM179B	GOPC	HOOK3	KEAP1	LCA5	NIN	PGM2L1	SAV1	TET1	UACA
MCAT	15		CENPM	RPS19BP1	SCO2	TRMU	TXN2	ECHS1	FAM83F	IDH2	NHP2L1	POLR3H	PPPDE2	PRR5	SAMM50	TTLL12	TUFT1
MCTS1	15		C1GALT1C1	MORF4L2	NKRF	RBMX2	SLC25A14	VBP1	ALG13	FAM104B	MTCP1NB	NDUFA1	NUP62CL	PDZD11	RNF113A	TIMM8A	VMA21
MFSD8	15		ABCE1	AIMP1	ARFIP1	C4orf29	KIAA1712	METTL14	NRAS	THAP6	C4orf33	DCUN1D4	HSD17B11	MAPKSP1	PGRMC2	PLA2G12A	ZNF181
MLLT6	15		ACACA	EZH1	KIAA0100	PIP4K2B	RBM33	SMG5	SUPT6H	THRA	USP36	CELSR3	CEP164	LASP1	MED24	SOCS7	SRCIN1
MMP2	15		AEBP1	ANGPTL2	C1R	COL3A1	EVC	PCOLCE	PDPN	AMPH	BASP1	CPZ	CSMD2	HECW1	SDK1	ST6GALNAC5	TMEM90B
MOBKL1B	15		DCUN1D1	EIF2AK2	PPP3R1	SCYL2	ACER3	CHTF8	DUSP11	MOB2	NCOA4	PPP4R2	REEP3	TMEM19	YIPF6	ZDHHC21	ZNF101
MPST	15		C11orf2	CLDN3	COMT	MIF	NOL12	PLEKHJ1	RPS19BP1	TSPO	TST	ZNF524	C20orf151	C22orf32	GCAT	GDF15	TTC38
MRPL17	15		ARFIP2	CHCHD8	EXOSC7	METTL1	MRPL27	NDUFS3	PSMC3	SNRNP25	SNRPF	TAF10	TIMM10	ALKBH2	PEBP1	PTPMT1	SAP30L
MRPL19	15		C2orf3	CEBPZ	MRPL42	RPAP3	SSB	XPO1	AGPS	EPT1	FAM98A	HAUS6	HIBCH	IMMT	MRPL35	POLR3G	PSME4
MRPL23	15		ATP5D	CENPC1	MAN1A2	MRPS34	NDUFS6	POLR2L	RPLP2	TALDO1	TMEM160	YIF1A	ANKIB1	CARS2	COMTD1	FAM13B	WSB1
MRPL37	15		EIF2B3	ERI3	MRPS15	ORC1L	PARS2	PPIH	SDHB	TTC4	UQCRHL	YBX1	ATPAF1	CPT2	FAF1	MMACHC	SNRNP40
MRPL3	15		ACTL6A	C3orf26	MRPS22	TOMM70A	UMPS	ABHD10	ANAPC13	ATPBD4	CNBP	DENND3	DNAJC19	GMPS	RSRC1	SRPRB	TFDP2
MRPS28	15		C8orf38	C8orf76	MRPL13	MRPL15	MRPL52	NDUFC2	PEX2	TMEM70	DPH5	GGH	KIAA0913	LOC442454	MRPS23	NSMCE2	UBE2CBP
MS4A1	15		C4orf7	CR2	FCRL1	FCRL3	FCRLA	TLR10	BTLA	C13orf30	CCL19	CD22	CXCL13	FAIM3	FCRL2	LRMP	STAP1
MTMR6	15		COG6	EFHA1	ELF1	FBXL3	NUPL1	TM9SF2	ZDHHC20	ABHD13	ACSL4	DMAP1	LMBRD1	PRRG1	RAP2A	TMEM117	UBE2D1
MYH10	15		ADARB1	ARHGEF17	KIAA1462	LAMC1	MAP1A	MAP3K3	NCKAP5L	NUAK1	PKD2	ANKRD6	BACE1	LRP12	MAP7D3	SH3BP5	WASF1
N4BP2L2	15		ARGLU1	FAM48A	MED4	SETDB2	UFM1	USPL1	VPS36	ANKRD58	DUSP22	MTRF1	N4BP2L1	NHLRC3	RCBTB1	RFXAP	SUGT1L1
NACAD	15		APBB1	KIAA1614	MRGPRF	PDZD4	SHISA4	SLC22A17	TMEM200B	ANKRD53	BRSK1	CHRNB4	DTX3	EXTL1	REEP2	RYR1	SUSD2
NAP1L2	15		ANK2	ARMCX1	KCNQ5	KIAA2022	LOC644538	MYLK	COL25A1	FAM181B	FAM184A	GRIA4	HSF5	IGSF11	LRFN5	MAGEE2	WDR17
NARS2	15		BZW2	CLNS1A	DDX10	GBAS	GLO1	LRPPRC	NDUFC2	PRMT3	PUS7	AGMAT	ALG8	MTL5	PAAF1	SEMA4B	STOX1
NCK1	15		ACAP2	ARMC8	LYSMD3	MFSD1	MIER1	NMD3	PIGK	RBM7	RNF11	SLC35A5	SOLH	STK17B	TBC1D23	B3GALNT1	PLSCR1
NCKAP1L	15		CD4	CMKLR1	CSF1R	DOCK2	ANKRD44	EMR2	IL10RA	NCRNA00181	NDST2	PIK3R6	PLXNC1	PRKCB	RAB42	TIAM1	TMEM140
NCL	15		GIGYF2	HNRNPU	NOLC1	NOP58	RBM28	TAF15	TARDBP	TCOF1	C17orf44	CD3EAP	DAP	DNAJC7	GPATCH4	KPNB1	PRSS36
NCOR1	15		ANKFY1	BAZ2A	BCOR	EP300	LCOR	PAFAH1B1	POLR2A	RABEP1	SMCR8	ZNF609	ZZEF1	FXR2	KIAA0753	MYO5B	TOP3A
NEURL	15		ANO7	ATOH1	CBFA2T3	FER1L6	C12orf34	C20orf56	CACNA2D2	FAM174B	GPR44	KIAA1324	KLHL32	RAB26	RFX6	UGT2B4	WNT4
NOX4	15		CTHRC1	GFPT2	POSTN	RAB31	ST6GALNAC5	VEGFC	C5orf46	C7orf10	DFNA5	ENTHD1	LAYN	MAGEL2	PPEF1	PRRX2	SLITRK4
NPRL2	15		APEH	C3orf75	CYB561D2	P4HTM	ROCK1	RPSAP58	TUSC2	UQCRC1	EXOSC7	HEMK1	NME6	OXSM	POLR2H	STARD10	TEX264
NR2C2	15		ANKRD28	ANKRD36BP1	ATXN7	MKL2	PBRM1	ZFYVE20	ZNF621	ASB14	DDX17	EDEM1	PLCXD2	SLC35E2	SPRY3	TBC1D5	ZC3HAV1
NSMCE2	15		C8orf38	MED30	MRPL13	MRPS28	NDUFB9	PEX2	RNF139	BOD1	C8orf33	FAF1	GLG1	HK2	RAB2A	RAD51L1	SEC16A
NTN3	15		CHRNA4	CPLX3	SHISA7	AMHR2	CACNA1S	CHRNG	CLDN19	DYSFIP1	FAM57B	KCNQ2	PCDH11X	PLK5P	SSTR3	ST8SIA5	TLX2
NUCKS1	15		AHCTF1	ANP32E	ARHGAP5	ASPM	FAM20B	NUP133	TROVE2	ZBTB41	C1orf96	CBX5	CHD1L	CTCF	KCTD3	PGAP1	RBM8A
NUDT16L1	15		C16orf13	ERGIC3	FAM195A	GFER	NME3	NOSIP	SLK	SMCHD1	THRAP3	WDR44	ALS2	C11orf2	HIST1H4J	NUDT14	PRHOXNB
NUMB	15		BTBD7	KIAA0317	PSEN1	RCOR1	TMED10	WDR20	ABCD4	ALDH6A1	C14orf43	DLST	MARK3	MAX	SIPA1L1	TMEM30B	YY1
NUP54	15		ABCE1	AIMP1	ANAPC10	DCK	GRSF1	MAD2L1	RPAP2	SRP72	COPS4	DCUN1D4	INTS12	MRPL1	RCHY1	THAP6	THAP9
OLFM1	15		C14orf132	EHD3	GPR162	KIAA0495	LDOC1	MEOX1	MFAP4	SLC9A9	STK32B	THBD	BEX1	DIRAS1	NPY2R	SYT10	TSPAN11
ORAI1	15		GALK1	MIF	MRPL55	NUBP2	OGFOD2	POLR2L	SAC3D1	SELO	TAX1BP1	TDRD3	UTP14C	YIF1B	ZMYM6	KATNB1	NINJ1
PA2G4	15		CCDC58	CDK2	HNRNPL	LYAR	NACA	NOP2	NPM1	SSRP1	TSFM	ABCG1	C15orf27	C21orf45	CDC25A	MRPL51	OBFC2B
PAK2	15		ACAP2	ACTR2	ATP13A3	FBXO45	OPA1	SENP2	B3GNT5	CDV3	CEP63	DLG1	FXR1	KPNA1	KPNA4	PIGX	TBL1XR1
PCDH12	15		ARHGEF15	CD34	COL4A1	FLT4	TIE1	APLNR	BCL6B	CDH5	CHST1	FAM101B	GPR4	KDR	NOVA2	TMEM233	VASH1
PCDH18	15		FAT4	FOXF1	FOXF2	PDGFRA	C7orf58	CDH6	CNTN3	EDNRB	F2RL2	FBN2	FRZB	IP6K3	LUZP2	ROBO2	WNT5A
PDE1B	15		ADAMTS10	AOC3	HVCN1	LHFP	LOC339524	PLEKHO1	PTGIR	SV2B	VIM	EFHD1	GALNT14	GPX3	MATK	PPP1R1A	PTH1R
PDE5A	15		ATP2B4	C1QTNF7	CLIP4	FAM129A	PALLD	PHLDB2	PLEKHG1	SETBP1	GRIK2	KCTD12	MEIS2	PDE10A	ROR1	SGEF	TLE4
PDF	15		COX4NB	DDX28	SLC12A6	APRT	ASCL2	CCNE1	CCNI2	CLPB	DUS2L	EXOSC6	MGC72080	ORC6L	PRMT7	TMEM177	TUFM
PDZRN4	15		ANGPTL1	CHRM2	HSPB8	LMOD1	OGN	SYNPO2	AGTR1	ANGPTL7	C2orf40	C6orf186	FGF10	GAP43	HTR2B	KLF17	TMEM35
PFKL	15		C21orf2	C21orf33	ELMO3	FBXW5	PCNP	PWP2	2018-09-07	SLC19A1	AGPAT3	BCKDHA	C21orf70	ICOSLG	KCNC4	PDXK	RIPK4
PGAM2	15		ANAPC2	C19orf71	DRD4	GDI1	LOC100272228	LTB4R	MZF1	PNPLA7	PVRIG	RASA4P	TRADD	CACNA1F	POLM	S100A1	SLC34A3
PHOX2B	15		HMP19	NRSN1	NRXN1	PRPH	ELAVL4	GAP43	GNG3	LGI1	MYOT	NPY	PHOX2A	PIRT	SST	STMN4	TAGLN3
PKLR	15		CYP4F2	QPRT	SERPINA6	SLC23A1	SLC6A4	ZSWIM3	ABCC2	ANKRD43	DHDPSL	GPR113	PAH	PIPOX	SLC15A1	SUSD3	UMODL1
PKMYT1	15		C16orf59	CDT1	CHTF18	ZNF598	C9orf140	CCNF	F12	H2AFX	KATNB1	NOC4L	PAQR4	POLD1	RECQL4	TBL3	WDR34
PLCL2	15		DOCK8	DPYD	EFNA5	FAM189A2	FYB	PTGER2	RAB27A	AKAP5	FAM46A	FAS	FECH	LMO4	SPATA18	TLL2	TMEM106A
PLD3	15		ACP2	FMNL1	GNAI2	SLC39A13	TSPAN4	ATF5	FZD2	MAN2B1	NAGK	NUCB1	NUMBL	PLBD2	PTPN6	RELB	VAT1
PLEK	15		BCL2A1	CD53	LCP2	MNDA	ADAP2	CASS4	CCR1	CLEC7A	CSF2RB	FCN1	GPR65	HSD11B1	NLRP3	SIGLEC5	VNN2
PLN	15		ANGPTL1	MSRB3	MYLK	NECAB1	ASPN	C6orf136	CFL2	DIXDC1	HSPB8	JAM2	KLHL4	LRCH2	NEXN	SHC4	TSPAN2
PLSCR4	15		ABCA1	DCLK1	FZD4	KAT2B	MFSD1	SERINC1	SLC8A1	SPG20	TP53INP1	C12orf72	C14orf45	C3orf64	PITX1	SOAT1	YPEL2
PLXDC1	15		EGFLAM	FAM101B	GUCY1B3	IFFO1	LDB2	LZTS1	PDGFRB	PRR16	2018-09-04	ADAMTS14	BMP8A	GUCY1A2	RFX8	SGIP1	SLC6A1
PLXNC1	15		C3AR1	CD84	CYBB	FPR3	ITGA4	NCKAP1L	PLXDC2	RASSF2	ARNTL	BICC1	GPR141	KCTD12	PTGDR	SFMBT2	SLC24A4
PMS1	15		C2orf3	CCDC138	DCAF17	NARG2	PRPF40A	SFRS13A	SGOL2	WDR75	XPO1	GPR37L1	METTL8	ORC2L	SCAI	TAF1B	USP45
POLD1	15		ATAD3A	C19orf48	CHTF18	HSPBP1	LIG1	PKMYT1	RUVBL2	TMEM201	TRIM28	ALDH16A1	DHX30	LONP1	MBD3	RBM14	WDR62
POLR1A	15		CAD	HUWE1	MDN1	PDCD11	USP36	ABCC1	AMMECR1L	CHIC2	OCIAD2	PVR	S100A13	TCF20	TTLL4	URB1	XPO5
POLR1B	15		ANAPC1	GEMIN5	MARS2	STARD7	URB2	WDR12	ERCC3	MYC	NAT10	PFKM	POLD4	POLR2D	R3HDM1	TMEM185B	ZBTB9
POPDC2	15		CNN1	JPH2	LMOD1	MYL9	PLA2G5	PSD	RBPMS2	SYNM	CASQ1	CORO6	CPXM2	CSRP1	LIMS2	MPPED2	TACR2
PPIAL4C	15		PPIAL4G	PPIA	AURKAPS1	C15orf21	CEACAM8	FKBP1AP1	HIATL2	LOC347376	LOC729020	PA2G4P4	PPIAL4D	PRPS1L1	RACGAP1P	SNORA18	SNORA76
PPP1R12C	15		ANKRD11	CIC	CROCC	DMPK	GIGYF1	GLTSCR1	MLL4	PIP5K1C	PKD1	SCAF1	SPRN	ZGPAT	CCDC9	MAP3K10	MUM1
PRSS8	15		C9orf7	CDHR5	IHH	KCNK5	MMP15	MOGAT3	MUC20	OVOL1	PPP1R14D	ABP1	ACSS2	B3GNT8	EFNB1	HRCT1	SLC22A18AS
PTGDS	15		ABI3BP	CD79B	CLDN5	CLEC10A	FAM107A	MAPK10	RBP5	SLC9A9	ADRB2	C1orf186	ELANE	LCNL1	NPPC	PDE6B	TMEM88
PVRIG	15		APBB3	C5orf56	FLJ45340	NFKBID	PTPRCAP	C15orf27	HSPA7	IDUA	ITIH4	NTN5	PGAM2	PNPLA7	REC8	TRAF1	U2AF1L4
R3HDML	15		ACOT8	C20orf111	C20orf24	GTF2IRD2	LOC100190939	LOC728758	TDGF3	TP53RK	CXorf50B	HEXIM1	LOC100134368	LOC100272146	LOC652276	LY6G6F	NPFFR1
RAB43	15		F8A1	LOC100132247	LOC442459	OR7E37P	SDHAP3	TPI1P3	TRIM74	TUBA4B	C15orf58	LOC154761	MSMP	RPS27A	SEC1	ZMYND17	ZNF534
RANBP1	15		CDC45	DTYMK	POLR2F	ARHGEF37	CALCOCO1	CHEK2	DRG1	FAM161B	MRTO4	PHF1	PHF5A	RAB5B	RABGAP1	TRMU	UBE2L3
RASGRP1	15		FYB	SH2D1A	THEMIS	TIGIT	ADAM28	CD226	CD28	IKZF3	IL18R1	KIAA0922	MGC12916	NCRNA00158	PPM1K	SLFN12L	SP140
RBBP5	15		ANKRD36BP1	ATF6	C1orf107	C1orf124	C1orf58	FAM20B	GPATCH2	NUP133	RAB3GAP2	APOOL	EGLN1	POGK	ZNF281	ZNF669	ZNF678
RBM27	15		BDP1	C5orf24	CSNK1A1	DDX46	SMAD5	TCERG1	WDR36	G3BP1	ITGA2	KDM3B	PHAX	PRPF40A	PURA	RAD50	RPS2P32
REG4	15		CTSE	MUC2	SPINK4	CHST5	F3	FAM177B	FER1L6	GPR120	IL1R2	MLPH	NBPF7	PLA2G2A	SPDEF	TCN1	VSIG1
RGS2	15		ADAMTS1	FGF2	GEM	GPR183	IL1R1	LYVE1	PHLDB2	PLEKHO1	RGS1	DAPK1	HRASLS5	SPON1	TMEM45A	TSC22D3	UST
RHBDL3	15		ARSB	CBFA2T3	ABCA4	DRP2	FGL1	GP9	GRIP2	HSPA2	KIF19	MTUS2	RASD2	SDK2	SIPA1L2	SLAIN1	SMAD9
RNF13	15		CCDC90B	COMMD2	ERLEC1	LMBRD1	RYK	SLC35A5	ATP6AP2	DBR1	FHOD1	FYTTD1	KLHL24	PLCB3	RAB7A	SUMO2	TMEM188
RPS21	15		AHCY	ERGIC3	FAU	MRPS24	PSMA7	ROMO1	RPS16	ATP5E	FGD4	LIMA1	PQBP1	SGMS2	TMEM101	TNIK	UCKL1
SAMSN1	15		EVI2A	FYB	LCP2	PTPRC	SRGN	CD80	CD86	IL2RA	IL7R	KYNU	MS4A7	RGS18	SLA	ST8SIA4	TDO2
SASH1	15		CEP170	FAM63B	REV3L	ROMO1	SECISBP2L	ZFP106	ALS2	ARID5B	C6orf192	CRYBG3	DMXL2	H2AFJ	RNF125	SACS	SETD7
SCARA5	15		ADH1B	DNASE1L3	EDNRB	ITGA8	PDE1C	RBP5	WNT2B	ELANE	ENPP6	FAM135B	HPSE2	NRG1	SCUBE1	SLCO2A1	ZNF536
SCN3B	15		C1QTNF7	DCLK1	JPH4	KIAA2022	KIF5A	MAB21L1	PRELP	SCG2	ZFHX4	MAGI2	SLITRK3	SPTBN4	STXBP5L	SYP	ZNF843
SEMA3C	15		ACOT7	AP2S1	BMPR2	C19orf48	CCDC132	CRIM1	CTTNBP2NL	CTTNBP2	FNDC3B	NAALADL2	PCMTD1	PRMT1	VPS41	DAB2	PTPRB
SERPINE1	15		CTGF	CYR61	INHBA	ITGA5	ITPRIP	ANGPTL4	F2RL3	GADD45B	LMCD1	MT2A	NR4A3	PER1	RGS3	STC1	TSC22D3
SGCD	15		ANTXR1	CALD1	GUCY1A3	MSRB3	SLC24A3	ADCY2	ASPN	BNC2	FIBIN	GPRASP2	GREM1	LRRC17	PCDH7	PLXNA4	RASSF8
SGK1	15		ADAMTS1	C17orf91	CD69	HCLS1	MCL1	PDE4B	PRDM1	SLA	ACER3	B4GALT1	CCRN4L	ENTPD3	RCAN1	RELL1	SERPINA3
SGTA	15		C19orf25	CSNK1G2	NCLN	POLR2E	SF3A2	THOP1	BSG	C19orf22	C19orf24	CCDC94	CDC34	ELOF1	KLF16	MAP2K2	SCAMP4
SGTB	15		AP1S2	DNAJB4	PHTF2	RAB8B	TRIM23	KPNA5	NHEDC2	OSTM1	RAB11FIP2	RAB7L1	RDX	RHOQ	RRAGD	SLC35B4	SP4
SHE	15		S1PR1	TEK	CCDC85A	COL4A4	CUBN	FAM124A	FAM124B	IGF1	LMO2	MCTP1	MMRN1	PPAP2B	PRKCH	TLL1	ZNF366
SLC10A7	15		ARFIP1	C4orf29	C4orf41	ELF2	G3BP2	GALNT7	LARP1B	TMEM184C	UBE2D3	ALPK1	PGRMC2	SEC24D	SMAD1	TRIM2	USP38
SLC22A20	15		AGAP11	DND1	F8A1	SLC5A10	SPDYE8P	TBC1D3H	TRIM74	EVPLL	FAM122C	FAM71D	GUCY1B2	SCARNA17	SGK494	UPK3B	ZNF837
SLC44A4	15		C4orf19	CCRL2	FAM84A	FUT3	FUT6	GGT6	HEPH	MAOA	NR3C2	PRR5L	CA12	FAM3D	LARGE	MGLL	SLC44A3
SMAD5	15		AFF4	C5orf24	CEP120	CSNK1A1	MATR3	C2orf67	FAM169A	FSD1L	PCYT2	PEPD	PRKCZ	PTAR1	PWWP2A	RBM27	RFESD
SMC5	15		AFTPH	BCLAF1	C14orf106	CD2AP	GOLGA4	KIF27	PSIP1	PTAR1	STX17	TMF1	VPS13A	BCKDK	SMC2	UBQLN1	ZFAND5
SNHG11	15		ACTR5	C20orf4	DYNLRB1	ERGIC3	GSS	SNORA39	TRPC4AP	UQCC	ZSWIM1	ZSWIM3	GPR126	LOC388796	NECAB3	SFT2D3	UGT8
SNRPD2	15		COX6B1	MRPL14	NME1	RPS11	SNRPF	TIMM50	UBL5	C19orf53	DIABLO	GEMIN7	PSMB1	PSMD8	SAE1	TRMT112	ZNRD1
SNX4	15		LMBRD1	MFN1	NDUFA5	PDCD10	SCP2	SPAST	TBC1D23	ZNF148	BCKDHB	CXXC1	ENPP4	IFITM4P	PDCD4	RWDD3	SLC35B3
SOX17	15		ARHGEF15	C20orf160	CLEC14A	GRRP1	HSPA12B	MMRN2	TBXA2R	TIE1	ABCC9	CLDN5	DHH	ECSCR	GALNT14	ITIH3	TBX1
SP1	15		ARID2	ATF7	ATXN7	BAZ2A	ROMO1	CTNND1	DNAJC14	IKZF4	IQGAP1	ITGA2	KIAA2018	NUDT14	RAB5B	TAOK3	TMTC2
SPOPL	15		ATP11B	CPEB2	CREB1	EDEM3	FAM73A	FCHO2	GPD2	2018-03-07	MORC3	G6PC3	GALNT3	GCC2	KIAA1715	RND3	SLC25A24
SRP9	15		ARPC5	CALM2	H3F3A	NDUFB5	NSL1	TFB2M	TIPRL	ACTN4	DCTN1	DHX38	GLRX2	LYPLAL1	RAB4A	TMEM50B	TMEM9B
SRPX	15		CADM3	CCBE1	CRLF1	DNAJB5	EHD2	FNDC4	GAS1	GYPC	MEOX2	NPR1	WISP2	EXTL1	FAM124A	STEAP4	UCHL1
SRRM2	15		BTBD12	C12orf51	CRAMP1L	KIAA0467	LENG8	RBM33	SPEN	ACIN1	ADI1	C14orf142	GIGYF1	MBD6	MLL4	SYNGAP1	ZXDC
ST8SIA4	15		GIMAP4	ITGA4	SAMSN1	TFEC	C20orf197	CD200	DOCK4	GJA1	GLIPR1	IRAK3	2018-03-01	NCRNA00189	PLA2G7	ST3GAL6	ZNF804A
STAG1	15		BCLAF1	DENND4A	IREB2	LATS1	NDUFS8	RASA2	RIF1	TCEB2	UBXN7	XRN1	ZNF148	ATOX1	CNO	CTCF	TUBA4A
STAT2	15		KIAA1632	PIK3CD	TRIB2	TRIM22	XAF1	ADAR	CX3CL1	KIAA0226	MIAT	NLRP1	RBMS2	SS18	SSH1	STAC3	TANC2
STAU1	15		ADNP	ARFGEF2	C20orf43	YWHAB	ATP9A	C20orf108	CABLES2	CSE1L	ELMO2	PPP1R3D	PTPN1	RAB22A	RNF114	SERINC3	VAPB
STK4	15		ADNP	NCOA3	RALGAPB	TOP1	YWHAB	ABHD14A	AKR1A1	C12orf57	DEGS2	DHRS4L2	PHACTR2	RAB22A	SERINC3	TTPAL	WDR35
STX10	15		DCAF15	FBXW9	LSM7	MAP3K2	MED13	MKLN1	MON2	MRPL4	MRPL55	NDUFA13	NDUFB7	SOS2	TLK1	PSMG4	SNHG9
STYX	15		CPSF2	EXOC5	G2E3	KLHL28	SNAPC1	TMX1	TRAPPC6B	AP4S1	C14orf28	KPNA5	LIN52	MBIP	RAB2B	RGS10	ZFAND2B
SYNGAP1	15		C20orf117	CLSTN3	IKZF4	LDB1	MED12	MYO9B	NXF1	PRDM15	RING1	SAMD4B	SFRS8	SIN3B	SRRM2	TEAD3	TMEM151B
TBC1D23	15		ACAP2	DCUN1D1	PCNP	PDCD10	SLC35A5	SNX4	CHMP2B	KCNJ11	NCK1	NSUN3	PLSCR1	PPP1CB	RABL3	SLC35B3	TIPARP
TCEA2	15		MFAP2	PALM	RND2	SLC22A17	BRSK1	C16orf5	C16orf86	CILP2	CTSF	GAMT	GPSM1	KCNJ12	PCSK1N	PHYHD1	PRAF2
TCOF1	15		HBP1	ILF3	LARP1	NCL	SAFB	TCP11L2	CBX2	CD59	CHIC2	CYP3A4	GEMIN5	HNRNPA0	KLHDC2	NECAP2	XRCC1
TEAD1	15		ARHGEF12	ATRX	BMPR2	CEP170	FAM190B	JMY	UQCRC1	USP34	USP47	CBR1	CLDN7	DPM3	EHBP1	ZAK	ZFHX3
TECPR1	15		C17orf42	DPY30	LRCH4	MNT	MRPS22	MRPS23	RAPGEF1	TRIM56	WDR81	ZZEF1	CHPF2	CMIP	STK10	TPCN1	TTYH3
TEK	15		A2M	APLNR	JAM2	MEOX1	MMRN2	S1PR1	SHE	FGD5	GSTM5	MEF2C	NEGR1	PTGS1	PTPN5	RCAN2	THBD
TFAM	15		ABCE1	AMD1	CDK1	DDX18	SRFBP1	TRUB1	WDR43	CISD1	MPP7	PRKD2	PUS7L	SRPK1	UBA2	UBE2D1	ZNF22
TFEC	15		CLEC7A	CYBB	EVI2A	MNDA	PTPRC	ST8SIA4	ATP8B4	CPVL	LIPA	2018-03-01	MIR155HG	NLRC4	NPL	SAMHD1	SLFN12
TGDS	15		ABHD13	ALG5	C13orf37	CUL4A	GPR180	IPO5	KPNA3	NDFIP2	PCID2	RNASEH2B	UFM1	UGGT2	C13orf27	KCNC4	SLC24A6
TGOLN2	15		AFTPH	FAM158A	HEATR5B	NAALADL2	POLR2L	RALGAPB	ROCK2	C11orf20	CTTNBP2NL	KIAA0232	LY75	OCRL	PLCXD2	RNF103	VPS24
THSD7B	15		CHRNB4	GRIN2A	KCNA1	KCNB1	KCNK2	LOC255167	MGP	NTRK3	PRG4	RGAG4	ACTN2	C1orf114	DACH2	IGSF10	LRRC3B
TLK2	15		ANKRD40	APPBP2	CCDC45	CCDC47	COIL	DCAF7	INTS2	MED13	RPS6KB1	C17orf80	GGNBP2	NLK	POLG2	TUBD1	ZNF652
TMEM125	15		AKR1A1	ATP6V0B	C1orf172	C1orf210	HMGCL	PTPN11	TMEM53	TMEM54	UQCRC1	BSPRY	ELOVL1	FAAH	PDZK1IP1	S100P	ZAK
TMEM160	15		C4orf48	CCDC85B	CTU1	F8A1	FAM108A1	GCSH	LYPLA2P1	OR7E37P	TRAPPC5	C19orf43	CYBA	MRPL23	OSBPL9	SDHAF1	TMEM191A
TMEM47	15		CALCRL	CALD1	FERMT2	GREM1	GUCY1A3	LUM	ANGPT1	CRISPLD1	EID1	HDGFRP3	LRCH2	P2RY14	RASSF8	TSPAN2	ZNF568
TMEM90B	15		ANGPTL2	CTHRC1	CTSK	HTRA3	ISLR	MMP2	MXRA8	RAB34	RFTN1	SERPINF1	CNIH3	DOK5	FAM19A1	GPR68	NKAIN4
TMX3	15		CDK17	KDSR	KIAA1033	MALT1	MIB1	PPP1R12A	RECQL	TMTC3	ZNF271	C18orf54	DNAJC10	LMAN1	MEX3C	OGFRL1	POLI
TNFAIP8	15		ACOT8	ANXA1	C5orf15	DAPP1	FYB	GNPTAB	JAK2	PRPF6	RAB27B	STK17A	BLVRA	FAM107B	FAS	RNF145	SERTAD2
TRANK1	15		CTSO	GSN	N4BP1	PIK3CD	SAMD9L	TMEM127	TMEM140	ZZEF1	C12orf73	FBLIM1	KIAA1539	RIPK1	STK10	TP53INP2	ZNFX1
TRAPPC6B	15		C14orf135	KLHL28	SOCS4	ARF6	ATP6V1D	C14orf138	CHURC1	CTAGE5	FBXO33	KIAA0831	LOC220930	RAB2B	SNAPC1	STRN3	STYX
TRUB2	15		DDX28	EXOSC2	PMPCA	RABEPK	STOML2	URM1	BPHL	BSPRY	NDUFA8	PARS2	PICALM	PSMB7	RPL35	SPRYD4	SURF1
TTC14	15		ALS2CR8	CCDC82	CEP63	GAPDH	LIG4	LUC7L3	NCRNA00201	PURB	SFRS18	SR140	ZNF302	ZNF451	CCDC39	EFHC1	PGAM1
TTC33	15		AZI2	CTBS	DCK	GOLPH3	HSPA13	LYRM5	PRKAA1	SEC62	TMEM106B	C8orf83	DGKZ	JAG2	KIAA1191	RAB33B	THAP2
TTC35	15		EBAG9	EIF3E	FAM82B	FAM91A1	TATDN1	UBE2V2	ATP6V1C1	KIAA1429	LRRCC1	OSGIN2	SGK3	SNX16	TERF1	UQCRB	YWHAZ
TTC4	15		C1orf163	EBNA1BP2	PRDX1	PRPF38A	SF3A3	TXNDC12	ATPAF1	C1orf123	FAF1	LRRC41	LRRC42	MRPL37	NRD1	NSUN4	ZNF691
UBE2MP1	15		LOC344967	PA2G4P4	PGAM4	RPL13AP6	TPI1P3	AURKAPS1	EIF5AL1	FAM58B	LOC341056	LOC347376	LOC401010	PIPSL	SNORA10	UBC	UBE2S
UBE2O	15		AZI1	FOXK2	RPTOR	USP36	ATXN7L3	CCDC137	COMMD3	CSNK1D	FTSJ3	GGA3	HIGD1A	IGHMBP2	KIAA0195	OSTF1	TBCD
UPF2	15		C10orf18	RPL18A	SLTM	WAC	ZNF638	ANKRD26	ARHGAP21	BMS1	DHTKD1	KIF1B	NET1	SMC3	TAF3	ZNF33A	ZNF37A
USO1	15		G3BP2	LARP1B	OTUD4	SCARB2	CCNG2	CNOT6L	HELQ	LIN54	PGRMC2	PRMT10	RPS6KL1	SLAIN2	SPCS3	THAP6	UBA6
USP47	15		CTR9	PIK3C2A	RSF1	TEAD1	ZNF638	ATRX	C12orf35	CELF1	CLDN7	CLUAP1	CWF19L2	DDX6	FAM96B	PICALM	SWAP70
YIF1B	15		AP2S1	C19orf47	COPE	ISOC2	KRIT1	NDUFS8	POLR2L	SARS2	SDF2L1	EIF4EBP2	KIAA0240	ORAI1	TRIM4	ZC3H6	ZKSCAN1
ZC3H11A	15		AHCTF1	ARID4B	CEP350	EXOC8	NCRNA00201	POGZ	WDR26	ZNF638	ELK4	LPGAT1	MGEA5	MTR	PGAP1	YY1AP1	ZNF33A
ZCCHC10	15		C5orf24	C5orf44	C9orf82	LYRM7	RNF14	SKP1	SRFBP1	UBE2B	C4orf33	CCDC125	CDC42SE2	CNOT8	HMMR	MRPS36	TAF7
ZCCHC7	15		BRIX1	C9orf82	C9orf85	CDC37L1	DCAF10	EIF2A	MRPL50	PLAA	RANBP6	RPL24	RSL1D1	TAF1D	TOPORS	C9orf72	TAF7
ZDHHC15	15		BNC2	FERMT2	FXYD6	NAP1L3	RUNX1T1	SGCE	TCF4	ZEB1	CTSO	PYGO1	SEMA3D	TMEM74	USP51	ZNF454	ZNF677
ZNF12	15		C7orf25	C7orf70	KBTBD2	RBAK	SNX13	STARD3NL	VPS41	ZNF322A	CDK13	MACC1	MIOS	PMS2	PURB	SEPT7P2	ZNF26
ZNF154	15		AFAP1L1	ANK2	C20orf194	FILIP1	FLRT2	GPRASP1	MCC	NHSL2	TCF4	TMTC1	ZNF418	CC2D2B	FLG	SLC46A2	ZNF454
ZNF192	15		BTAF1	MTR	PRPF4B	RNF169	UBXN7	UHRF1BP1	USP34	ZNF791	ERCC6	PLEKHM3	POLH	RASA2	TTC17	USP49	ZNF776
ZNF267	15		BNIP2	C16orf52	C6orf62	CBFB	ESCO1	NDUFV1	PCNP	PPIL4	PTPN12	RAB8B	UBLCP1	XPO1	ZNF720	ZNF92	INSIG2
ZNF469	15		COL1A1	COL5A3	COL6A3	ADAMTS4	AMZ1	C11orf41	COL13A1	COL18A1	COL7A1	CSMD2	CYP27C1	HS3ST3A1	PAPPA	SPOCD1	SYNPO2L
ZNF510	15		FKTN	RNF20	SCAI	SPIN1	STX17	ZNF227	ZNF430	CDC14B	KIF27	LOC100130691	SECISBP2	TSTD2	ZBTB26	ZNF484	ZNF713
ZNF667	15		AKT3	BNC2	DOK5	GUCY1A3	MSRB3	PRICKLE1	RUNX1T1	SGCE	THSD7A	TSPYL5	C7orf69	ELOVL2	TBX18	ZNF454	ZNF626
ZNF692	15		AHSA2	ANKZF1	PILRB	SNHG12	CCDC78	CDK18	CDK5RAP3	CLK2	EGFL8	ING5	LOC150197	PABPC1L	PRPF40B	SETD4	SFRS16
ZNF853	15		APBB1	CLSTN2	ETNK2	LARP6	MAGEE1	SMO	TSPYL3	FEZF1	FGD1	H2AFY2	IL34	KIF3C	TRAF3IP2	VANGL2	ZFP28
ABCD3	14		CAPZA1	CEPT1	GNAI3	SCP2	SLC35A3	TMED5	ACADM	CPT2	DDAH1	ETFDH	IPP	LCORL	LZTS2	SLC44A3
ACTA2	14		TAGLN	CCIN	FBXL22	FST	HSD17B6	LDOC1	LTBP1	MEIS1	PARVA	PRKD1	2018-09-04	TGFB1I1	TMEM200B	TPM1
ACTL6A	14		ATG3	EXOSC8	MRPL3	MRPL48	MRPS22	PRIM2	CNBP	DBR1	DNAJA2	GTF2E1	MYO18A	RGS12	UBA2	UMPS
ADAMTS1	14		CD93	COL14A1	CXorf36	CYR61	DLC1	EBF1	MMRN2	HAS1	KLF9	NR4A3	RGS2	SGK1	SOBP	TRIM9
ADAMTS8	14		ASB2	FOXF2	GREM2	ITIH5	NCAM1	VIPR2	WBSCR17	ZNF536	HMGCLL1	HPSE2	KCNA5	KCNH1	LRRC4B	PPP1R14A
ADD2	14		ASTN1	BOC	FAM198A	KIAA0495	KIF5A	PDZD4	RGAG4	SNCA	AIF1L	CHST8	HOMER2	LASS1	POU3F1	RIMS4
AHCY	14		CHCHD6	EIF6	ERGIC3	MIA3	NME1	PSMA7	RPS21	BCS1L	EPB41L4A	IKZF2	NLE1	PHB	SLC5A6	TIMM17B
AHR	14		CCDC126	MAP3K1	OSBPL8	PPP3CA	RAB27B	RIOK3	SPRED1	STK17A	STK17B	TIPARP	ARHGEF3	C1orf21	KIAA0895	PLA2G4A
AIF1	14		CD86	EVI2A	GIMAP4	LY96	MS4A6A	ADAP2	ARHGAP15	FMO3	GPR85	KMO	NLRC4	NPL	RGS18	RNASE6
AKAP12	14		AOC3	CD109	ZFHX4	AHNAK2	AMIGO2	DCBLD2	L1CAM	MAOB	MEIS2	PNMA1	SAMD4A	SCG2	SMARCA1	WWTR1
AMICA1	14		CLEC10A	IKZF1	P2RY13	SASH3	CCL22	CCR2	CD163L1	CD200R1	CSF2RA	DAPP1	EBI3	GRAP2	S100B	VAV1
APBA2	14		ADAMTS7	CPZ	GPR176	HS3ST3A1	IFFO1	MSC	PCOLCE	PDPN	SYDE1	VASN	BMP8A	C19orf35	FAM65C	PODNL1
ARF4	14		C12orf23	CMTM6	ERLEC1	HIGD1A	IKBIP	PDCD10	RHOA	SLC30A7	ABHD5	ARL6IP5	COQ10B	GLT8D1	HERPUD1	KDELR3
ARFGAP3	14		APOL6	FAM114A1	KDELR3	NUCB2	PDLIM5	STX12	ZNF48	CD55	FAM125B	JOSD1	MBOAT2	RNFT2	SEC14L2	UMODL1
ARHGAP27	14		ABCC3	EPS8L2	EVPL	PLEKHM1	JUP	LLGL2	LOC643008	LPAR5	MYO15B	NPAS2	PDZD3	SLC16A5	TMEM184A	TMPRSS2
ARHGEF11	14		ARHGEF2	INTS3	OTUD7B	PLEKHA6	POGZ	ZNF687	BTBD9	CUL9	GON4L	LHX4	MEF2D	PIK3C2B	SLC25A44	SMG5
ARNT	14		ASH1L	DSTYK	LAMC1	PIAS3	TOR1AIP1	WDR26	YY1AP1	BCL2L11	DCAF6	PDE4DIP	RIT1	RPS6KC1	SLC23A2	TLR5
ASXL1	14		CBFA2T2	DIDO1	KIAA0406	NCOA6	POFUT1	TRPC4AP	C20orf117	CEP250	DHX35	DNMT3B	NR6A1	PLCG1	SNORA39	WIBG
ATAD5	14		BRCA1	BRIP1	GEN1	HELLS	SUZ12	TMEM194A	TOPBP1	DHRS3	EPT1	FAM161A	NCRNA00169	PIGW	SASS6	YIPF3
ATCAY	14		CNTN2	DPYSL5	SLC18A3	SLC7A14	SYT4	ZDHHC22	CDK5R2	CHD5	LRRC7	NGB	SCG3	SEZ6	SRRM4	ZFR2
ATG5	14		CCNC	LYRM2	SNX14	SNX3	C6orf115	C6orf57	CD164	COX7A2	CYB5R4	FBXL4	HDDC2	LACE1	PDSS2	RARS2
ATP5J2	14		ATP6V1F	CNIH4	COX4I1	MLL	MRPL22	POLR2J	POP7	PPIA	SSBP1	AP1S1	GSTK1	NDUFB2	PCBD1	ZNHIT1
BANF1	14		C11orf48	MRPL18	MRPL48	PSMD13	PTPMT1	STIP1	THYN1	TMEM223	TRMT112	C11orf73	DGUOK	DIABLO	MED19	NAP1L4
BAZ2A	14		MLL2	SP1	ANKRD52	DIP2B	KIAA1632	MADD	MED13L	MYEOV2	NCOR1	NSD1	POLR2A	PXN	SSH1	ZNF609
BCAM	14		CLSTN3	ETNK2	LTBP3	MARK4	NCKAP5L	RND2	WTIP	CADM4	LAMA5	LASS5	MAPK8IP1	PACSIN3	PAQR7	PHLDB3
BCAS4	14		C14orf19	FUNDC2P2	PPIAL4G	SUMO1P3	TMSL3	ARMCX6	ATG10	CEACAM8	LOC728758	MAP1LC3B2	MYEOV2	SATL1	SERF1A	SNORA18
BNC1	14		APCDD1L	CCDC80	CILP	FAM20A	GDF6	HTR2A	KCNA1	KCNQ5	SLC6A17	LINGO2	MGC42105	NTNG1	NXPH2	ZPLD1
BUB1	14		CKAP2L	DLGAP5	KIF18A	KPNA2	NCAPH	NEK2	DEPDC1B	DEPDC1	FANCB	HJURP	NCAPG	PRR11	RACGAP1	RNASEH1
C11orf59	14		MRPL49	PPP1CA	SDHAF2	TIMM8B	TMEM179B	COMMD9	CYBASC3	FADD	LIPT2	ORMDL2	POLR2G	STK16	TMEM223	TRAPPC4
C11orf84	14		ADRM1	ANKRD13B	ARHGEF19	CYHR1	DHX34	EIF4E3	MEN1	NPRL3	PYCRL	TUT1	ZNF48	C8orf51	LOC92659	MAP4K2
C12orf35	14		ANKRD12	CEP290	HPS5	IPO8	JMJD1C	KIAA1033	RICTOR	SETX	SFRS2IP	SOS1	USP47	ZBTB11	SERTAD2	ZCCHC8
C1orf212	14		ADPRHL2	ATP6V0B	LSM10	MED8	SNRNP40	UROD	AK2	AKR1A1	C1orf50	ELOVL1	KTI12	PSMB2	TRAPPC3	YRDC
C2orf67	14		C6orf62	CASD1	CREB1	CWC22	2018-03-07	MATR3	PLEKHA3	PTAR1	SMAD5	TROVE2	ZBTB41	ZNF638	CHIC1	TRIM38
C8orf33	14		DCAF13	MED30	NSMCE2	PTDSS1	TP53RK	ZNF250	ZNF252	ZNF7	AK3L1	C7orf68	C8orf51	DGAT2	DNAH2	LAPTM4B
C9orf123	14		C9orf23	DCTN3	LOC440957	RABEPK	SIGMAR1	STOML2	C12orf47	FLJ39653	KIAA0114	NDUFA8	ONECUT2	PNPLA4	SMAD3	TTLL11
CALCRL	14		CYYR1	ELTD1	GNB4	CLEC1A	EFHA2	ERG	FAM171B	FGF12	HCFC2	LEPR	PABPC4L	TM4SF18	TMEM22	TMEM47
CALM2	14		CAPZA2	COX7A2L	CRIPT	DUSP11	MRPL33	SRP9	ANXA4	C6orf72	COMMD3	RAB1A	ST7	SUB1	TMEM14A	YEATS4
CAMTA2	14		KDM6B	MINK1	MYO1C	SMG6	ABCA7	ACADVL	ARHGEF2	C17orf68	EVI5L	FXR2	KIF1C	RAP1GAP2	TNFSF13	VPS53
CAV1	14		ASAM	CAV2	DAAM2	EHD2	FERMT2	OSMR	S1PR1	SYT11	CNTNAP3	FGF2	FST	KLHL5	NTNG1	PTX3
CCBE1	14		ANGPTL1	DNAJB5	FGF5	GLI3	HAND2	HSPB8	ITGA5	FRMPD4	KLF17	RANBP3L	SLC6A17	SRPX	TCEAL2	TRIM9
CCDC43	14		COIL	NOL11	SSB	SUZ12	UBE2V2	CBX1	COX11	DDX52	DNAJC7	LRRC48	RDH14	SKA2	SPOP	ZCRB1
CCT6A	14		BZW2	CBX3	FIGNL1	FTSJ2	GGCT	MRPS17	GARS	GTPBP4	MIOS	PLEKHA8	PRMT3	PSPH	TRA2A	UBA7
CD300LG	14		C14orf180	CIDEA	CMA1	GPIHBP1	SCN11A	TUSC5	ACSM5	HCG22	KCNS2	LGALS12	LOC440461	PROK1	SCN4A	TNNT3
CD79A	14		C8orf80	CD27	CD79B	FCRL5	POU2AF1	BEND4	BLK	FCRL2	FCRLA	KIAA0125	LY9	PNOC	TNFRSF13B	TSHR
CDK10	14		AFG3L1	CENPT	HSF4	RHOT2	SPG7	TAF1C	AP1G2	C19orf73	CCDC64B	D2HGDH	FLJ45244	LOC100130015	MSH5	NOL3
CDK5RAP3	14		AHSA2	C17orf56	CCDC57	CCNL2	CDK3	FAM193B	LOC91316	RECQL5	TTLL3	ZNF692	CCHCR1	GOLGA2B	NEK8	PAN2
CG030	14		ARGLU1	NCRNA00201	PAN3	RBM39	SLC25A27	C3orf35	C7orf53	CCNL1	FLJ10038	LY6G5B	TAS2R5	TDRD6	TPTE2P1	TUBB1
CHCHD8	14		ATP5L	C11orf10	C11orf51	C11orf83	HMBS	POLR2G	TIMM10	ARL2	FAU	MRPL16	MRPL17	MRPL21	TMEM138	TMEM141
CHM	14		CUL4B	LAMP2	MAGT1	MOSPD2	TBC1D8B	APOOL	ATP7A	CCDC111	CXorf56	FBXO48	KIAA1715	LMBRD2	MTM1	RHBDD1
CHRDL1	14		ANGPTL1	ANK2	CHRDL2	FHL1	GNAO1	LMO3	PTGER3	PTGIS	AOX1	ATP1A2	C7	PI16	SHISA3	VIPR2
CHRNB4	14		DPYSL5	INA	JPH4	NACAD	SLC5A7	TCEAL2	THSD7B	TMEM59L	ARMC4	C7orf51	CACNA1B	DGKB	RBM20	TRIM9
CIDEA	14		ADIPOQ	C14orf180	TUSC5	ACADL	CD300LG	IRX6	KCNIP2	LEP	LOC283392	PLIN1	PROK1	SLC7A10	THRSP	TNNT3
CKS1B	14		CNIH4	DTYMK	PSMB4	RAN	TMEM183A	UBE2T	CIAPIN1	DCTPP1	FH	ILF2	LSM2	SUMO3	TMEM131	UCK2
CLEC10A	14		AMICA1	CCR2	GIMAP5	MPEG1	NAPSB	ASB2	C1orf186	C5orf20	CFP	GFRA2	LILRA4	PLD4	PTGDS	S100B
CLEC4A	14		CLEC7A	EVI2A	FCGR2A	GPR65	IGSF6	LST1	MS4A6A	SRGN	TLR8	CLEC6A	DRAM1	FAM151B	GPR141	TLR2
CLSPN	14		CASC5	EIF2C3	KIF23	LMNB1	MCM10	NASP	STIL	THRAP3	TIMELESS	TMEM48	WDHD1	WDR76	CCDC21	FAM40B
CMC1	14		CCDC7	DCTPP1	LSM3	NDUFB4	OXSM	SMG6	SPEN	SPTAN1	BRP44	C5orf48	COX18	SPCS1	SRF	TERC
COL18A1	14		A4GALT	COL4A2	COL6A2	NOTCH3	ZNF469	C17orf72	ENG	HHIPL1	HSD17B14	PDGFB	PLEKHG2	PPM1F	SHANK3	ZNF512B
COL1A2	14		COL1A1	COL3A1	COL5A1	ADAM12	AEBP1	CERCAM	COL6A3	ITGA11	MMP14	MRC2	NTM	PCOLCE	PDGFRB	THBS2
COMMD2	14		MYNN	NMD3	PCNP	PDCD10	PPP1R2	RNF13	RYK	C10orf84	FHOD1	POT1	RABL3	TMBIM4	TMEM14A	ZNF639
COPS2	14		ARPP19	EIF3J	PLDN	RSL24D1	USP8	CLPX	DTWD1	EID1	GABPB1	GTF2A2	NARG2	PIGB	RCN2	UBXN8
CPAMD8	14		CLIP3	CYP46A1	F2RL3	FIGNL2	FZD4	RGAG4	SCUBE2	SYNGR1	TCF7L1	ADRA2B	DSCAM	KCNG3	LOC285548	PLAC2
CRIM1	14		C6orf125	FNIP2	GNAQ	KIDINS220	MAP3K3	NCOA1	PPP1R14B	SMARCA2	CNKSR3	CREB3L2	FNDC3B	LARGE	PXK	SEMA3C
CSF3R	14		FGR	FPR1	FPR2	GPR97	RASGRP4	AQP9	CASS4	CXCR1	FCGR3B	LILRA2	LILRB3	MEFV	SIGLEC5	VNN2
CSNK2B	14		MRPL2	NUTF2	RDBP	RPP21	BAT5	C6orf125	DOM3Z	DTNBP1	POLR2H	RNF5	STK19	TRIM27	WDR46	ZNRD1
CTDSPL2	14		ARPP19	C14orf106	CASC4	GRINL1A	LOC729082	NARG2	PLDN	TRPM7	ATF1	BTBD1	HAUS2	PNKD	STX4	UBE3A
CTSE	14		GJB5	REG4	BARX2	C11orf90	CHP	FAM83A	GCNT3	KLK11	LRP11	MUC6	PLA2G2A	PLLP	SDR16C5	ZBTB7C
CTSK	14		DCN	PDPN	SERPINF1	AK5	CHN1	ENTHD1	OLFML1	PPFIA2	PRR16	RAB34	RARRES2	RORB	TMEM90B	WNT2
CYS1	14		CLIP3	COL8A2	MSRB3	TGFB1I1	ADAMTS16	C1QTNF3	C1orf133	GLIS2	MAGI2	MN1	OBSL1	SCUBE2	SYNC	ZNF677
CYTIP	14		DOCK8	EVI2B	FYB	ITK	KLHL6	PTPRC	RHOH	WAS	APOL4	C16orf54	CXCR4	CYTSB	DAPP1	EPB41L3
DAAM1	14		ARHGAP5	ARID4A	C14orf135	HECTD1	SEL1L	DNAL1	KIAA0586	N4BP2	PPM1L	PYCARD	ST18	TRIP11	YLPM1	ZBTB1
DCI	14		FAM195A	MPG	MRPS34	NUBP2	SCO2	EIF4EBP1	ELMO3	F12	FAM173A	FAM98C	PSMB10	SIGIRR	STARD10	UQCRC1
DDX12	14		AGAP7	LOC100132247	LOC150776	LOC642846	ATAD3B	CYP2D7P1	EP400NL	FAM156A	ORC6L	RCCD1	RRP7B	SCARNA12	SGK494	SNHG3
DHX38	14		BRPF1	EDC4	SETD1A	SNRNP200	SRP9	C16orf70	FAM38A	MON1B	RAP1B	SAP130	TCF25	VAC14	WWP2	XPO6
DHX9	14		CKAP5	HEATR1	HNRNPR	HNRNPU	IPO9	ISG20L2	NCAPD3	NOLC1	PARP1	SFPQ	URB2	GPATCH4	PRR11	RBM8A
DSEL	14		BNC2	CCDC80	DZIP1	FERMT2	GPC6	HTRA1	RAB31	CYP7B1	DIRC3	GLIS3	GRIA3	TMEM45A	TPST1	TUB
DULLARD	14		ALKBH5	C17orf59	EIF5A	ELAC2	GPS2	MPDU1	PHF23	TRAPPC1	FXR2	MED9	RNF167	SENP3	TMEM107	TNK1
DUS1L	14		C17orf89	GPS1	LRRC45	SLC25A10	SLC25A39	SMARCD2	B3GNTL1	COASY	FOXK2	NAT9	PDDC1	PHB	TSEN54	TXNIP
EBI3	14		AMICA1	CCR7	CD27	CHST2	NCF1	P2RY13	TBC1D10C	C5orf20	CCL17	CCR10	CFP	CXCR2P1	GPR132	MMP25
ECSCR	14		CLEC14A	CSRP2	GJA4	IGFBP7	PECAM1	RAMP3	SOX17	C1orf54	CETP	FAM162B	HIGD1B	RAMP2	THSD1	TM4SF18
EDARADD	14		LOC442459	PGAM4	POTEE	RPS26P11	FOLH1B	GSTM2P1	HSP90B3P	KIF4B	LOC344967	LOC723972	NAIP	RBMXL1	RPL23AP7	UBE2NL
EDC4	14		ACD	ATG4B	C18orf32	DHX38	FUK	KIAA0895L	KLHL36	ZNF276	ACSF3	ESRP2	HCN3	KATNB1	SPG7	VAC14
EHD1	14		CDC42EP2	DKFZp761E198	FRMD8	MAP3K11	RHOG	RPS6KA4	CAPN1	CDCA7	CTTN	HMHA1	PPP2R5B	SLC24A6	TICAM1	TPCN2
EIF2A	14		C3orf17	EIF3E	ESD	NMD3	RPL24	RYK	SPHAR	TOMM70A	ZNF277	EIF4A2	HSD17B12	IQCB1	KLHL22	ZCCHC7
EIF4G2	14		BZW1	C11orf58	CAPRIN1	COPB1	DNAJC24	IPO7	PIK3C2A	UEVLD	GTF2H1	RAB6A	TRIM44	TRIM5	WEE1	ZBED5
EIF5AL1	14		C1QBP	EIF5A	LOC344967	LOC728643	TUBA1C	UBE2MP1	CKMT1A	MFSD2B	NDUFA9	PCF11	PGAM1	TXNL4A	UBB	ZNF846
ELMOD2	14		ARFIP1	DNAJB14	OCIAD1	SCOC	SMARCA5	BIRC2	C1GALT1	C4orf33	CCDC111	CTRC	LARP7	TIGD2	TMEM135	ZNF214
EML3	14		ANKRD13D	ARAP1	EHBP1L1	PBK	SCYL1	SIPA1	CYBASC3	MAP4K2	PACS1	ROM1	SLC39A13	SLC9A3R2	USP35	ZDHHC8
ENDOG	14		ATP5D	MRPL41	MRPS2	NDUFS8	PIK3C2A	PIKFYVE	PTGES2	TRAPPC5	C9orf23	COQ4	MYL5	SH3GLB2	STARD10	TUBB2C
EPB41L4B	14		GPR160	HSDL2	LRRC19	SGK2	SH3BGRL2	STK38	ACSL5	CMAS	ENTPD5	FAM134B	PIP5K1B	PPARG	STRBP	STX3
ERGIC2	14		CETN3	DDX47	FAM60A	FGFR1OP2	GOLT1B	LYRM5	MED21	PCNP	PPHLN1	SUMO1	AMN1	ANAPC13	ARHGAP18	C12orf11
ERG	14		CALCRL	CD34	CXorf36	CYYR1	GPR116	LHFP	MPDZ	S1PR1	SPARCL1	ABCB5	KLHDC8A	MYOZ1	NOV	S1PR3
FAM133B	14		CLEC2D	CTCFL	FAM35B2	HSP90AB2P	RAB6C	RPL7	SUMO1P3	ZNF322B	CCDC7	CCT6P1	DLEU2L	MTRF1L	NFE2L1	TRMT5
FAM13C	14		CXCL12	CXorf36	CYYR1	DOK6	FILIP1	GJC1	RGS5	SCN4B	SPARCL1	DLGAP2	PLCL1	RCBTB2	USP51	ZNF418
FAM164A	14		ARL15	IFT74	KIAA2013	PCMTD1	PJA2	PPIP5K2	RB1CC1	SCAMP1	2018-09-07	STAU2	TRIM23	UBTD2	MMD	PKIA
FAM180A	14		AEBP1	EVC	GDF6	GLI3	NCAM2	PLXNA4	ABCB5	BACH2	FGF5	HECW1	MMP19	PCDHGA12	RORB	SNED1
FAM20C	14		C1R	CHRD	COL6A1	PLEKHO1	RAB34	SLC22A17	SYDE1	VIM	A4GALT	FES	MAGED4B	NTN1	TRPV4	ZNF304
FAM43B	14		CDO1	DACT3	MGP	SUSD5	TAGLN	TMEM59L	CRLF1	EXTL1	NGF	NRG3	PCDHA10	PTH1R	PURG	TBX1
FAM63B	14		DPP8	ELK3	IL6ST	MYO9A	SECISBP2L	SGK269	CCDC56	CEP97	NOTCH2	PPFIBP1	SASH1	SLC12A6	TTBK2	UACA
FAM73A	14		ANKRD13C	DNAJB14	EVI5	MAN1A2	MAP3K2	PKN2	SPOPL	TAOK1	BTBD8	CDC14A	DIXDC1	DOCK7	POLR2H	PSMG4
FAM96A	14		CYCS	GTF2A2	MTFMT	RCN2	RSL24D1	ZFAND6	AGPHD1	ATP8B5P	FAM103A1	PTPLAD1	SPG21	TESK1	THAP10	WDTC1
FANCM	14		G2E3	POLE2	SASS6	SDCCAG1	TUBGCP5	WDR92	ZRANB3	C14orf128	C5orf34	C8orf37	CCDC15	CDKL1	CEP76	RPS6KA5
FARSA	14		CCDC124	DDX49	DUS3L	LONP1	MRPL4	PPAN	TIMM13	TMEM161A	ATP13A1	CCDC158	CCDC94	EIF3G	GCDH	VARS
FBXO45	14		ATP13A3	NAA50	PAK2	SMC4	TOMM70A	TOPBP1	UBA5	ZNF639	DNAJB11	GMPS	NCBP2	PIGX	TFRC	TMEM41A
FEM1C	14		CAST	CDC42SE2	CSNK1G3	FCHO2	LYSMD3	PGGT1B	PRRC1	TMED7	YTHDC2	ALCAM	GPD2	PSKH1	TIPARP	ZNF562
FES	14		FAM20C	GPR162	KIAA0495	KLHDC8B	LRRC33	MAP3K12	STAB1	STARD8	TRPV4	C8orf31	FLJ11235	NRSN2	RLTPR	SLC43A3
FGL2	14		CYSLTR1	GNG2	MPEG1	P2RY14	SLC9A9	CCDC69	CFI	CHL1	FECH	GCNT4	GLIPR1	LIPA	LRRK2	RAB27A
FGR	14		CSF3R	ITGAX	LAIR1	LAPTM5	PIK3R5	SPI1	C5AR1	CAMK1G	CLEC12A	DPEP2	LILRA6	LILRB2	MMP9	SIGLEC9
FIS1	14		ARF5	C7orf59	COPS6	HELZ	KIAA1731	USP34	AP1S1	ASL	CIB2	GNB2	MDH2	MSRB2	SNX17	SRCRB4D
FLII	14		ELAC2	MINK1	MYO1C	PLD2	TOM1L2	WDR81	ALKBH5	CTDP1	FLCN	LAMB3	MAN2B1	MPRIP	NDEL1	SMCR7
FNDC4	14		CERCAM	COPZ2	HHIPL1	HTRA1	NNMT	THBS2	TIMP2	AKR1B1	DEGS1	GNB5	KRBA1	SHISA4	SNCA	SRPX
FNIP1	14		AFF4	FTSJD1	PAPD4	RC3H1	SMEK2	UBE2B	WDR36	ZMYM6	ZNF800	AP2S1	ARHGAP12	BCKDHA	GRAMD3	NT5DC2
FRMD4B	14		CBLB	GNAQ	KIAA1370	KLF9	NEDD9	PDE4D	RYBP	SWAP70	BHLHE41	CARD6	GCET2	PLEKHG1	RGNEF	TMEM2
FRMPD4	14		CCBE1	KCNB1	LOC400804	MAGEE2	MORN5	MYT1L	NAP1L6	RYR3	SLC5A7	SYT9	ALK	C5orf40	C8orf46	KCNC1
FYCO1	14		AHNAK	ATP2B4	ATXN1L	IQSEC1	MAP4	PPP1R12B	SETD2	VPS13D	ZBTB4	EIF2C1	FOXJ2	MAGI1	NCOA1	PTPN21
GBP4	14		APOL3	GBP1	GBP2	GBP5	IDO1	CCRL1	GBP6	GBP7	LAP3	PIK3AP1	SAMD9L	TNFSF13B	TRIM22	WARS
GDF6	14		ADAM12	APCDD1L	CCDC80	FAM180A	GAS1	GGT5	KCNE4	P4HA3	SFRP2	BNC1	CCIN	EXTL1	FGF5	NOG
GPR123	14		CHRNA4	GSG1L	PHF21B	ACADL	CCDC135	CCDC160	CNGB1	FBN3	GPR142	HCN4	LINGO2	PAPOLB	RGAG1	SLC35F3
GPR176	14		ADAMTS12	HCK	PDPN	VIM	WISP1	ADAMTS2	APBA2	AXL	CDH13	CYP26B1	EHD3	HRH2	MSC	TRPV2
GPSM3	14		CD37	CD4	DOK3	GAB3	HCLS1	IL16	IL3RA	MAP3K12	AMPD3	C16orf62	LMO2	LPXN	SNX20	TMEM108
GREM2	14		ELN	MFAP4	MYOCD	RGMA	RSPO2	VIPR2	ADAMTS8	ATRNL1	CHODL	CNGA3	RCAN2	SLC27A6	STMN2	ZNF536
GRIN2A	14		ASTN1	ATP1A2	KCNB1	KIAA2022	MAMDC2	PDZD4	PTPRT	THSD7B	ABRA	CADM2	DLGAP2	SEZ6L	SLC7A3	TECTA
GSTO1	14		BRD1	C12orf51	GLRX3	KIAA0467	MED31	MICAL3	MLL2	NCRNA00188	PSME1	RPL35A	ARL3	CWF19L1	ITGB1BP1	PTPRF
HAPLN3	14		ADAMTS2	APOE	CCL18	FMNL1	SLC15A3	SPHK1	TYMP	BATF3	ICAM1	LOC100130776	SLC2A6	SLN	SNTN	ZBED2
HAT1	14		BCAS2	ITGB3BP	LRRC40	MOBKL3	SFRS3	SGOL2	SUMO1	VRK2	DDX1	HNRNPA3	MORN2	NAIF1	NMI	NUP35
HAUS6	14		CCDC41	KIAA0020	MRPL19	NAA25	NOC3L	NOL8	PSIP1	RANBP6	SYNCRIP	WDR75	XPO1	ZDHHC21	MTAP	PLAA
HIRA	14		AP1B1	EIF4ENIF1	PES1	POLR3H	RANGAP1	TAF7	TTLL12	ZBED4	ZC3H7B	BCR	C22orf29	DEPDC5	PISD	THOC5
HMGCL	14		DDOST	GALE	PEF1	PIGV	PINK1	TMEM125	TMEM222	TRNAU1AP	CPT2	FAM54B	GPATCH3	HYI	PMM1	PRKCZ
HSPD1	14		HSPE1	LRPPRC	LYAR	PNPT1	ATIC	B3GALT4	C3orf26	EPT1	LTBP4	MRPS9	MTIF2	NOP58	SLC27A3	WDR12
IFIT3	14		CMPK2	IFIT2	OAS2	PARP9	DDX58	DDX60	EPSTI1	HERC6	IFI6	IFIT5	RSAD2	STAT1	XAF1	ZBP1
IGFBP5	14		AMOTL1	AOC3	BNC2	COL8A1	DDR2	FNDC1	GAS7	SULF1	TSHZ3	ZEB1	ALDH1A3	GREB1	ISLR2	PCDHGA9
IL2RB	14		CCR5	CD3E	GBP5	ITGAL	NKG7	TIGIT	ANK1	CIITA	FOXP3	GFI1	IL12RB1	JAKMIP1	LTA	PDCD1
IL7R	14		CD28	FYB	GPR183	PDGFRA	PIK3CG	PTPRC	SAMSN1	ADAM28	CAMK4	DOC2B	IL1RL1	PDE4B	REL	UNC5C
INPP5E	14		ASB6	C9orf172	EXD3	FAM73B	NDOR1	SNAPC4	USP20	WDR85	ADAMTS13	C9orf163	CIZ1	POMT1	QRICH2	RALGDS
INTS1	14		C7orf27	CHMP5	KIAA0415	MAD1L1	NCOR2	PCNXL3	SBF1	SCRIB	ZMIZ2	DGKZ	FBXL18	HIC2	MAFK	TMEM184A
IQGAP1	14		C17orf90	DIP2B	DPP8	EFTUD1	RNASEH2C	ROMO1	SECISBP2L	SP1	TMOD3	UBE2H	ABHD2	FMN1	ITGA2	MFSD6
IRF4	14		ADAM6	CD27	FCRL5	LAX1	LOC96610	SLAMF1	SLAMF7	C8orf80	CD38	CPNE5	FLJ40330	KCNA3	LY9	MIXL1
ITGA11	14		AEBP1	COL11A1	COL1A2	COL8A2	DKK3	THBS2	THY1	ADAMTS16	CDH2	DKK2	HECW1	NTM	SLC24A3	SPSB1
ITGA7	14		CNTNAP1	DPP6	KANK2	MYOM1	PYGM	RBPMS2	SPEG	GPR146	HPD	ITGB1BP2	NUMBL	PHKG1	PLIN4	SLC2A4
ITGAX	14		FGR	HK3	ITGAM	SLAMF8	C5AR1	CAMK1G	EMILIN2	GPR68	MMP19	MMP9	NCF2	PILRA	PRAM1	SLC11A1
ITGB4	14		ABCC3	ITGA3	MYH14	PLEKHM1	PPP1R13L	TICAM1	ZBTB7A	EPS8L1	LAMB3	NR1D1	PLCD3	PXN	SLC16A3	TOB1
ITSN2	14		ATAD2B	CEP350	HEATR5B	PIKFYVE	SOS1	ABCA5	ANKRD12	ERI3	MRPS2	NCOA1	OSBPL11	PRKCE	SYNJ1	TMEM131
KCTD20	14		ATP5D	CDC5L	CLASP2	MAPK14	SOCS5	TIAF1	TOR1AIP1	USP12	ZNF451	C2orf86	CNFN	EML2	PRKD3	SIRT7
KCTD7	14		CBX7	CYTH3	EIF5A	ENO1	EZH1	GAPDH	MPHOSPH8	TUBA1B	ZNF514	C7orf41	KAZ	LDHA	NOD1	PLA2R1
KDM4B	14		AP3D1	C19orf29	CSNK1G2	DOT1L	MAP2K7	PIP5K1C	UPF1	ANO8	FARP2	HDGFRP2	MIDN	MKNK2	PIAS4	ZBTB7A
KIAA2018	14		ANKRD28	ATXN7	DNAJC13	GOLGB1	NIPBL	SP1	GK5	GSK3B	KIAA2026	LSM10	MAGI1	PHC3	TNRC6B	ZNF652
KIF18A	14		BUB1	C11orf82	CCDC99	DLGAP5	KIAA1524	NUP107	RRM1	SASS6	TTK	CCDC34	CCDC77	NCAPG	SAAL1	SGOL1
KIF18B	14		C17orf53	DBF4B	DNMT1	TMEM201	WDR62	C15orf42	E2F1	ESPL1	GTPBP3	MYO19	PSMC3IP	RAD54L	SMPD4	TROAP
KIF2C	14		CDCA8	NCAPG	ORC1L	RAD54L	STIL	C1orf135	CTPS	HJURP	HMGB2	KIF20A	NASP	NCAPG2	PSRC1	ZWINT
KIF4B	14		EDARADD	FAM58B	LOC344967	LOC442459	LOC723972	PA2G4P4	POTEE	RACGAP1P	RPL36A	ASAH2	CKMT1A	DHFR	SPC24	ZC3HAV1L
LAG3	14		ARHGAP9	CCL5	CD74	GZMM	JAKMIP1	NKG7	PDCD1	PTPRCAP	RASAL3	SLA2	APOBEC3H	C19orf38	MMP25	WARS
LCN12	14		CENPT	ENGASE	KIAA1984	LPIN3	NSUN5P2	ARNTL2	C9orf173	CAPN3	FLRT1	KIF12	LOC100134713	LOC100216545	TMEM89	TMPRSS6
LDB3	14		CASQ2	MYH11	SYNM	SYNPO2	ATP1A2	C20orf200	DPP6	EPM2A	KCNB1	LONRF2	PTPN5	SORBS1	TACR2	TCEAL2
LGALS1	14		COX7A1	EFEMP2	EMP3	TUBB6	C3orf54	CD70	CRIP2	IGFBP4	PRAF2	RETN	RSPH9	SERPINH1	TIMP1	VKORC1
LIN37	14		ALKBH6	HOOK1	NOSIP	POLR2I	SF4	SLC4A7	ZNF800	DEDD2	DLK2	LASS6	PTOV1	RNF25	U2AF1L4	USF2
LIX1L	14		CLIP3	DYRK3	FBLN5	PLEKHO1	RSPO3	SLC16A2	SPG20	TIMP2	TRPS1	ARHGEF3	GCNT2	MEIS2	OAZ2	TMEM132B
LMBRD2	14		ATP7A	CHM	KIAA0947	MAP3K2	PRKAA1	RNF160	SLC30A6	STRN	TBC1D8B	APOOL	KIAA1715	NNT	TIAF1	ZNF678
LMOD2	14		C2orf49	FAM75C1	LOC91149	OR3A2	PTCD2	TSPYL6	TUBGCP5	ARPM1	C3orf20	LOC100132831	MT1IP	OR1J4	SKINTL	TBC1D29
LOC151009	14		ATP5EP2	LOC100132247	LOC643387	RPL36A	SPDYE8P	C9orf117	CBWD3	EIF3CL	FAM128A	HIATL2	HSPA1B	PMS2L11	SCARNA9L	SCARNA9
LOC349196	14		CFHR1	FLJ39739	LOC90586	PZP	RNASE10	RPL13AP20	RRN3P2	ZNF286B	FAM182A	FAM66A	FAM66E	LOC284232	PCDH11X	THEM5
LOC407835	14		LOC344967	POTEE	RPL13AP6	RPL18A	TPI1P3	ANKRD9	AQP12A	FAM108A1	FKBP6	RAB19	RPS28	SLC5A10	SMN1	SNORA61
LOC728758	14		BCAS4	FUNDC2P2	NACA2	NME2P1	PPIA	RPL36A	RPL39	ANKRD19	CDC26	CXorf50B	LOC285359	LOC442454	R3HDML	SATL1
LONP1	14		C21orf70	FARSA	FZR1	MBD3	NCLN	POLD1	PPAN	PPP1R2P3	THOP1	XAB2	C6orf72	CD302	ITFG1	KCNJ11
LRP6	14		AEBP2	ARID2	MED13L	USP34	ZNF507	AMMECR1L	C1orf122	DUSP16	DUSP23	ITPR2	KIAA0528	TFCP2	ZBTB39	ZRANB1
LSM2	14		C6orf125	CKS1B	KIDINS220	MLL2	MRPL11	PHF5A	RPS10	SNRPC	TIMM8B	CGN	CUTA	LYRM4	RDBP	TBC1D7
LSP1	14		DOCK2	HCLS1	ITGB2	SPI1	WAS	CD37	CSF1	EVL	FERMT3	FOXP3	HCST	MAN2B1	PSTPIP1	SLC37A2
LTBP3	14		BCAM	EFEMP2	GLIS2	OBSL1	PALM	PLSCR3	SCARF2	SIPA1	HIPK4	LZTS2	SAMD14	SEMA6C	WTIP	ZNF362
LTV1	14		CCDC41	DDX10	HBS1L	HDAC2	RPF2	AHI1	FGFR1OP	GNL3	HSP90AB1	LRP10	LYAR	ORC3L	PEX3	SYNCRIP
MAD2L1	14		ABCE1	ANAPC10	C4orf46	CCNA2	CDK1	NUP54	PLK4	SFRS3	GSTCD	LSM6	MLF1IP	MRPL1	NCAPG	SLBP
MAP3K6	14		AHDC1	GAS2L1	SLC9A1	SYTL1	TSPAN6	CHST6	DCTN5	FHOD1	LMNA	N4BP3	NBL1	SNAI3	SRL	TXLNA
MAPK6	14		ADAM10	ARPP19	IREB2	LEO1	TMOD3	ACSF2	C11orf67	ERO1L	LINS1	MAP2K1	SLC7A11	SPRED1	TRAPPC6A	USP3
MED23	14		CDC40	DOPEY1	FBXL4	HEATR5B	KIAA0776	KLHL24	SENP6	SHPRH	TAB2	C6orf170	HECA	PTPRK	RBL2	ZBTB38
MEF2A	14		ASB7	CCDC88A	CCPG1	CSGALNACT2	DPP8	ETS1	SECISBP2L	SLC12A6	SNRK	CRTC3	FGF9	KCNT2	SAMD8	SMPD2
MEOX2	14		AKT3	CCDC80	DCLK1	MGP	PRRX1	SPARCL1	EBF2	EBF3	EPS8L3	KCNK2	MAP2	PRG4	SRPX	UCHL1
MFAP2	14		CERCAM	EFEMP2	MXRA8	TCEA2	APOC2	FBXO17	FJX1	GPX7	LASS5	LBH	PLTP	SERPINH1	SNAI1	WTIP
MFSD2B	14		BMPR2	BOP1	CENPC1	CHD9	CPEB2	EIF5AL1	HMGA1	MRPL55	POLR2I	RPS2	UBE2S	ABCA5	FAM71D	SRM
MIB2	14		ACAP3	DVL1	FBXL15	FBXL8	FBXW5	SPSB3	ZNF628	BOK	C1orf159	CCDC42B	METRN	PITPNM1	PNPLA2	TNFRSF14
MKL1	14		C9orf6	KIAA0427	MED15	MYH9	PLEKHM2	SUN2	TMEM184B	C22orf9	CYB5R3	DENND3	GSN	IL17RA	KLHL22	LZTR1
MLL3	14		ASH1L	MED13L	TIMM8B	UBN2	AKAP9	BCOR	BIRC6	KIAA1147	KIAA1671	KIAA2026	MLL5	PER2	ZKSCAN1	ZNF462
MMP19	14		COL16A1	CTGF	CYR61	FAM180A	ITGAX	KCND1	KIAA1949	NFATC1	PLEKHG2	SERPINF1	LOC283050	LRRC50	STAC3	VTN
MMP28	14		C10orf54	DGKA	DHRS9	IL1R2	ST6GALNAC6	VILL	ZBTB7C	BCAR3	C2orf88	CIDEC	ENDOD1	OCEL1	PADI2	RILP
MNDA	14		C3AR1	CCR1	CLEC7A	CYBB	PLEK	TFEC	TLR8	ATP6V0D2	ATP8B4	HSD11B1	LIPA	RGS18	SAMHD1	SUCNR1
MOCS3	14		CSTF1	PXMP4	TP53RK	UQCC	ZFP64	ZSWIM3	ARSJ	FAM46A	FITM2	GPR126	LOC441046	LRRC43	MAP7D2	TDRKH
MOGAT3	14		C20orf118	IHH	MEP1A	PRAP1	PRSS8	TINAG	C17orf76	C20orf112	C3orf32	MGAT4B	OSR2	PDZD3	PNPLA1	TMEM150B
MRAS	14		ATP8B2	CCDC80	DNAJB5	FAM26E	FERMT2	RAB31	VIM	DFNA5	DGKI	EGR2	FAM70A	LAYN	PLEKHO2	ZBTB47
MRPL13	14		COPS5	DCAF13	ENY2	NDUFB9	ACE	ALG14	C8orf38	C8orf76	CD82	HRSP12	MED30	MRPS28	NSMCE2	TMEM70
MRPL1	14		AIMP1	C4orf43	CETN3	COPS4	MAD2L1	MRPL32	NUP54	RG9MTD1	SCOC	TBCA	HIBCH	MGST2	MRPL44	PPID
MRPS23	14		ICT1	MRPS28	MRPS7	NME1	UTP18	ZNHIT3	GLG1	INSR	METTL2A	MRPL49	PTRH2	SNX11	TECPR1	WDR37
MRPS2	14		IMP4	ITSN2	PMPCA	PTGES2	COQ4	ENDOG	FNDC3B	METTL11A	PHF19	PPIF	SIGMAR1	SORT1	TUBB2C	WDR34
MRPS36	14		ATP5H	BTF3	C5orf44	CDK7	COX7C	PFDN1	TBCA	ZCCHC10	C5orf43	C6orf106	MOCS2	NDUFS4	PRELID2	VDAC1
MSR1	14		FCGR1B	FCGR3A	GPNMB	HAVCR2	MS4A7	OLR1	SLC1A3	VSIG4	C5AR1	HS3ST2	LIPA	MRO	SIGLEC7	TREM2
MYH14	14		ACTN4	B4GALNT3	C19orf21	SCAF1	SPTAN1	ARHGEF18	EVPL	ITGB4	ITPR3	JUP	LMTK3	PLCB3	PRIC285	TMEM218
NAE1	14		C16orf63	KARS	MPHOSPH6	NDUFAF4	NIP7	NUDT21	PRIM2	ATPBD4	C13orf27	DUS4L	MAN2B2	TMEM170A	TRIM62	TXNL4B
NCF1	14		LILRB1	MYO1G	NCF1B	NCF1C	SASH3	C19orf35	CFP	EBI3	FAM26F	HS3ST3B1	HSPA7	LST1	MMP25	TYMP
NDUFA2	14		HIGD2A	MRPL22	UQCRQ	ATP5O	ATP6V0E1	BNIP1	C1orf57	CDKN2AIPNL	CHCHD1	EP300	IGF1R	NDUFA8	SRA1	UBL5
NDUFS7	14		ATP5D	COPE	ATG4D	C19orf6	CLPP	DND1	F12	GRK6	LMAN2	MID1IP1	PITX1	PSMB10	SLC39A3	SUV420H1
NECAB1	14		NEXN	PLN	ZEB1	CFL2	CLIC4	DIRC3	DIXDC1	DOK6	EID1	KCNAB1	LOH3CR2A	RAB23	TSPAN2	ZNF25
NEFM	14		ANGPTL1	CADM3	KCNA1	MAP1A	NEFH	NRXN1	SLC7A14	SORCS1	ST8SIA3	TACR1	DCHS2	FOXI2	ODZ1	PTCHD1
NEGR1	14		C7orf58	EDIL3	FHL1	ITPR1	MYLK	MYOCD	SYNPO2	TEK	CHL1	MMRN1	NTN4	RCAN2	ST6GALNAC3	STMN2
NIPBL	14		ASH1L	ATAD2B	GOLGB1	KIAA0947	RICTOR	ZNF638	CHD9	CTCF	DNAJC21	GPX1	KIAA2018	TUG1	ZC3H13	ZNF594
NLRC3	14		CD96	ITGAL	MIAT	PIK3CD	UBASH3A	ZNF831	C9orf139	JAK3	KCNJ10	KLRK1	PARP15	POU3F1	TTC24	ZNF80
NMD3	14		COMMD2	DCUN1D1	EIF2A	KPNA4	MYNN	NAT15	SSR3	UBE2W	USP15	ABHD10	CCM2	EIF4A2	HNRPLL	NCK1
NME2P1	14		C14orf19	NACA2	PA2G4P4	PPIA	RPL23A	UBE2NL	ADK	CDC26	GTF2H2B	LOC728758	PRPS1L1	SSBP3	SUMO1P3	TOMM20L
NOTCH2	14		ATP2B4	ELK3	FAM168A	FAM63B	HEG1	MYO9A	PCNX	PTGFRN	SNX18	SSH1	LRCH3	PMM2	SLC35E1	SLC41A1
NPAT	14		ATM	CUL5	RASA2	ZBTB44	ZFP91	ARID5B	CCDC15	CENPC1	CP110	FCHSD2	KDELC2	PICALM	RBM12	UBE4A
NT5C3	14		C1GALT1	C5orf43	CBX3	CD2AP	CSNK1G3	SUMO1	TAF1D	TAX1BP1	ARL4A	CEBPG	DPY19L1	IFRD1	KIAA1598	SEMA3F
NUFIP2	14		AHCTF1	CCDC55	MED13	NF1	RBM12B	SUZ12	ARRB1	CST3	GGNBP2	MOBKL1A	MSL1	NLK	QSER1	UBB
NUP133	14		C1orf107	C1orf55	FBXO28	HEATR1	RAB3GAP2	RBBP5	ABCB10	ALDH9A1	B3GALNT2	IARS2	NUCKS1	NVL	TAF1A	ZNF669
NXN	14		AXL	BGN	CD109	GEFT	SSC5D	TIMP2	ANKRD34A	CALB2	MEIS2	NFATC1	PBX3	RAMP1	SPHK1	SRRM3
OCIAD1	14		ACTR10	COMMD8	ELMOD2	LARP7	PDS5A	RAB28	SCOC	ZCCHC4	AMN1	C4orf52	FAM200B	PIGP	RDH14	TMEM27
ODZ4	14		EVC2	EVC	GLI3	LTBP2	PDGFRB	AMZ1	B4GALNT1	C9orf110	COL22A1	GLI2	HECW1	MEX3B	SH3PXD2B	ST8SIA2
OGT	14		AHSA2	ARGLU1	FAM122B	KIAA0907	MIR17HG	RPL32P3	TRIM52	ACRC	C8orf44	GABRE	LOC100270804	LOC401588	TCTE3	ZNF514
OLFML2A	14		ARHGEF17	COL4A2	DAAM2	GJC1	MCAM	ADRA1B	CRMP1	EFHD1	KCNA5	KCTD10	LRRC4	SAMD14	SULT1C4	TBX2
OR52N4	14		CYP46A1	KCNQ5	OR3A2	SLC4A1	SYT6	ADAM21P1	ATP1A4	C15orf51	C20orf203	FLJ45983	LDHAL6B	SNTG2	SPTA1	TSKS
OSTBETA	14		C11orf86	FABP1	LRRC19	PPP1R14D	SLC26A3	ABCC13	C14orf176	C17orf73	FAM132A	HHLA2	KNG1	NR5A2	PAQR5	TUBAL3
PAFAH1B1	14		ANKFY1	CRK	NDEL1	RABEP1	GNS	GRK5	MAP2K4	NCOR1	PITPNA	RPA1	SLC39A6	SMYD4	UBE2G1	ZBTB4
PAPPA	14		ANGPTL2	COL15A1	COL6A3	ELK3	INHBA	ITGA5	NRP1	PRR16	ZNF469	CHSY1	CYP26B1	GLIS3	PRDM1	STC1
PCDH9	14		BHMT2	KCNE4	LOC728392	MAP2	NAP1L3	NAV3	NEFH	PTGER3	TUB	ZFPM2	ANO3	FAM196A	GRM5	PEA15
PDCD2	14		AKAP13	EXOSC8	PCID2	RPS13	SFT2D1	TCP1	AKIRIN2	C6orf120	C6orf70	KATNA1	PEX7	PSMB1	RMND1	TBP
PDE7B	14		GNG7	ITPR1	JAM2	MMRN2	PPP1R16B	S1PR1	SCN4B	TMTC1	ATP1B2	BMX	ENTPD3	PHACTR1	PKHD1L1	PRKCH
PDZD3	14		ARHGAP27	CDHR5	CYP4F12	DDC	FABP1	MOGAT3	MYO1A	OVOL1	PRR15	SGK2	MTMR11	NGEF	RAPGEFL1	TUBAL3
PFDN5	14		ATP5G2	MYL6	RNF181	RPL41	RPS14	RREB1	BLOC1S1	C12orf10	C12orf47	DCTN2	ING4	KIAA1671	STAG3L4	TMEM18
PGP	14		BOLA2	FAM195A	MRPS34	RPUSD1	SAC3D1	C16orf93	EMP2	ERCC6	FAM86A	HMOX2	INO80E	MPV17L2	NUDT8	RASSF6
PHC3	14		IFT80	KIAA2018	KLHL24	MSL2	NFAT5	ZNF654	ALS2CR8	GK5	GSK3B	HLTF	SLC25A36	VPS8	ZBTB38	ZNF493
PIK3C3	14		DYM	KIAA1012	VPS4B	ZNF24	C18orf25	HDHD2	KIAA1328	MALT1	MAPRE2	MEX3C	RPRD1A	SLC39A6	ZNF396	ZNF397OS
PIK3R6	14		CD300LF	CYTH4	LAIR1	LILRB1	LRRC25	NCKAP1L	PARVG	SPI1	C10orf54	EMR4P	HTR7	IL12RB2	LILRA4	TDRD9
PKP3	14		CBLC	DOHH	EPS8L2	FAM83H	LRFN4	RASSF7	RNF126	RPUSD1	ZNF25	DUSP8	FIGF	PHLDA2	PWWP2B	S100PBP
PLEKHM2	14		CYCS	HSPG2	MKL1	RG9MTD1	ZBTB17	C1orf144	CYB5R3	DUSP7	FURIN	HSD17B12	KLHL21	PLOD1	PQLC1	ZDHHC18
PLXDC2	14		CDH11	GPNMB	MAFB	PLXNC1	SYNE1	TSHZ3	VIM	ARSB	C14orf37	DACT1	DAPK1	KCTD12	MAMLD1	SLC16A7
PML	14		APOL2	APOL3	C15orf39	CSK	ODF3B	SBNO2	TYMP	VPS18	DHX58	HSD3B7	IMMP2L	OAS3	SEMA4B	STX1B
PMP22	14		C13orf33	DPYD	GPNMB	NFATC1	PDCD1LG2	TIMP2	ZFPM2	ABLIM3	ANXA5	C2orf65	GNB5	IGFBP3	TEKT3	TXNDC15
PNO1	14		CCT4	MEMO1	NUDCD1	PNPT1	USP39	WDR12	BOD1	C2orf56	GPN1	KIAA1683	PPIL1	SNRPG	SUCLG1	TRMT61B
PNPLA7	14		ADAMTS13	ENTPD8	EXD3	NUP37	PVRIG	USP20	ZER1	BAIAP3	GIPR	LRRC56	PGAM2	RALGPS1	RGS11	SLC23A3
POLR2A	14		ANKRD52	ARID1A	BAZ2A	KDM6B	PRPF8	SMG6	C17orf68	C20orf24	C2orf76	CHD3	FXR2	GP1BA	NCOR1	SPDYA
POP5	14		COX6A1	MRPL27	POLR2G	PSMD9	SFRS9	SNRNP25	TIMM8B	C12orf62	C3orf75	EIF2B1	ESYT2	MRPS11	POLR2H	RNF34
[truncated: 14,865 more rows]
[truncated: 25 more columns]

## Sheet: Supp_Table2B
Gene expression network analysis of lymph node involvement in colon cancer identifies AHSA2, CDK10, and CWC22 as possible prognostic markers
Sung Won Han1,+, Ji Young Ahn1,+, Soobin Lee1, YoungSeon Noh1, Hee Chan Jung2, Min Hyung Lee1, Hae Jun Park1, Hoon Jai Chun3, Seong Ji Choi3, Eun Sun Kim3,* and Ji Yun Lee4,*
Supplementary Table 2B. Degree of centrality analysis of the 240 hub genes for the LN(+) group (CV≤20%) in the LN(-) group.
Bolded genes indicate the different edge genes when the 240 hub genes (CV≤ 20%) were applied to the LN(+) group (Supplementary Table 2A)
Hub gene	Degree	Common degree with LN(+)	Edge genes
PCNP	66	26	CRIPT	DCUN1D1	GABPA	GOLT1B	PDCD10	SNRNP27	TBC1D23	VPS26A	ABCE1	ACTR6	API5	ARFIP1	ARL6	BET1	BIRC2	BTF3L4	C18orf32	C1D	C5orf22	CBFB	CCDC117	CCNY	CEPT1	COMMD2	COMMD8	CYB5R4	DNAJC24	ECT2	EIF5A2	GABPB1	HAUS3	IQCB1	KPNA4	LOC728640	LRRC40	LYSMD3	LZTFL1	MATR3	MBD4	NCRNA00081	NRAS	OTUD6B	PHTF2	PNRC2	POLK	PPIL4	RAB28
C5orf41	37	11	AFF4	CHD9	FAM160B1	KLHL24	MAP3K2	PIK3CA	PIKFYVE	RASA2	SENP7	SERINC1	SLU7	TAB2	TRIM23	CCDC75	CD302	FAM13B	FBXO38	ITGAV	KCTD20	KPNA5	MAP3K1	NBR1	NR1D2	PLSCR4	PRKAB2	RBM43	SAC3D1	SOCS5	SP4	SPIN1	TUBB2C	WAC	WDR11	YPEL2	ZNF175	ZNF699	ZNF791
TCF4	32	22	FSTL1	GLT8D2	LAMA4	LDB2	ZEB1	ZEB2	ZNF521	AKT3	BEND6	DLC1	DOK6	DZIP1	EBF1	ENTPD1	F2R	FLRT2	FZD4	HEG1	IL1R1	LCA5	LRRTM2	MCC	MDFIC	MEF2C	MPDZ	NR3C1	PABPC5	PDGFRA	QKI	SPG20	TMTC1	ZNF660
HEG1	35	18	ATP8B2	CD93	KIAA1462	LTBP2	MAP1A	MMRN2	SHE	SYNE1	TCF4	THSD7A	ZEB2	ADARB1	ATP2B4	BICD2	C3orf36	C6orf125	COL14A1	DLC1	ETS1	FLT1	FZD4	GAS7	HIP1	LRRC55	MSN	NEFH	NHSL2	NOTCH2	NRP2	NUAK1	PBX3	PCNX	SEMA3G	SNX29	VASH1
SECISBP2L	38	18	AFF4	AP4E1	ARID4B	C16orf13	JMJD1C	KIAA1370	MEF2A	MRPS34	USP8	BNIP2	CCPG1	CHD9	DDHD2	FAM63B	HECTD2	IQGAP1	KLHL20	MAN1A2	MTMR10	N4BP2	PLDN	PRKG2	PSMG4	RASSF6	RFX7	SAC3D1	SEL1L	SESTD1	SLC12A6	SPG11	TALDO1	TNKS2	UACA	UBR1	USP46	VPS13C	ZMYND11	ZNF624
TPI1P3	41	25	OR7E37P	PGAM4	POTEE	RPS26P11	RPSAP9	ACOT2	ATP5L2	CCL23	CKMT1A	DHRS4L1	DHX40P1	FKBP9L	FLJ39739	FOXD4L3	FTHL3	FUT5	GCSH	GPR89C	H3F3C	HIST1H4K	LOC344967	LOC391322	LOC442459	LOC643387	LOC644165	LYPLA2P1	NBPF16	NOMO3	PCDHB17	PIPSL	POLR2J2	POM121L8P	PZP	RAB43	SLC22A20	SLC5A10	SPDYE2	TUBA1A	TUBA4B	TUBB4Q	UBE2MP1
VIM	40	22	CNRIP1	COL6A2	EHD2	GYPC	MRAS	SPARC	TRPV2	ANGPTL2	AXL	CALHM2	CMTM3	DFNA5	ESAM	FAM101B	FAM20A	FBLN7	FGFR1	GAS1	GPR176	GPR68	GPX3	HTRA1	KIF17	LAYN	MDGA1	MFGE8	MMP9	MSC	PCDHGA12	PDE1B	PLEKHO2	PNMA6A	PRR16	PTGIR	RAB31	SPSB4	STARD8	STK32B	THBD	VEGFC
CLIP3	37	12	BOC	FBLN5	FBXL7	GEFT	JAM3	MAB21L2	MXRA8	CCNA1	CHRD	CNTNAP1	COL22A1	CTF1	CYP46A1	GNAO1	GSTM5	HLX	KANK2	KIAA1045	LDOC1	LOC728264	LOC728392	MAP3K12	MEIS1	MMP19	MRVI1	MYO16	NCKAP5L	PHYHD1	PLA2G4C	PNMAL2	PRDM6	PTGIS	RFTN1	SLC22A17	TCF7L1	WTIP	ZNF135
GNB4	30	9	BCAT1	CALCRL	FRMD6	GIMAP4	ITGA4	MNDA	MSRB3	ST8SIA4	VCAM1	ARMCX1	CCDC102B	CDK14	CLIC2	CMAH	CPNE8	CYP7B1	ENTPD1	IRAK3	JAZF1	LRRC8C	MITF	MSR1	QKI	SLFN11	SYT11	TM6SF1	TMEM26	TNFSF4	TRPS1	ZNF626
MSRB3	42	14	CALD1	DACT3	FRMD6	PLN	SGCD	STON1	ABCC9	ADAMTS6	AOC3	ARMCX1	ARMCX2	ASPN	BEND6	BNC2	C14orf132	CAP2	CDH2	CRISPLD1	DIXDC1	FAM124B	FGF1	FGF7	GNB4	JAM2	LOC134466	LOC399959	LOC644538	LPHN2	MAGEH1	MITF	NAP1L3	NEXN	PALLD	PARVA	PHLDB2	POPDC2	PPP1R3C	PRKD1	PTGER3	RASSF8	UBE2QL1	ZFPM2
FERMT2	38	19	CALD1	DZIP1	FSTL1	GUCY1B3	MYLK	ADAMTS3	AKT3	BEND6	BVES	C8orf48	CACNA2D1	CAV1	CHSY3	DGKI	DSEL	EDIL3	ELOVL4	FEZ1	GEFT	GJA1	HSD17B6	JAM3	KLHL4	LAYN	LPPR4	LRCH2	MPDZ	NUDT11	PCDH7	PDLIM3	RHOJ	SCHIP1	SCN9A	SDC2	SGCE	ST8SIA2	TMEM74	TUSC3
LOC100132247	45	22	AGAP5	AGAP7	LOC100133161	LOC200030	NPIPL3	OR7E37P	RPS26P11	SPDYE2	AGAP11	AMY1A	ANKRD36B	ARL17A	CBWD6	CEACAM22P	CLK2P	F8A1	FAM21B	FOXD4L3	FUT5	GOLGA6L5	GPR89C	KCNA7	LOC100271836	LOC150776	LOC151009	LOC339047	LOC613037	LOC643387	LRRC37A2	NCRNA00182	OXCT2	PI4KAP2	PMS2L2	POM121L1P	RNASE10	RRP7B	SDHAP3	SLC22A20	SNORA31	SPDYE7P	TBC1D3G	TBC1D3H	TRIM74	WASH2P	WASH5P
ZNF638	55	21	CEP290	GOLGA4	PHIP	PPIG	RBBP6	RBM25	USP34	USP47	ZNF33A	ALMS1	ATAD2B	ATP6V0D1	ATRX	BAZ2B	BRWD1	CDV3	CEP110	CLUAP1	DHFRL1	DHX57	DICER1	EHBP1	EIF5B	FIP1L1	GNB2	GOLGB1	GXYLT1	HMGN3	HNRNPU	ICAM3	INO80D	IWS1	JMY	MOBKL1A	OSBPL9	PARD6A	PCM1	PHF3	PSME4	RAB5C	RANBP2	RSRC2	SLTM	TARSL2	TOP2B	TUG1	UACA
ATP8B2	45	13	C1R	DDR2	EMILIN1	EVC	FGFR1	FLI1	HEG1	MAP3K12	MYO5A	RASSF2	SYNE1	ZEB2	ADAM23	ARSB	C10orf26	CADM1	CBX6	CHST15	COLEC12	EHD3	FAM129A	FBLN5	GAS7	JAKMIP2	KCNN3	KIAA0495	KLHL5	LTBP2	LYNX1	NHSL2	OPRL1	PCDHGA12	PLBD2	PLEKHO2	PTGS1	SDK1	SLC17A7	SORCS2	STARD8	THPO	TMCC2	TSHZ2	WNK3	ZNF521	ZNF835
BOC	53	16	AMOTL1	C20orf194	CILP	CLIP3	FXYD6	LMOD1	PODN	ADAMTSL3	ADD2	AR	BHMT2	C2orf40	C4A	C7	CCNA1	CDO1	CLDN11	CRTAC1	CSDC2	CYS1	EVC2	FST	FZD1	KANK2	KERA	LONRF2	LRRC4C	MAN1C1	MAP3K3	MN1	MYOM1	NACAD	NRP2	NTRK3	NUDT10	PALM	PDE2A	PDZRN4	PNMAL1	PNMAL2	RNF150	RSPO1	RUNX1T1	SCN2B	SLIT2	SV2A	TMEM130
CCDC80	55	16	BNC2	C1R	C1S	CILP	COL8A2	FNDC1	MFAP5	SFRP2	SULF1	THBS2	ADAMTS16	AOX1	APCDD1L	BNC1	CDO1	CNPY4	CNTN1	CYP1B1	DCLK1	DENND5A	DFNA5	DOK5	DPT	FAM110B	FAM180A	FAM43B	FMO2	GDF6	GFPT2	GREM1	HTR2A	ISM1	LEP	LOC400043	LOC441869	LRRC4C	MEOX2	MSN	P4HA3	PCDHGA4	PRELP	PRICKLE1	PTGIS	PTHLH	SEMA3D	SH3BP5	SPSB4
LOC200030	31	19	LOC100132247	NBPF10	NBPF14	NBPF15	NBPF9	AGAP5	AMY1A	ANKRD36B	CLK2P	FLJ39739	FLJ42627	GOLGA6L5	GTF2IRD2B	HSD17B7P2	KCNA7	LOC349196	LOC440354	LOC641298	MSTO2P	NAIP	NBPF16	PDZK1P1	PMS2CL	RGPD5	RRN3P2	RUNDC2C	SNORA31	SNORA67	TBC1D3H	TMOD4	USP6
MGP	39	16	ANGPTL1	JAM2	JAM3	LHFP	PDE1A	PRELP	SPARCL1	ABCB5	ATP1B2	CCL14	CDO1	CRYAB	EFHD1	FABP4	FAM133A	FGF1	FMO2	GAP43	GPR88	HTR2B	ITIH3	KCNA1	KCNIP1	KIAA1045	KLHL4	LOC100192378	MAGEE2	MEOX2	MPPED2	MYOZ3	NAP1L3	NGF	PLAC9	PRG4	RERG	THSD7B	WSCD2	ZDHHC15	ZNF676
ASXL2	36	17	DDI2	MGAT5	PLEKHM3	REL	REST	TAOK1	UBXN7	ADAM17	ATXN1L	BIRC6	C9orf102	CBL	DKFZp686O24166	EGFR	EXOC6B	HIPK3	INPP4A	KLHDC10	KRTCAP2	LATS1	LRCH3	43167	MKL2	MYCBP2	NCOA2	PARD3B	PRDM2	RALGAPA2	RAPGEF6	ROCK2	STRN	TMEM208	TRIM44	WHSC1L1	ZKSCAN1	ZNF192
CNRIP1	39	8	C1S	DCN	ECSCR	FEZ1	IGFBP7	LYVE1	VIM	AMPH	BAALC	C10orf26	CLEC1A	CPEB1	DSEL	FABP4	FAM110B	FGF10	LOC339524	LOC400043	LOC441869	NDN	PDE1A	PDE1B	PDLIM3	PGCP	PLAC9	PPAPDC3	PRND	PTGS1	PTX3	RAB34	RASL12	RBMS3	REM1	SERPINF1	SFRP1	SGCE	THBD	TRIM61	TUSC3
MLL2	37	19	BAZ2A	C12orf51	EP400	SPEN	ACIN1	BAT2L1	BRPF1	C2orf28	CHD4	EIF4G1	EP300	FAM193A	GPATCH8	HSBP1	HUWE1	LARP1	LSM2	MADD	MED13L	MLL4	MYEOV2	NUMA1	PHRF1	PPP1R10	RBM19	SAFB2	SAMD4B	SERP1	SETD1B	SFRS15	SFRS8	SMARCC2	SRRM2	TCF20	TMEM183A	TNKS1BP1	TRRAP
RASSF2	23	10	ATP8B2	CSF2RB	DOCK10	FLI1	HCLS1	IL10RA	WIPF1	ZEB2	ABCA6	ARHGEF6	C10orf105	ESR1	FBLN7	HVCN1	NLRP1	RASGRP3	RFTN1	SHE	SLC24A4	SSTR2	TMTC1	ZIK1	ZNF671
SLC22A17	28	12	CLIP3	FAM127C	GEFT	MXRA8	NACAD	SYDE1	TMEM200B	TRO	APBB1	BRSK1	C12orf53	CILP2	CORO2B	GPR162	HOMER3	NDN	OBSL1	PCDHB5	PCYT1B	PDLIM4	PTPRS	SLC26A10	SLC45A1	SV2A	SYT3	TCEA2	TMEM59L	TSPAN9
MATR3	43	15	BCLAF1	CWC22	EXOC5	GABPA	43166	PCNP	RBM34	SCAMP1	SKIV2L2	SMEK2	TNPO1	UBLCP1	ATG4C	C11orf46	C1orf9	C20orf135	C22orf25	C5orf43	C6orf211	CANX	CDC5L	CREB1	CSNK1A1	DTWD1	G3BP1	KHDRBS1	KIAA1430	LARP7	MDM1	POR	RAD17	RBM27	SEC62	SLU7	SMAD5	SMARCA5	SVIP	TAF1A	TMEM175	TOLLIP	UBTD2	XPO1	YME1L1
ASH1L	25	14	BAT2L2	CEP350	MTR	RPRD2	ARHGEF11	ATP6V0B	BCL9	BIRC6	BOD1L	BRPF3	CDC42BPA	DSTYK	KIAA1109	MAGI1	MGA	NT5C	OTUD7B	PIK3R4	PLEKHM3	PPP1R12B	PSMB3	SON	TRNAU1AP	WHSC1L1	ZKSCAN1
BNC2	22	4	CCDC80	EVC	IL1R1	MSRB3	ABCA1	ALDH1L2	CDK14	COLEC12	DIRC3	FAM124B	IRAK3	NEFH	NUDT10	PARVA	PCDHGA4	PHLDB1	PRICKLE1	SNX18	THPO	UBE2QL1	ZFPM2	ZNF135
LY6G6D	47	14	CELP	LY6G6E	LY6G6F	POFUT1	SHROOM4	TNNC2	TSPAN6	VAV3	ZSWIM3	ACSL6	AOAH	C10orf47	C10orf82	C1orf105	C1orf180	C9orf71	CKM	CYP2W1	DHDPSL	DRD2	EPDR1	ERP27	GLRA2	GNG4	GRM8	GTF2IRD1	IGSF22	KRT23	PLAC1	POU5F1B	PRR15	RBP2	REEP1	RNF148	SLC19A3	SLC1A7	SLC30A2	SLC6A4	SPACA3	SRPX2	STIM2	SYN3	SYT7	TFAP2A	TH	TRIM7	TRPM6
PPIAL4G	24	14	PPIAL4C	RPSAP9	ACOT2	CBWD6	CCDC74B	CXADRP2	FKBP1AP1	FTHL3	FUNDC2P2	GCSH	GPR89C	GSTM2P1	HIST1H2BO	LOC728554	PGAM4	PPIAL4D	PPIA	PZP	RPL21	RPL23AP7	RPL23AP82	RRP7B	SNORA57	SNORA67
APBB1	43	13	PALM	RAB3IL1	SLC22A17	SV2A	TCEA2	ZNF512B	ZNF853	ADAMTSL1	AP1M1	AQP1	ARL10	ATP1B1	BEST1	C16orf5	CCDC102A	CCDC136	CTSF	DCHS1	DTX3	DUSP26	DUSP3	FAM124A	FNBP1	GALNTL1	GBGT1	KIF5A	KLHDC8B	KRBA1	LTBP3	MAGEE1	MOCS1	NRXN2	OLFM1	PAPLN	PCBP3	RAI2	RND2	SEMA6C	SHISA4	TCF7L1	TNS3	WASF3	ZNF880
HSPG2	40	16	COX7A2	ECE1	LAMB2	LRP1	MYH9	MYO9B	NOTCH3	SPEN	TLN1	VWF	AHDC1	BCL9L	CLASP1	CMC1	COX7A2L	CREBBP	CSPG4	ERC1	FAM168A	FLG	GBF1	KIAA0427	MAPKBP1	MEGF8	MPRIP	NDST1	PACS1	PIP5K1C	PLEKHM2	RAB11FIP5	SERP1	SH3PXD2B	SKI	SUFU	SUPT6H	SYNPO	TENC1	UNC5B	WDR81	ZMIZ1
IL6ST	20	8	DDR2	HIPK3	OSMR	PLXNC1	REST	UHMK1	C6orf125	C6orf204	ELK3	FAM168A	FAM63B	GTF2A1	IL7R	LIMS1	43167	NOTCH2	PTPRG	SAMD8	UGCG	ZNF699
MCC	17	4	C10orf72	COL6A3	DDR2	DZIP1	GAS7	TCF4	TIMP2	ZEB1	ZEB2	ZNF521	ADAM19	CLIC6	CNNM1	FGF2	NAV3	NLGN4X	ROBO1
BMPR2	26	9	CENPM	CHD9	LIFR	PTGES2	RNF180	SOCS5	TEAD1	AASS	ACVR1	ANKRD50	DYNC1I2	FKBP7	GPRASP2	KLF12	LCA5	MARCKS	PBX1	PIM3	PLEKHH2	PPIF	PRKACB	SEC31A	SH3BGRL	TGFBR2	TRAK2	ZNF25
POLR2I	29	13	AFF4	ANAPC11	LSM7	NOSIP	RPL28	RUVBL2	SLK	TBCB	TMEM147	TRAPPC5	ALKBH6	C16orf13	CAPNS1	DHX29	DNLZ	DYNC1LI2	ETFB	FBL	ITSN2	LIN37	MAN1A2	MOBKL1A	MRPL55	MRPS24	NDUFA13	PAFAH1B3	PIK3CA	SETX	ZFP91
ROMO1	27	16	ACOT8	ANAPC11	EIF6	ERGIC3	PSMA7	RPS21	SCAND1	AHCY	AHNAK	C6orf129	C6orf1	C7orf47	FLJ39653	GET4	H2AFJ	LIN7B	LPIN1	MANBAL	MEGF9	MGC72080	MYLPF	NSMCE1	NUDT14	NUDT16L1	SDF2	TAF10	THRAP3
TIMP2	35	11	ANGPTL2	ANTXR1	COL5A2	EVC	MMP2	MRC2	RAB31	SERPING1	SULF1	ADORA1	AKAP12	C12orf68	CDKN2B	COLEC12	CYP27C1	EYA4	GALNTL2	IL1R1	KCND2	LATS2	LOC400043	MCC	MEX3B	MITF	NXN	P4HA3	PCDH7	PMP22	PRPH2	PTHLH	SERPINF1	SPON1	SPSB1	SYNC	ZNF532
ZEB1	70	16	CALD1	FILIP1L	MCC	MRVI1	STON1	TCF4	AKAP12	AKAP2	ATP6V1G2	ATXN1	C1QTNF7	C6orf155	C8orf85	CMYA5	DCLK1	DLC1	DLG2	DOK6	EBF3	ENTPD1	F2R	FAM13B	FGF1	FIGN	FILIP1	FZD4	GPRASP1	IDS	ITPR1	KCNT2	KLF8	LAMA4	LIFR	LRRTM2	MAB21L1	MAP9	MPDZ	MYOZ3	NAP1L2	NEXN	NLGN4X	PCDH9	PEG3	PGR	PKD2	PRICKLE1	RBMS1
ETS1	15	4	BACH2	GIMAP8	HEG1	RASGRP3	SYNE1	WIPF1	AP1M2	BCL2L11	GABARAPL1	KCNQ5	MAMLD1	PELI2	PMM2	PPP1R1B	RUNX2
GEFT	26	8	CCDC8	CLIP3	FERMT2	JAM3	TAGLN	TUB	C3orf18	CHST10	CYS1	DFNA5	DGKI	DNAJB5	DTX3	FOXC2	LOC134466	MEIS1	NDN	NKAIN4	PYGO1	RND2	SALL2	SHISA4	SLC22A17	TMEM200B	UCHL1	ZNF135
MAP3K2	39	10	AFF4	CAMSAP1L1	EEA1	OSBPL11	PPP4R2	STRN	VPS54	VRK2	ARHGAP42	C12orf35	C5orf41	C6orf108	CCDC75	CEP97	DDX3X	DPP8	ERCC4	FBXO11	FRS2	LCORL	LNPEP	LPP	MYO1B	NBEAL1	NCKAP1	NEK1	RSC1A1	SCYL2	43354	SKIL	SYNJ1	TRIM33	TRIP12	UBR3	UHRF1BP1L	WDR47	ZNF268	ZNF295	ZYG11B
PDCD10	25	9	DCUN1D1	DUSP11	LSM3	PCNP	RG9MTD1	SEC22A	TMEM126B	UBA3	ARL8B	ATG5	CHMP2B	COMMD10	CRBN	CYB5R4	EAF2	ELMOD2	FAM188A	GOLT1B	KPNA4	MRPL33	NDUFB5	NFU1	NMD3	TXNDC9	ZCCHC9
RAB8B	39	13	CCPG1	CSGALNACT2	FEM1B	GNG2	IKBIP	KLHL28	LRRC8C	MFAP3	SNX10	STK17B	ZNF267	APH1B	B3GNT2	BNIP2	C5orf15	DNAJB4	DUS1L	ERO1LB	FAM107B	HCFC2	HIF1A	HOXB2	HOXD8	ITM2B	JAK2	LACTB	MFSD1	NAP1L5	OGFRL1	PNRC1	PPM1K	PPT1	QTRT1	RAB12	RNF144B	SGCB	SGTB	STEAP4	TGFBR1
RIF1	40	13	CASP8AP2	DDX46	NPAT	PIKFYVE	PPP4R2	PRPF40A	SMC3	TAOK1	ABI2	B4GALT7	BLVRB	C10orf18	C3orf63	CAPNS1	CCDC75	DDX21	ELK4	FKBP5	HAGH	KIAA0947	LASS6	MAN1A2	MSH2	NIT1	RABAC1	RBM12	RNF169	ROCK2	SHPRH	SMARCA5	SMC6	STAG1	TMEM125	TMEM53	TMEM54	UBR3	UBXN7	UTP20	WDR33	ZBTB24
SPAST	29	6	ACTR2	MAP4K3	SMEK2	UBXN4	ACTB	ARL5A	C22orf25	C2orf29	CEBPZ	DCAF17	GTDC1	HS2ST1	LANCL1	NCKAP1	PAPOLG	PIBF1	ROD1	SNX16	SP3	SPHAR	THUMPD2	TLK1	TSN	TTC27	USP37	YIPF4	ZBTB41	ZFYVE16	ZNF680
SSB	47	12	CWC22	DDX18	DNTTIP2	MPHOSPH10	PCNP	SUMO1	UBE2V2	BRD7	BRIX1	CCAR1	CCDC66	CEP63	CWC27	CWF19L2	DDX1	ECHDC1	EEA1	FRG1	HAUS3	IFT74	KIN	LRRCC1	MDM1	MINA	MKI67IP	MPHOSPH6	MRPL19	PRPF40A	RPE	SCRN3	SGOL2	SNRNP27	SNX16	ST13	STXBP3	SVIP	TAF1D	TOP2B	TTC27	TXNDC9	WBP4	WDR24	WDR43	ZMYND17	ZNF146	ZNF354A	ZNF680
AHSA2	51	23	CCNL2	CSAD	LENG8	LOC100190986	LOC91316	PABPC1L	TRIM52	ZNF767	ABCC5	ANKRD23	ANKRD36	ANKZF1	C15orf28	C17orf86	C1orf104	C1orf220	C6orf134	CCDC142	CCNL1	CLDN20	DNAH1	FLJ10213	GOLGA8A	HCG27	HERC2P2	KCNIP2	KCNQ1OT1	KCTD19	KIAA0664P3	LOC100129726	LOC100131434	LOC646471	LUC7L	NCRNA00105	NCRNA00174	NEAT1	OGT	PAN2	RBM33	SEC31B	SFRS14	SLC25A27	SPAG8	STK36	TAS2R4	TRIM66	TTLL3
ANGPTL1	27	11	CILP	HSPB8	MGP	PDZRN4	PLN	PRIMA1	SCN7A	SCRG1	AKAP12	BAI3	BCHE	CADM3	CNTN1	DCLK1	HCG4	HTR2B	KIAA1045	KIAA2022	MAGEE2	NLGN1	ODZ1	PENK	PPP2R2B	RIC3	SEMA3D	SFRP1	TACR1
C1S	50	20	C1R	CTSK	DCN	GPC6	OLFML1	ACSS3	ANKRD35	ASAM	BASP1	CCDC80	CFH	CMTM3	CNRIP1	CYBRD1	CYP7B1	DZIP1	EFEMP1	ENTPD1	F2R	FBLN5	FILIP1L	FLRT2	GAS7	GLIPR1	GLT8D2	GPR1	GSTM5	IL1R1	LOC399959	LOC400043	MMP2	MOXD1	NAP1L3	NCAM2	NLGN4X	PDLIM3	PGCP	PTGFR	PURG	RFTN1	SERPINF1	SERPING1	ST8SIA1	SYT11	TMEM119	TMEM90B	TSPYL5
CADM3	41	13	ANGPTL1	BAALC	CCL19	CHRDL2	CILP	DARC	GNAO1	PKNOX2	SCN7A	SFRP1	TNXB	ADCYAP1	ADRB2	AGTR1	CADM2	CCDC69	CDH19	CHRNA3	CHST8	CNR1	CPEB1	CRLF1	FAM107A	GALNTL1	GPR88	GRIN2A	HPCAL4	JPH4	KCNK3	NGFR	NOVA1	PI16	SORCS1	SST	SV2B	TACR1	TBX1	TLL1	TPO	ZBTB16	ZNF385D
RASGRP4	18	8	CASS4	CD300LB	CSF1R	CSF3R	DPEP2	GPR97	MEFV	MRC1	PILRA	EMR4P	LGALS12	LILRA1	LOC100272216	MAP1LC3C	NLRP12	PHACTR1	TMEM106A	TRPV4
RPL21	36	17	MORF4	PPIAL4G	RPL13AP20	RPS26P11	RPSAP9	ANP32C	ATP5L2	AURKAPS1	C14orf19	CBWD3	CBWD6	CTCFL	FAM21B	FAM35B2	FLJ39739	FTHL3	GCSH	GPR89B	GPR89C	HSP90AB2P	LOC100134868	LOC494141	LOC647859	LOC729020	NME2P1	PMS2CL	PMS2L2	PPIAL4D	RPL36A	RRN3P2	SEPT7L	SNORA40	SNORA63	SNORA67	SPIN2A	ZNF90
ADAMTS10	25	11	COL6A2	HLX	IFFO1	SCARF2	TRO	ADCY4	ANKRD53	C1orf70	CDH23	EBF4	GRASP	HIC1	IQSEC3	LRRN2	LTBP3	MEG3	PTCH2	PTH1R	SEMA6C	SLC26A10	SYNGR1	TDRD10	THSD1	TMEM91	WTIP
ANK2	33	11	ABI3BP	ADAMTSL3	CACNA2D1	CHRDL1	DCLK1	GNAO1	IGF1	ITPR1	JAZF1	SYNE1	AFF3	C7	DLG2	ELAVL4	FAM198A	HPCAL4	JPH4	KIAA1045	LCN10	LGI2	NCAM1	NOVA1	ODZ1	PDE7B	PGM5	RELN	RIC3	RTN1	SCN9A	SETBP1	SLC8A1	SLC9A9	ZNF385B
BBX	17	5	ARL13B	CREB1	CRYBG3	CTR9	ILVBL	PIK3CA	RBM43	SMARCA2	SOS1	ALS2	CBLB	CEP97	COMT	IKZF2	MPST	SERTAD2	SOAT1
BCLAF1	36	10	ACTR2	CD2AP	LARP4	MATR3	PHIP	RBM25	ZNF644	ALKBH8	AP1AR	C5orf51	CHML	CNOT6	DDX3X	DDX6	IBTK	KIAA0776	NDUFS7	NEK4	PGGT1B	PIK3C2A	PLDN	POR	RBM27	SEC23IP	SFRS12	SMARCA5	SMC5	STX10	SUZ12	THUMPD1	TNPO1	UBR3	UBXN4	XPO1	ZBTB11	ZFP91
CD2AP	36	13	ACTR2	BCLAF1	C10orf118	DEK	GOLGA4	LARP7	SFRS12	SPHAR	TMF1	ACAP2	AP1AR	B3GNT5	C10orf4	C6orf182	C6orf62	CDC5L	CHD1	COMT	FAM126B	FAM135A	FAR1	GCC2	GFPT1	IBTK	KIF20B	NINJ1	ORAI1	PDIK1L	PIK3C2A	PRKAA1	RAB5A	SMC5	STK39	ZBTB45	ZMYM6	ZNF451
CDK1	32	15	DEPDC1B	HMMR	LSM3	MASTL	NCAPG	NUF2	SKA2	TTK	ARL6IP1	BIRC5	BRIX1	CCNE2	CDK2	CENPK	DNA2	DNAJC9	GABPB1	GRPEL2	HAT1	HAUS6	HNRNPF	KIAA1524	LOC100128191	MND1	MRPL47	NUP35	RAD51AP1	RFC4	SUV39H2	TIAL1	TRIM59	UTP18
DCUN1D1	38	17	MFN1	MOBKL1B	PCNP	PDCD10	RSRC1	TBC1D23	TBCCD1	ZNF148	ATP2C1	ATP6V1A	BIRC2	CAPRIN1	DBR1	FPGT	FYTTD1	KPNA1	KPNA4	LZIC	NMD3	NSUN3	PCGF5	PDK1	PIGK	PIK3CB	PPP2R1B	PPP4R2	PRRG4	PTPLB	RBM7	REEP3	SACM1L	SLC33A1	SLC35A5	TBL1XR1	TRIM59	TROVE2	UBA5	UEVLD
DDX18	38	5	AASDHPPT	ABCE1	HBS1L	NIP7	PREPL	RIOK1	WDR43	ZW10	AGPS	ASB3	ATF2	C17orf71	C2orf15	C2orf60	CLASP2	COIL	FASTKD2	GABPB1	GPAM	IFITM4P	MINA	MRE11A	NOC3L	NUP153	NUP35	PAPD5	PLEKHA3	PTPN4	PUS7L	RBM45	RECQL	RPP14	SSB	TAF1B	TTC21B	UBE2V1	USP16	VPS54
FBXL7	28	13	AOC3	CLIP3	GPR124	JAM3	MMRN2	PDGFRB	TNS1	ZNF521	AMOTL1	C10orf72	C12orf68	CDH13	DAAM2	EHD2	FGD5	FGFR1	FRMD4A	FST	GLI3	LAMA4	LHFP	LZTS1	MEIS1	MYH10	PRICKLE2	RHOJ	THBD	TSHZ3
MAP1A	30	13	CCDC8	COL5A1	COL6A3	MRC2	SSC5D	TNS1	AMOTL1	ARHGAP23	CD99L2	FN1	GLIS2	HEG1	HIP1	KIF26B	KIF3C	LZTS1	MYH10	NCKAP5L	NDST1	NEFM	NPTXR	NRP2	PCYT1B	PNMAL2	SH3PXD2B	STOX2	TSPAN9	VASH1	ZFHX4	ZNF532
NFATC1	12	3	FAM78A	ICAM1	MAPK11	TGFB1	ABCA3	ANKRD34A	C10orf54	RASA3	RIMBP3	S1PR2	SNAI3	ZNF385A
NKTR	40	19	FNBP4	SETD5	SFRS18	ZNF621	ATXN7	C1orf220	C3orf35	CCDC14	DDX17	DMTF1	FBXW7	FLJ10213	GOLGA8A	LHX4	LOC646471	LOC729603	LOC90834	MGC16384	MYSM1	NCRNA00201	NPHP3	OCLM	PCF11	PNN	RBM5	RBM6	RPL32P3	RUFY3	SFRS14	TAS2R14	TRIM78P	TSC1	TUG1	WDR52	ZBTB43	ZFC3H1	ZNF224	ZNF248	ZNF37B	ZNF589
PDZD4	10	2	GAP43	GNAO1	MYH11	PRELP	PTGIS	CYP21A2	GPRASP1	NGFR	RNF112	TMEM59L
S1PR1	19	13	CD93	CLEC14A	CLEC1A	CXorf36	CYYR1	FLI1	SPARCL1	TEK	CRISPLD2	ERG	F2RL3	FAM107A	LYVE1	PECAM1	SELE	SLC10A6	THBD	TMEM108	TMEM22
SCAF1	16	13	CNOT3	DMWD	EPN1	MAP3K10	PRR12	AP2A1	CCDC97	GLTSCR1	GYS1	MED25	MYH14	PPP1R12C	RBM10	STRN4	SYMPK	ZNF574
SFRS2IP	23	10	ARID2	ARID4B	CEP290	CLIP1	KIAA1033	LARP4	PPP1R12A	RSRC2	AEBP2	ANKRD39	DDX3X	FGD4	GXYLT1	KIAA0528	MAP3K1	MLST8	MON2	MYO6	NFYB	PARD6A	PLEKHA5	SUDS3	TAOK3
TIPRL	17	11	ARPC5	BLZF1	CACYBP	GORAB	NEK7	PPP2R5A	SRP9	TMCO1	TSNAX	CD46	CREG1	FAM38A	SLC19A2	TMBIM4	TSEN15	VPS45	ZDHHC8
ZEB2	48	14	CFH	CLIP4	FBN1	FLI1	GPC6	GPNMB	MAF	MYO5A	RAB31	RASSF2	TCF4	AKT3	ASAM	ATP8B2	BASP1	C20orf194	CCL2	COLEC12	CYP7B1	DOCK10	DOCK4	ESR1	FAM129A	FAM26E	FGF7	HEG1	HTR2A	IL1R1	MCC	MSN	NR3C1	NRP1	OSMR	QKI	RASGRP3	RORB	SEMA3D	SGIP1	SHE	ST3GAL6	SYT11	THBD	TSPYL5	VASH1	WISP1	WNK3	ZIK1
ZNF800	31	7	COG5	EEA1	GTPBP10	MKLN1	PIK3C2A	SMEK2	SNX13	SRFBP1	TMEM123	TMEM209	ZNF92	ARMC7	C17orf101	CXXC1	DLK2	GMPPA	IPO7	ITCH	JHDM1D	KLHL8	MFSD8	MIER3	NAPEPLD	NRTN	PSMC5	RNF160	SEMA3C	TFAM	TTC26	ZBTB38	ZNF295
CCNT1	17	11	EYA3	LATS1	RAPGEF6	REST	UHMK1	BARD1	C14orf118	HELB	KLHL11	MBNL3	NCOA2	NEU3	PPTC7	PRR11	SBNO1	TNFSF15	ZNF699
COX6A1	21	12	C12orf62	MRPL41	RPL41	TUBA1C	UQCRQ	ARL6IP4	BLOC1S1	C14orf2	HBXIP	HIP1	HN1	KIAA0240	MMAB	NDUFA12	NDUFA9	PHLDA2	POP5	PSMB3	TARBP2	UQCR10	UQCR11
CWC22	43	13	ESCO1	ETAA1	PPIL4	SF3B1	SSB	VRK2	AFTPH	ANKRD12	C12orf35	C5orf22	CCAR1	CCDC66	CCDC82	CDC37L1	CENPC1	CEP120	CEP63	CREB1	CTR9	GPBP1	HIBCH	HSPA4	KIAA1731	MAP4K5	MATR3	MDM1	MRPL19	MYO1B	NFE2L2	PPIG	PPP4R2	RBM16	RPS6KB1	SIRT1	SNRNP27	THOC1	THUMPD1	TLK1	TTC21B	YME1L1	ZNF146	ZNF292	ZNF720
IKZF1	24	13	APBB1IP	DOCK2	ITGAL	KLHL6	PPP1R16B	PRKCB	PTPRC	SASH3	BTLA	C16orf54	CD101	CSF2RB	DOCK10	FCRL3	GAB3	IL16	IRF4	KIAA0748	LY9	P2RY10	RCSD1	RHOH	TRAF3IP3	ZNF831
JAM2	20	10	CYYR1	DARC	DCLK1	MGP	MSRB3	PTGIS	SHE	TEK	ADCYAP1	ATP1B2	BAALC	FAM107A	FAM124B	IGF1	KL	PRND	SEMA3D	TLL1	TMEM100	ZNF385D
KIAA1033	14	9	ACTR2	CDK17	PIK3C2A	PPP1R12A	RPAP3	SFRS2IP	TBK1	CHMP1A	COBRA1	FGFR1OP2	KRAS	OSBPL8	RNF208	VEZT
LMOD1	30	15	AOC3	BOC	CNN1	MYH11	MYLK	SYNPO2	C2orf40	DIRAS1	DPYSL3	FHL1	FXYD6	GAP43	GPIHBP1	HSPB7	JPH2	KCNMB1	LOC728264	LTBP1	MAB21L2	MRVI1	NBLA00301	NTN1	PCDH10	PDZRN4	PLA2G5	PRDM6	PRELP	RBPMS2	TNS1	ZBTB16
PIKFYVE	51	17	ATAD2B	C10orf18	CASP8AP2	ITSN2	JMJD1C	PCF11	PRPF4B	RBM12B	RIF1	SF3B1	USP34	ABI2	ANKRD12	ATM	ATXN7	C5orf41	C6orf108	CCNT2	DDX46	DNAJC13	E2F3	ENDOG	FAM13B	FMNL2	INO80D	KIAA1432	LOC728323	MBLAC1	MED13	PHC3	PIK3C2A	PLCXD2	PTRH1	PUM2	RASA2	REV3L	ROCK2	SMG1	SOS1	SYNJ1	TANC1	TBCEL	TRIM33	TRIP12	TTC17	UHRF1BP1	WAC
SPDYE8P	22	9	LOC100132832	LOC100133331	PMS2L2	SPDYE2	AMY1A	CEACAM22P	FAM22D	GGT8P	GPR89B	GUCY1B2	LOC650368	NEK5	PMS2L11	PMS2L5	PRHOXNB	PRR4	RRN3P3	RSPH10B2	SEPT7L	SNORA67	SPDYE6	ZNF417
TNS1	46	16	AOC3	LMOD1	MAP1A	AGTR1	AKAP12	AMOTL1	ARHGEF17	ATP2B4	BHMT2	C6orf174	CCBE1	CNTNAP1	CPXM2	DDR2	DNAJB5	FBXL7	FILIP1	FLNA	GLI3	GLIS2	IGFBP5	IRS1	KANK2	KIRREL	KLHL38	LOC100126784	LOC728264	LRRC4C	LYNX1	MAP1B	MPP2	MSN	NBLA00301	NPTXR	NRP2	PCDH10	PRICKLE2	RNF150	SAMD4A	SCN3B	SYPL2	THBS1	TIMP3	UBE2QL1	WWTR1	ZCCHC24
C14orf132	20	6	EVC	FBLN5	KIAA1644	LOXL4	MSRB3	PLXNA4	SGCD	ZNF521	CPAMD8	DIRAS1	DPYSL3	FAM198A	KIF5A	LAMA2	LRRC55	LRRN4CL	SALL2	SH3BP5	TUB	ZNF835
CBX3	25	16	AIMP1	CCDC58	GGCT	MPHOSPH10	MRPL32	43350	SUMO1	TATDN1	TWISTNB	C7orf25	CCDC34	CDK7	DARS	HNRNPA2B1	LRFN3	NACC2	NFE2L3	PFDN4	PHF14	PURB	RPF2	RRP15	TAX1BP1	TRA2A	TUBB2A
CHD9	31	9	AFF4	ARID4B	ATAD2B	BAZ2B	C10orf18	C5orf41	CGGBP1	DYNC1LI2	JMJD1C	SECISBP2L	ANUBL1	ATM	ATRX	BANK1	BMPR2	DPY19L3	HECTD2	KIAA1217	L3MBTL3	PDE3B	PIK3R1	RBL2	SAC3D1	SDF2L1	SKIL	TCF12	TEAD1	TEAD4	TNKS2	ZCCHC6	ZMYND11
EFEMP2	40	19	MFRP	MXRA8	PCOLCE	SCARF2	SYDE1	THY1	C1QTNF2	C3orf18	CERCAM	CLEC11A	COL6A2	CPXM1	CPZ	CTF1	FAM127C	FBLN1	FNDC4	GRID1	HSPB2	HTRA1	IGFBP6	LBH	LDOC1	LGALS1	MEIS3	MFAP2	MFGE8	MSC	NTNG2	PPAPDC3	RAB34	RARRES2	RCN3	SERPINH1	SPON2	TGFB1I1	TMEM200B	TMEM204	TRO	WTIP
EXOC5	28	11	ARHGAP5	G2E3	GMFB	PPP2R5E	SMEK1	ACTR2	C14orf135	C4orf32	C6orf72	CDC73	CPSF2	FCF1	FYTTD1	KITLG	KLHL28	MATR3	MPP5	NAA30	PAPOLA	PPP2R5C	RNGTT	SEL1L	SOCS4	SPIN1	SPTY2D1	SRP54	TMX1	WDR89
FSTL1	24	11	ANTXR1	CALD1	FERMT2	LUM	OLFML1	RAB31	SDC2	VCAN	ADAMTS3	C8orf48	CHN1	EDNRA	ELOVL4	FAM26E	GLT8D2	GPC6	LPAR4	LPHN2	NUDT11	SGCD	SNAI2	TCF4	TMEM47	ZFPM2
ITGAL	20	13	ARHGAP30	IKZF1	IL2RB	MAP4K1	RASAL3	SASH3	WAS	ACAP1	ARHGAP9	C5orf20	CCR5	GPR174	IL21R	KLHDC7B	NLRC3	PLA2G2D	PPP1R16B	SH2B3	SPN	SPOCK2
ITPR1	18	1	ANK2	ARHGEF6	C20orf194	FLI1	MEF2C	RGL1	SHE	ZEB1	ASPA	CCDC69	JPH4	KIAA1045	LMO2	MAN1C1	NAP1L2	NEFH	TXLNB	ZNF229
KANK2	19	7	BOC	CLIP3	JPH2	TNS1	ADCYAP1R1	BHMT2	CNTN1	DGKI	GPR146	JPH3	KATNAL1	KCNA1	KLF17	LOC100126784	LOC283856	LTBP1	PLIN4	SVIL	TENC1
KCNB1	8	2	FILIP1	ITGA7	LONRF2	RBPMS2	SCRG1	CCKAR	GADL1	SNAP25
MLL	30	9	BOD1L	C2CD3	CBL	CELF1	KDM2A	MDN1	RSF1	TNRC6A	USP34	ALMS1	ARHGEF12	ATP6V0E1	ATXN7	BCOR	BRD2	DCTN3	DENND1C	GIGYF2	MACF1	MLL3	MTF1	MYST4	OTUD7B	PLEKHM3	POU2F1	SMG1	SON	TAF3	TMEM183A	YEATS2
MPDZ	27	7	AMOTL1	C20orf194	FBN1	FERMT2	LAMA4	TCF4	ZEB1	AKAP12	AKT3	AR	BICD2	C21orf34	CHST10	ELOVL2	MAP1B	MMP16	NRK	PABPC4L	PCDH9	PCDHGB7	PRICKLE2	PRKG1	RECK	RIMKLB	SPG20	ZNF418	ZSCAN23
MPHOSPH10	39	16	LARP7	PPIG	SSB	WDR75	AFTPH	ALKBH8	BRD7	C10orf4	C16orf87	C22orf25	CBX3	CEBPZ	CIR1	DNAJC2	EIF3J	FBXW5	GNL2	HNRNPK	ISY1	KRIT1	LTV1	MBD4	METRNL	MTIF2	NFYB	NOL10	NOL8	NOP58	RDH14	RPAP3	RRP15	RSL1D1	RSRC2	SDAD1	SLC4A1AP	SR140	SUMO1	WDR92	ZNF22
POFUT1	39	15	DDX27	PLAGL2	ASXL1	BAG3	C19orf51	C20orf165	C9orf71	CA14	CAMKV	CHN2	CTSL2	DUSP4	EGLN3	ELAVL2	EPDR1	FAM155B	GGT7	GJB5	INPP1	LMO4	LY6G6D	OGDHL	PHACTR3	PHYHIPL	PIGU	PPP1R3D	PXMP4	SERPINB6	SLC35D3	ST6GAL1	TFAP2A	TM9SF4	TNFSF9	TRIM7	TRPV6	TSPYL3	UMODL1	WNT11	ZSWIM3
RPSAP9	30	17	PPIAL4G	RPL13AP20	RPS26P11	TPI1P3	AGAP7	CKMT1A	DHRS4L1	DHX40P1	GCSH	HIATL2	HIST1H4K	HIST2H2AC	LOC100130932	LOC388955	NCRNA00182	NME2P1	OR7E37P	PABPC3	PIPSL	PMS2L2	RPL13AP6	RPL21	RPS10P7	SEPT7L	SNORA40	SNORA67	SNORA6	SPDYE2	TUBA4B	ZNF90
TRO	15	4	ADAMTS10	EFEMP2	LOC728264	MAP3K12	MEG3	MXRA8	SLC22A17	SYDE1	ADAMTS14	C1QTNF6	CCDC36	IQSEC3	MOV10L1	NPR2	SLC26A10
XPO1	49	10	BCLAF1	HAUS6	LARP4	MATR3	PAPOLG	PMS1	PPP4R2	PRPF40A	SMC4	SUZ12	WDR75	YME1L1	ZBTB11	ATL2	CDC40	CHORDC1	CORO1B	DCLRE1C	EPT1	FAM116A	FAM161A	FAR1	FOXN2	HNRPDL	LOC728640	MDM1	MRPL19	MTPAP	NAA15	NAA25	NUDT21	PHF6	PSIP1	RAD18	RND3	SGOL2	SMARCAD1	SNRNP48	SR140	THUMPD2	TOLLIP	TOM1	TOP2A	TRMT11	UBA6	UBXN2A	USP1
CEP170	20	7	CSGALNACT2	PIAS3	ZNF281	ARHGEF3	CD109	CHSY1	DCBLD2	ERO1LB	IKBIP	LIX1L	NIN	PHLDB2	PPFIBP1	PRKAR1A	RFX5	SACS	SASH1	SLC2A8	SNRK	ZNF438
CIC	10	5	PRR12	RAI1	TLN1	ATN1	GBF1	MRPS18C	OPA3	PIP5K1C	PTS	ZNF710
COL8A2	17	4	CCDC80	EVC	ITGBL1	SGCD	TMEM119	ADAMTS16	COL11A1	GPR1	HECW1	KERA	LRRC15	MLC1	PNMAL1	PRDM6	PRICKLE1	RGAG4	SLIT2
FAM78A	12	6	ARHGAP30	CYTH4	FMNL1	PIK3CD	WAS	DOK3	GIMAP1	NFATC1	RIMBP3	SELPLG	SMAP2	TNFAIP2
GABPA	32	9	CUL5	LYSMD3	43166	MATR3	PCNP	TMTC3	USP16	AP3M1	ARHGAP18	ATG4C	BACH1	C21orf91	CMTM6	EPS15	FAM160B1	FAM175B	KIAA0776	MDM1	MORC3	OSBPL8	POLK	PTER	RUFY2	SCRN3	SNX16	TROVE2	UBLCP1	ZBTB6	ZFYVE16	ZNF295	ZNF654	ZNF720
GYPC	23	7	CD37	PLEKHO1	SH2D3C	SPI1	VIM	ANKRD53	C10orf26	CALHM2	CCL21	CHST2	CLDN5	DPYSL4	EMP3	GPR68	GPX3	KIF17	LYL1	MSC	OLFM1	RAMP3	RNF122	S1PR2	SLC2A6
HSPB8	28	11	ANGPTL1	CASQ2	CNN1	DNAJB5	MYLK	PDZRN4	RBPMS2	SPARCL1	AGTR1	ATP2B4	BCHE	BHMT2	C6orf186	CCBE1	CNGA3	CRYAB	DCAF12L2	FGF10	FGF5	FRMPD4	GDF5	KIAA1045	LRFN5	MAGEE2	MASP1	POPDC2	PRL	SCRG1
KCNE4	15	5	AOC3	CALD1	GAS1	JAM3	SPARC	SULF1	TAGLN	APCDD1L	DGKI	FGF1	GEM	ITPRIP	LMCD1	LOC100192378	ZNF365
LENG8	41	13	AHSA2	FAM193B	KIAA0895L	MAPK8IP3	TUBGCP6	ZNF767	ADCY6	ALS2CL	ARHGAP33	C9orf45	CDK3	CEMP1	CROCCL1	DNAH1	FLJ45340	GABBR1	HCN3	KIAA0664P3	KSR1	LOC100128842	LOC100129637	LOC338799	LPIN3	MLL4	NCRNA00105	NCRNA00115	OSBPL7	PLXNA3	PLXNB1	PPIEL	PPP1R12C	PRRT2	SEC31B	SFRS16	SH2B1	TMEM151B	TMEM86B	TPCN1	TTLL3	UCKL1AS	ZFYVE27
MFAP4	22	11	ADAM33	FBLN5	MAB21L2	MRGPRF	RGMA	TCF21	C8orf85	ELN	GRIA1	GSTM5	IGDCC4	ITIH5	LBH	LRRN4CL	LSAMP	MRVI1	OLFML3	PODN	PTGDS	PTGER3	RERG	TYRP1
MORF4	44	17	CXADRP2	FAM35B2	LOC723972	PGAM4	RPL21	WBP11P1	ZNF322B	AKR1B15	ASAH2B	ASAH2	BRD7P3	C15orf21	CEP170L	CFHR1	CLEC2D	CTAGE6	FAM10A4	FAM21B	FAM22D	FKBP1AP1	FOLH1B	GSTM2P1	HSP90AB2P	KGFLP1	LOC100132832	LOC220429	LOC284100	LOC284441	LOC441454	LOC442459	LOC494141	LOC595101	LOC647859	LOC729020	MCART2	NAIP	NHEDC1	RACGAP1P	RBMXL1	SPIN2A	TEX14	ZNF286B	ZNF732	ZSCAN5B
MRVI1	35	12	ANTXR1	CLIP3	COL14A1	DZIP1	FOXF1	LMOD1	MAB21L2	MFAP4	MYLK	ZEB1	A2M	C1QTNF7	CDH6	CRISPLD1	CRMP1	DAAM2	ELN	FAT3	FIGN	FILIP1L	LAMA4	LBH	LOC728264	MN1	PDZD2	PEG3	PGR	PRKD1	RCAN2	RUNX1T1	SCUBE2	SHISA2	SVEP1	TNN	TRIL
NDUFB5	36	10	ATP5J	C3orf23	C5orf44	C9orf46	CYCS	FPGT	MRPL47	NDUFB4	NMD3	PDCD10	PPCS	RPL24	SDHD	THOC7	C16orf63	C4orf33	COMMD10	COX7A2L	FAM162A	HEXB	KBTBD3	LYRM5	MCEE	MRPL35	MRPS22	MRPS36	NFU1	NIT2	NUDCD2	PPP1R2	SCOC	SFXN4	SNX4	SRP9	TMEM9B	YY2
OSMR	16	7	ASAM	CFH	DDR2	GPR176	IL1R1	ITGB3	SYT11	ZEB2	AKT3	CHST15	ELK3	IL6ST	KLHL5	MCTP1	PAPPA	WWTR1
PILRB	23	11	CSAD	LOC91316	NSUN5P2	TTLL3	WASH7P	ZNF692	ZNF767	ANKRD23	ARHGAP33	C7orf4	CENPT	ELMOD3	GIGYF1	HCN3	HSF4	LOC678655	NCRNA00174	PABPC1L	PLXNB1	PPIEL	PRKRIP1	PROZ	STAG3L3
PKD2	30	4	CCDC88A	CSGALNACT2	FRMD6	KIAA1462	SGIP1	VGLL3	ZEB1	ADAMTS6	DGKI	DYNC2H1	FKBP14	FZD4	HOOK3	IQCA1	ITGA10	LCA5	NAV1	NAV3	PBX3	PGBD1	RAI14	RBM9	SCG2	STX2	TRPC1	ZFHX4	ZNF154	ZNF208	ZNF25	ZNF532
PRELP	27	11	CCDC80	FNDC1	FXYD6	HAND2	LMOD1	MGP	NALCN	PTGIS	SFRP4	APOD	CDO1	CPXM2	DIRAS2	DPYSL3	HTR2B	KIF3C	MAP6	NRK	PCDHGC3	PDZD4	PHYHIP	PLA2G5	PRDM6	SEMA3G	SUSD5	VGLL4	ZNF843
RAB31	37	16	ADAM12	BCAT1	FAP	FSTL1	GPC6	LUM	MRAS	POSTN	SULF1	VIM	AKT3	ASAM	CFH	CHN1	CYP7B1	FAM110B	FAM19A1	FAM26E	FRMD6	GALNTL2	GPNMB	HTR2A	KCND2	LPAR4	NOX4	OLR1	PPFIA2	PRR16	PRRX1	RORB	ST3GAL6	TIMP2	UBE2E2	USP44	VEGFC	WISP1	ZEB2
RGAG4	17	2	A2M	COL8A2	EVC	FBLN5	SALL2	STON1	TUB	CADM1	CX3CR1	GPR133	KCND1	PCDHA6	PCYT1B	RAI2	SLC17A7	TCHH	ZNF135
RPL18A	14	13	EEF1A1P9	RPL13AP6	RPSAP58	TRAPPC5	C15orf61	FAHD2B	FAM128A	LRRFIP1	POMZP3	RPL23A	RPS15	RPS2	TMEM191A	ZNF771
SH2D3C	31	13	ARHGEF15	FLT4	GIMAP1	GYPC	HLX	IFFO1	PLVAP	WAS	ADD2	ALPL	C14orf139	C14orf4	ENG	FAM167B	GPR146	GRASP	GRRP1	HSPA12B	LRRC33	LYL1	MAP3K3	OLFM1	P2RY6	PLXND1	PREX1	RAMP3	SEC14L1	SEMA6B	SLC2A6	ZBTB46	ZNF467
SUMO1	46	13	CCDC58	CWC15	MPHOSPH10	NDUFA5	SNRNP27	SSB	VPS26A	ZCRB1	AIMP1	ANAPC13	ARPC3	ASNSD1	BCAS2	C16orf87	C19orf71	C1orf89	C5orf43	C6orf162	CBX3	CCDC43	CCT8	CETN3	CIR1	DYNC2LI1	FAM36A	FRG1	GKAP1	GNA11	HMGN3	INSIG2	KLHL36	MEAF6	MITD1	NCRNA00081	OCIAD1	PDCL3	PRPF18	PTMA	RBM34	RPF2	SLC7A5P1	SMARCE1	SRP19	STMN1	TRIM3	WDR75
TOR1AIP1	24	11	ATF6	CAMSAP1L1	CDC73	FAM20B	KLHL20	MFAP3	NEK7	RBBP5	ZBTB41	ZNF281	CD302	CDC42SE1	CREG1	CTSS	GLYCTK	IL1RAP	PRKAB2	PRKAR1A	RBM43	RIT1	SELO	SLC25A10	TLR5	ZNF678
VAV3	35	7	C10orf99	C13orf18	LRRC2	LY6G6D	PFKP	SATB2	TSPAN6	ACSL6	ADAM32	ALOXE3	AMACR	C7orf31	C9orf71	CAB39L	CAMK2N2	CCK	CDC42EP1	DUSP4	EMX1	ESRRG	EYA1	GPSM2	GRM8	ISX	MYRIP	ONECUT3	SEC14L2	SLC19A3	SLC26A9	STK38	TRMT12	TRPV6	ULBP2	USP30	ZNF470
ACTR2	35	12	AFTPH	BCLAF1	CD2AP	EXOC5	PIK3C2A	PRPF40A	SPAST	UGP2	ACSL3	BANP	C16orf87	C2orf69	C3orf63	CCDC75	DEK	E4F1	FAM126B	FEZ2	HPS5	KIAA1033	MRPL19	OSBPL8	P4HTM	PAK2	PELI1	RAB10	RBM27	ROD1	SMC6	SPOPL	STK39	TREX1	YIPF4	ZBTB41	ZDHHC16
AGAP5	26	11	AGAP6	AGAP7	AGAP8	LOC100132247	LOC200030	AGAP11	C19orf71	CDRT1	CLEC18B	CLK2P	DND1	FAM151A	FKBP6	GOLGA6L5	GUSBP3	LOC100170939	LOC339047	PI4KAP2	RHD	RUNDC2C	SCARNA17	SDHAP1	SNORD10	SPDYE7P	TBC1D3	UPK3B
FAM96B	16	5	ANAPC11	COX4NB	MRP63	PPP4C	TIMM16	AMFR	CDK6	HAGH	MTCH1	NUTF2	PDCD6	PRSS3	PSMB3	PYCARD	TAF10	TMEM208
FLRT2	24	5	C1S	FBLN5	FNDC1	GAS7	GUCY1A3	OLFML1	TCF4	CLIC6	COL14A1	FBLN1	FIBIN	GLI3	GPR1	LBH	MEIS1	NAP1L3	RBMS1	RECK	RERG	RFTN1	RGL1	RNF150	ROBO1	RSPO3
FMNL1	27	7	FAM78A	MYO1F	MYO1G	PIK3CD	PIK3R5	SCARF1	SPI1	WAS	ADORA2A	CD40	CST7	DOK3	FMNL3	GATA3	GPR132	GPR68	JAK3	KLHDC7B	LAT	LOC100233209	MDGA1	RUNX3	SARDH	SH2B3	TOX2	TTYH2	VAV1
GNAO1	38	6	ANK2	CADM3	CLIP3	FBLN5	HSPB7	MAB21L2	MYH11	PRIMA1	SYNPO2	ADCY5	AFF3	C20orf200	C3orf36	C8orf85	CAND2	CCNA1	DUSP26	FAM163A	FOXP2	KIF5A	LOC283856	MASP1	MGAT5B	NCAM1	NEFM	NGFR	PDZD4	PKNOX2	PTPN5	RELN	RIC3	SCN7A	SGCA	STOX2	SYPL2	TACR1	TCF7L1	VIPR2
IFFO1	38	7	ADAMTS10	EVL	MAP3K12	STAB1	ADCY4	ARRDC5	BAI1	C16orf86	CARD9	CBLN3	CDH23	EID2B	FAM20A	FBXO10	FES	GRASP	HIC1	HSD17B14	HSPA7	IQSEC3	KANK3	LOC728392	MAP3K3	NTRK1	PARD6G	PIK3R6	PKD1L2	PTCH2	RASGRP2	RASSF4	SARDH	SCN1B	SH2D3C	STX1B	TNNI2	TRAF1	USHBP1	ZCCHC18
ITGAV	23	8	BACH1	C5orf41	CALU	CLIC4	CREB1	CSGALNACT2	ITGB1	OSBPL8	QKI	VCAM1	B3GALNT1	C3orf64	DUS1L	FYTTD1	GNA13	HECTD2	IL1RAP	MTMR9	SERINC1	SMARCA1	SOCS5	ZNF25	ZNF699
LAMC1	18	6	DSTYK	FAM195A	FRY	LAMA4	MAP4K4	NOTCH2	ADAMTS9	ANKRD50	CGNL1	ITPKB	LAMB1	MAP2	PCDHGC5	RUNX1	SH3RF3	TANC2	TGFB2	TMEM169
LSM7	28	11	ANAPC11	C19orf60	NDUFA13	POLR2I	TIMM13	ACBD6	ARHGEF12	ARMC6	C11orf51	C19orf43	C19orf56	DDX39	DDX49	ILVBL	MEF2A	MEGF9	NDUFS6	NOSIP	PLEKHJ1	QTRT1	RNASEH2A	ROCK1	SEL1L	SWAP70	TRAPPC5	UBA52	WDR83	ZC3HAV1
MYH11	21	13	LMOD1	SYNM	SYNPO2	ADCY5	ATP1A2	C1orf95	CASQ2	CNGA3	DES	GNAO1	HSPB7	LDB3	LOC728264	LONRF2	NXPH3	PDZD4	RBPMS2	SCN2B	SPEG	SYPL2	TCEAL2
NME1	25	12	DTYMK	ICT1	MRPL11	MRPS23	MRPS7	NME2	PHB	POLR2F	PSMB3	ATP5G1	C6orf129	CCT7	CDK4	ECE2	EIF2B3	EMG1	ENOPH1	NPM3	PREB	RABEPK	RPL27	STOML2	TIMM16	ZDHHC7	ZMIZ1
PTPRC	37	15	FYB	IKZF1	PIK3CG	SAMSN1	ABCD2	BTK	C16orf54	C17orf87	C5orf58	CD226	CD28	CD3G	CD69	CD80	CD84	CXorf21	CYBB	CYSLTR1	EVI2B	FAM49A	FGL2	GBP5	GPR174	ITK	LCP1	MPEG1	P2RY13	RAB39B	RASSF5	RHOH	SELL	SH2D1A	SLA	TAGAP	TLR8	TNFSF8	TRIM22
RAB34	12	7	CNRIP1	COPZ2	EFEMP2	HSPB2	LAYN	MRGPRF	MXRA8	PDPN	SYDE1	GPX7	PDLIM4	TRPV4
RBPMS2	34	8	ACTG2	ATP1A2	FHL1	HSPB7	HSPB8	KCNMB1	LMOD1	MAB21L2	MYH11	MYL9	C6orf186	DCAF12L2	DPP6	GRIK5	HSPB6	ITGA7	ITGB3	KCNB1	KLF17	LOC283856	LONRF2	MASP1	MPP2	NAP1L6	NGFR	OR51E2	PDE2A	PRL	PSD	PTPRZ1	PYGM	SCRG1	TMEFF2	TMEM59L
SLC9A9	28	5	ANK2	ARHGEF6	CLEC10A	FLI1	GGTA1	KIAA0495	MAPK10	MS4A6A	PRKCB	RCSD1	C17orf60	C20orf103	CD1D	CSF2RA	ELMO1	ENPP2	FAM159A	HTR7	LOC339524	MCART6	MYO16	NHLRC4	P2RY12	PDE1A	PPAP2A	RTN1	SLC24A4	UST
THOC2	15	12	ATRX	CCDC55	NKRF	RBM41	UPF3B	UTP14A	XIAP	ATP11C	HTATSF1	NKAP	RBAK	STAG2	TAF1	TOP1	ZNF326
TIMM16	24	5	AKAP13	FAM195A	FAM96B	ICT1	MRPL36	NME1	UQCR11	YLPM1	ARL16	BID	BOLA2	C11orf31	C16orf91	C6orf125	CHCHD6	COX5B	DNAJA3	ERI3	PCNX	PMM2	RPP21	TUSC2	ZNF593	ZNHIT1
TOMM40	15	8	ATAD3A	GRWD1	PA2G4	RCC1	SNRPA	U2AF2	UBE2M	CCDC137	CLN6	HMGA1	LIG1	PPM1G	RIT1	TNNI3K	ZCWPW2
TRIB2	38	8	ANO1	APOL1	CD109	FYN	HAPLN3	HIVEP3	IHH	KCTD1	MEIS2	PLK2	SAMD9L	SLC22A11	STAT2	AFAP1L2	AIF1L	C5orf39	C6orf204	DAPK1	ERMN	ETV4	ETV5	FGFBP2	GABRP	GNB5	IFI16	JAKMIP3	KIAA0802	LCK	LMO4	MGC12916	PIK3AP1	PODXL	PPP4R1	PTPRU	RAMP1	RARRES1	RNF32	UBASH3B
TSPAN1	23	13	KLF4	PTPRH	RHOC	SDCBP2	SIAE	VILL	B3GALT5	BMP2	C2orf88	CDKN1A	FA2H	FXYD3	HYAL1	IL18	ITM2C	LDHD	LIPH	MMP28	PDE4C	RETSAT	SQRDL	STYK1	TMEM61
TTC28	12	2	ADAMTSL3	AMOTL1	FRMD4A	IQSEC1	NAV1	SALL2	TSPAN18	ZCCHC24	ZNF512B	ZNF853	DYNC2H1	STOX2
ZNF146	24	10	C19orf2	CWC22	SSB	TOP2B	ZNF227	ZNF507	ZNF566	ZNF638	C22orf25	CBX1	CCAR1	CCND3	DHX57	KHDRBS1	KIAA0528	PCYOX1	PHF14	RBM12B	RRN3	ZNF180	ZNF567	ZNF644	ZNF766	ZNF780A
ABCE1	34	6	AIMP1	ARFIP1	BBS7	CDC27	DDX18	DNTTIP2	GSTCD	LARP1B	PCNP	RG9MTD1	SCLT1	WDR36	ABCB10	AHCTF1	ANAPC10	API5	BRIX1	CDC23	DNAJB14	ECT2	GABPB1	HAUS6	IFITM4P	METTL14	MINA	NOC3L	PCGF6	PPAT	PPID	RCN2	SVIP	TRNT1	TRUB1	UBE2V2
AEBP1	24	14	BGN	FBLN2	FNDC1	GLI3	ITGA11	MRC2	PDGFRB	SSC5D	THBS2	ATP10A	C12orf68	CCDC8	DKFZp434J0226	FAM180A	GAS1	GDF6	GLIS2	ISLR	LTBP2	MXRA8	ODZ4	PHLDB1	PNMAL2	PTRF
AFF4	48	12	DMXL1	DYNC1LI2	MAP3K2	SEC24A	SECISBP2L	SMAD5	ANKRD50	APC	BACH1	C10orf118	C20orf27	C5orf41	C5orf53	C6orf108	CHD9	CNOT6	COL4A3BP	CPEB4	DCP2	DDX6	DHX29	DOCK7	FBXW11	FEM1C	FNDC3B	FNIP1	GRAMD3	ILKAP	ITGA2	KDM3B	KIAA0232	KIF3A	KLF3	MEGF9	PBRM1	POLR2I	SAC3D1	SASH1	SCARB2	SERTAD2	SESTD1	SIGMAR1	SLK	SNX8	TMEM30A	TNKS2	TRIM5
AKAP11	28	14	C13orf31	ELF1	PDS5B	UTP14C	VPS36	ZC3H13	ZMYM2	ABHD14A	ERCC5	FAM158A	KIAA0564	KIAA1377	LIG4	LY75	MPHOSPH8	NAA16	NFAT5	NHLRC3	PAN3	PIBF1	POLR2L	RAD50	RBL2	RBM26	SETDB2	TGOLN2	TPP2	XPO4
AKAP13	38	13	AHNAK	CHD2	HERC1	KIAA0247	MRPL11	SGK269	SMG6	ZMIZ1	ZNF609	ABHD2	AFAP1	AIG1	C22orf46	CHD3	FOSL2	GOLGA2	HIST1H3G	KIF13A	KLF13	LOC100129034	MRPL48	MTCH2	MYO1E	MYST4	NDUFAF2	PTPN21	PTPRE	SH3PXD2A	SIPA1L2	SRGAP1	TANC2	TEP1	TIMM16	TRAK1	TRAM2	TRANK1	ZNF407	ZZEF1
C10orf99	33	11	CDHR1	PPP1R14C	PPP1R14D	SGK2	ACSL5	AIFM3	C1orf161	C5orf52	CWH43	DEFB1	DENND2A	DPCR1	EPB41L4B	ETV5	FABP1	FLJ32063	GGT6	GNB5	HMGCS2	HSD11B2	ISX	KIAA0802	PAQR5	PRDX5	RAB32	RAMP1	SELENBP1	SLC39A5	SPIN2B	SULT1B1	TBC1D8	TMEM72	VAV3
C20orf4	20	13	C20orf11	C20orf43	KIAA0406	PIGU	SNHG11	TH1L	TRPC4AP	ZSWIM3	ACTR5	CTNNBL1	DSCR6	NCOA5	NDRG3	PXMP4	RAE1	RNF114	RPN2	SLC35C2	SYS1	TGIF2
FAM176B	32	16	CLEC11A	FAM108A1	HIC1	LOC90586	PRKCDBP	RARRES2	SOX18	TMEM121	TNFRSF4	TUBA1A	A1BG	ASIP	C14orf149	C1QTNF4	CEBPB	CHST12	GALR2	IER5L	LDLRAD2	LIME1	LOC388242	LTC4S	MAP7	NINJ1	OXT	PTGER1	RASL10A	RPS2P32	RSPH9	SELM	SMARCD3	WDR86
FLI1	24	10	ATP8B2	GIMAP6	GIMAP8	HCLS1	MYO5A	RASSF2	RCSD1	S1PR1	ZEB2	CECR7	CLEC1A	CSF2RB	ELMO1	ENPP2	FMNL3	GYPE	HVCN1	ITPR1	MAF	RASGRP3	RFTN1	SLC9A9	STARD8	WIPF1
FXYD6	20	7	BOC	LMOD1	MAB21L2	PRELP	C6orf145	CRMP1	CRTAC1	CSDC2	CYS1	GAP43	GRIA2	LIMS2	LYNX1	MAP6	MN1	PGM5	S1PR3	SCN2B	SPEG	TMEM130
GOLGA4	20	10	CD2AP	CTR9	GOLGB1	PHF3	TMF1	TOP2B	UPF2	USP47	ZNF638	AKAP9	GNL2	KTN1	LRRFIP2	OXSR1	SETD2	SLK	SLMAP	TMEM181	TRIP11	ZCCHC6
IL1R1	34	6	C1S	CFH	COLEC12	CRISPLD2	NLGN4X	OSMR	TCF4	TIMP2	ZEB2	ZNF521	ACVR1	ATP2B4	BASP1	BNC2	C10orf26	CDK14	CTSO	CYBRD1	ELK3	EPAS1	GALNTL2	GLIS3	GRIA3	KIAA0247	LOC339524	LOC400043	PIP4K2A	PRDM1	RORB	SLFN5	SNX18	STOM	TMTC1	TRPS1
LPHN2	23	1	BICC1	CALCRL	DDR2	FSTL1	MSRB3	MYCT1	ZNF521	ADAMTS3	AMPH	BDNF	CYP7B1	ELOVL2	FAM171B	FAM38B	FGF12	FZD4	GIPC3	LHX6	LRP12	MGC42105	PAPPA	RASSF8	TRPC6
LYSMD3	29	8	GABPA	PCNP	PJA2	PPIP5K2	TMED7	TMEM167A	ZNF654	AGGF1	ARL15	ARSK	B3GNT2	BIRC2	CDC14A	CMTM6	DNAJB14	DNAJB4	GIN1	GPD2	MFAP3	MIER3	PIGK	PNPLA8	POLK	SEC24A	SNX2	SPTY2D1	TNPO1	UBLCP1	XRN1
MMRN2	27	16	ARHGEF15	CD93	CDH5	CLEC14A	CXorf36	HEG1	TEK	TIE1	VWF	ADAMTS1	C20orf160	CD99L2	CPXM2	ENG	FBXL7	FGD5	IL3RA	PALM	PDE2A	PTPRM	SEMA3G	SLIT3	SYNPO	THSD7A	TMEM108	TNXB	USHBP1
NBPF10	20	10	LOC200030	NBPF14	NBPF9	ALOX12	ETV3L	FLJ42627	GON4L	GRIN3B	LOC100272216	LOC389634	LOC728989	LYST	MSMP	PROX2	PTTG3P	RAB43	RGPD5	TAF1L	TPTE	ZNF286B
NDUFS8	28	7	ATP5D	C16orf13	COX8A	NDUFB10	NDUFS7	OTUB1	DCXR	FIBP	HMBS	LHPP	MACROD1	MFSD2B	MPV17L2	PPP1R14B	SF3B5	SLC25A39	SSSCA1	TAF10	TALDO1	THAP3	TRPT1	TSSC1	UBE2H	UNC93B1	UQCRC1	WDR18	YIF1A	ZFPL1
PPP1R16B	20	9	ARHGAP30	CCR7	IKZF1	ITGAL	P2RY8	PRKCB	RASAL3	ASB2	C5orf20	CCDC69	FAIM3	IKZF3	IL6R	KCND3	NLRC3	PRKCH	SPOCK2	SSTR3	TNFAIP3	ZNF831
RASAL3	17	12	ARHGAP9	ITGAL	MAP4K1	MYO1G	TBC1D10C	ABI3	ACAP1	B3GAT1	C14orf139	JAK3	LTB	NLRC3	PPP1R16B	PSTPIP1	TBX21	UBASH3A	ZAP70
RPS26P11	31	13	RPL13AP20	RPL21	RPSAP9	TPI1P3	AKR1B15	ATP5EP2	ATP5L2	CBWD3	CBWD6	CTAGE6	DHX40P1	FLJ39739	FOXD4L3	FUT5	GCSH	GSTM2P1	HIST1H4K	LOC100132247	LOC595101	LOC613037	LOC643387	LYPLA2P1	NBPF16	PA2G4P4	POTEE	PZP	RPS26	SDHAP3	SPIN2A	TUBA4B	TYW1B
SETBP1	7	3	ANK2	FZD4	SYNE1	ZEB1	DCLK2	ROR1	SLC16A2
SLC7A14	31	15	ATCAY	CHRM2	GPM6A	HMP19	KIF1A	NRSN1	PHOX2B	PIRT	PRPH	SYT4	ARPP21	ATP2B3	C5orf40	CDH19	CELF4	CNTN2	DPYSL5	ELAVL3	GRIA2	LGI1	MYOT	MYT1L	NEFM	NOS1	PHOX2A	SCN11A	SPOCK3	ST8SIA3	STMN4	TAGLN3	UNC80
SMEK2	34	9	AFTPH	MATR3	PRPF40A	SPAST	TAF1B	TXNDC9	ZNF148	C1orf103	C2orf29	C3orf63	CASP8	CCDC121	CEBPZ	CUL3	DDX52	GPATCH2	GTDC1	GTF3C3	ITCH	JMJD8	KIAA1715	MAP4K3	NCKAP1	PEX13	PHOSPHO2	PUS10	SLC30A6	THAP6	XRCC5	YIPF4	ZDHHC21	ZNF322A	ZNF800	ZSCAN12
SPARCL1	21	9	AOC3	CYYR1	GPR116	HSPB8	MGP	NEXN	PALMD	PLN	S1PR1	ZEB1	A2M	BAI3	CCL14	ERG	FAM124B	JAM3	MAB21L1	NKAPL	SV2B	SYPL2	TACR1
SYNM	13	6	CHRM2	HAND1	MYH11	AKAP6	ATP1A2	C1orf95	FMN2	HSPB6	IGSF11	MAPK4	NPTX1	SMYD1	SORBS1
TMED7	25	5	C18orf32	DTWD2	HSPA13	LYSMD3	PJA2	SFRS12IP1	TWF1	WDR36	WDR41	AP3S1	C5orf15	CMTM6	CSNK1A1	ECT2	ENTPD7	GIN1	ISOC1	MIS12	PDK1	RAB28	REEP5	REXO4	SLC41A2	STARD4	TGFA
TMTC3	24	7	ACTR6	CDC27	GABPA	GOLT1B	KLHL28	KRR1	PPP1R12A	TMX3	YME1L1	ARL13B	B3GNT2	C18orf54	CCPG1	FAM160B1	FAR1	FRS2	IKBIP	KIAA1279	LRRC40	OSBPL8	PLDN	SF4	SLC38A2	SLC4A7
WDR92	6	0	EIF5B	LRRCC1	MPHOSPH10	NOL8	TRAF3IP1	CBX1
ACAP2	30	5	C10orf118	CD2AP	FCHO2	MORC3	SHOC2	XRN1	ZBTB11	ZNF148	ANKRD13C	ARHGAP12	ATP11B	CCDC124	EPS15	FAM126B	FNIP1	FYTTD1	GPD2	KIAA1715	LPAR2	MIER3	NSUN3	PDIK1L	PRKAA1	PTDSS2	SF4	SPOPL	TNKS2	UBA6	WAC	ZFP91
ARHGEF6	42	6	BTK	GIMAP4	GNG2	ITGA4	PIK3CG	RASSF2	RCSD1	ST8SIA4	ABCA1	ABI3BP	ARHGAP31	ATP8B4	BIN2	BMP2K	CECR1	CMAH	CYLD	FAM49A	FAM65B	IPCEF1	IRAK3	ITPR1	KIAA0495	KIAA0748	43160	MFNG	PIP4K2A	POU2F2	PPM1K	PTPLAD2	RTN1	SFMBT2	SLC8A1	SLC9A9	SLFN11	ST8SIA1	TMEM106A	TMEM140	TRPS1	WIPF1	ZNF154	ZNF175
C1R	27	12	C1S	EMILIN1	SERPING1	A2M	ATP8B2	AXL	C12orf68	C3	CCDC80	FBLN5	FBLN7	GGT5	GPR68	IGFBP6	KIAA1755	LDOC1	LOXL3	LRRC32	LTBP2	MFGE8	MMP2	MSC	PLEKHO2	PPAPDC3	RFTN1	SERPINF1	TNFSF12
CD53	28	15	CD48	LAPTM5	LCP1	PLEK	SASH3	SLA	APBB1IP	C17orf87	CD300LF	CD86	CLEC4A	CR1	CYBB	CYTH4	FCGR2B	HCK	IL2RA	LAT2	LILRB1	NCF1	NCKAP1L	PIK3R5	RHOH	SIGLEC10	SIGLEC5	SRGN	STX11	UBASH3B
CHD6	31	11	C20orf117	CBFA2T2	JARID2	KIDINS220	NCOA6	PLCG1	RALGAPB	ZNF192	ABCC1	ABL2	AMMECR1L	APLF	BAK1	BCL9	C5orf32	CEP68	CIB1	DNMT3A	ELMO2	ERBB3	KIAA0355	MLL5	NCOA5	NINL	PGAM1	PTCH1	TRNAU1AP	TTC25	UBN2	ZC3H13	ZNF660
CLIC4	16	3	CALD1	CALU	FAM171B	ITGAV	ITGB1	SPIN1	TCEAL7	GNAI1	KCNAB1	LEPR	OSTM1	PHLDB2	PLS3	SERPINI1	TMEFF1	TPM4
DOCK2	17	12	ARHGAP30	CD4	IKZF1	NCKAP1L	APBB1IP	CD84	CMKLR1	DOCK10	IL10RA	KCND3	KLHL6	LILRB1	MYO5A	PIK3R5	PRKCB	SFMBT2	TRANK1
DPY19L4	22	8	ANKRD46	AZIN1	OXR1	STAU2	TMEM68	UTP23	YTHDF3	CCDC121	E2F5	EBAG9	EIF3E	FAM164A	IKZF5	JMJD8	PCMTD1	RNF170	SLC19A2	TMEM67	TUBB4	TUBGCP2	ZDHHC13	ZNF572
EHD2	22	8	ARHGEF17	COL4A2	COL6A1	COL6A2	EMILIN1	FBXL7	GPR124	PTRF	VIM	ANGPTL2	CNTNAP1	DZIP1L	ENG	FAM101B	FLNA	ITGA5	LAMB2	MDGA1	NLGN2	PI4K2A	SLC12A4	TGFB1I1
FAT4	21	11	C7orf58	HMCN1	PCDH18	PDZD2	SGCD	COL21A1	DIXDC1	DOK6	FAM150A	GHR	HHIP	ITIH5	KLF8	LSAMP	MYOCD	NCAM1	PCDH19	PLCL1	PLEKHH2	RGS7BP	ROBO2
GIMAP4	22	8	AIF1	ARHGEF6	GIMAP7	GNB4	LCP2	ST8SIA4	BIN2	C1orf162	C2orf74	CHST11	CLIC2	EID3	ENTPD1	GBP5	GGTA1	GNG2	IFNAR2	LRRC8C	NLRC4	PLA2G7	PPP2R2B	VCAM1
GOLT1B	34	13	DUSP11	MED21	PCNP	PDCD10	TMED2	TWF1	YAF2	ALG10	AMN1	ARF4	ATL2	BPGM	BTF3L4	BTG3	C12orf29	C12orf4	COPB1	CTNNAL1	CYB5R4	DDX47	ERGIC2	ETNK1	GABPB1	HSPA13	IKBIP	LYRM5	MIS12	NRBF2	PTGES3	SUMO2	TBC1D15	TMTC3	TRDMT1	USP15
HSPA12B	18	9	C20orf160	COL6A2	NPR1	SH2D3C	TIE1	C14orf4	CHRNE	CRIP2	GRASP	HIC1	KANK3	NOVA2	PTPRS	SEMA6B	SOX17	TMEM121	TNXB	USHBP1
KIAA0495	19	1	ARHGEF6	ATP8B2	DPEP2	EVC	SLC9A9	ADAMTSL4	ANKRD35	BAI1	DCLK2	FMNL3	KCND1	KRBA1	MUSTN1	NCRNA00181	PDE1B	PDE7B	PRCD	PRPH2	SPSB4
MYLK	18	7	FERMT2	LMOD1	SYNPO2	BCHE	BVES	FAM13C	FILIP1L	FSTL5	HSD17B6	HSPB8	JAM3	LRCH2	MAP6	MRVI1	PLN	RAB9B	SDPR	TMEM35
NPHP3	27	5	C11orf61	CLK1	CLK4	FNBP4	IFT80	NKTR	RUFY2	SFRS11	ZNF354B	ACAD11	CCDC146	CCNL1	EFHC1	GNRH1	HCG27	LOC100128288	LY6G5B	NCRNA00171	PHC3	POLI	REV1	RUFY3	TRIM78P	TTC31	WSB1	ZNF23	ZNF248
PKD1	27	9	MYO9B	NCOR2	NISCH	NPIP	PLEC	PLXNA1	SIN3B	TSC2	ANKS3	C1orf31	COX11	CROCC	DVL3	FAM38A	INPPL1	KIAA0467	LOC389333	MUM1	NNAT	NOTCH1	NPHP4	PRDM15	SKI	TNRC18	ULK1	UNKL	ZNF500
PLEKHO1	22	6	DOK2	GYPC	PLEKHO2	SERPING1	SLAMF8	A4GALT	C1orf54	CEND1	ECEL1	EMP3	FABP4	FAM167B	GLIPR2	HAPLN3	HSD17B14	LOC400043	LYL1	NNMT	PECAM1	PPP2R2B	RAMP3	S1PR2
POLR2G	17	10	ADSL	ARL2	C11orf59	GOLGB1	KDM3B	MRPL53	PSMB3	TIMM10	TIMM8B	YIF1A	FIBP	MPV17	RABEPK	RBM4	TMEM131	UBE2H	WDR74
POLR2J4	26	10	LOC407835	NCRNA00182	POLR2J3	RPL13AP6	SPDYE7P	ANKRD19	DUSP28	F8A1	FAM122C	GNGT1	HNRNPR	LOC100128542	LOC285074	LOC493754	NSUN5P1	PMS2L11	PMS2L5	POLR2J2	SCXB	SERHL2	SILV	SNORA5A	SNORA71A	TUBG2	UBC	VOPP1
POM121L8P	11	2	AGAP11	LOC644165	OR7E37P	POM121L9P	POTEE	TPI1P3	TUBA1A	GATSL2	RIMBP3C	SLC22A20	TUBG2
RBM39	30	9	KIAA0907	PAN3	PCMTD2	RALGAPB	SFRS6	STX16	TCTE3	CDC42EP1	CENPJ	CREBZF	CTXN1	DSCR6	FAM48A	GAS2L1	HYMAI	KLHL31	LOC100130776	LRP10	LRPAP1	MIR17HG	NCBP2	OGT	PRPF3	TARBP1	ZNF117	ZNF182	ZNF251	ZNF439	ZNF577	ZNF830
SERPINF1	17	7	BASP1	C1R	C1S	CNRIP1	CTSK	OLFML1	SERPING1	TIMP2	ARMCX1	CUBN	EYA4	FMO1	LOC400043	LOXL1	MAF	OAZ2	TSC22D3
SLAMF8	17	7	CMKLR1	FCER1G	FGR	ITGB2	LAIR1	LAPTM5	LILRB4	ALOX15B	CLEC4E	DPYD	EMILIN2	ICAM1	MAFB	NCF2	PLEKHO1	PTAFR	SLC1A3
SLK	26	7	AFF4	ARHGAP12	C10orf118	CLIP1	CTR9	GOLGA4	IBTK	POLR2I	SLMAP	SMC3	TMOD3	WDR44	AP1S3	ARHGAP21	ATP2B1	C10orf12	CHD1	FGD4	INPP5F	LRRFIP1	OTUD4	SEC23IP	SLC5A3	SSFA2	USO1	WAPAL
SMCHD1	19	6	ANKRD12	CEP135	CEP192	JAK2	RNMT	ROCK1	SOCS6	YES1	ZNF24	ARHGAP19	ATP2B1	DECR2	DMXL2	LPIN2	N4BP2	OTUD4	PEX16	RAB12	RNF125
SRGN	28	13	BCL2A1	CD53	CD86	CLEC7A	EVI2A	FPR1	PLEK	SAMSN1	ARNTL	C9orf21	CCL4	CD69	CLEC12A	CLEC2B	CLEC4A	CLEC4E	CXCR4	GMFG	GPR183	GPR65	IL10	LILRA5	LYVE1	RGS2	SELL	TDO2	TLR8	VNN2
SYDE1	34	13	DKK3	EFEMP2	EMILIN1	PDGFRB	RASL12	VASN	AXL	BMP8A	CCDC3	CYGB	DPYSL4	FAM101B	FAM127C	FOXS1	GLIS1	GPR124	GPR176	GRID1	LBH	LDOC1	LOXL2	LRRC32	MEIS3	MRGPRF	MSC	PAMR1	PLXDC1	PPAPDC3	PTGIR	RAB34	REM1	SLC22A17	TMEM204	TRO
TBC1D10C	23	15	ACAP1	ARHGAP9	CD3D	CD3E	MAP4K1	PTPRCAP	SASH3	43344	AMICA1	CD247	EBI3	GZMM	IL12RB1	LAT	LIMD2	LTB	NCR3	RAB33A	RASAL3	SIT1	UBASH3A	ZAP70	ZBTB32
TSPAN4	26	9	CALHM2	COL6A2	EMP3	PPM1M	TGFB1	TRPV2	VAMP5	C3orf54	CITED2	CRIP2	DZIP1L	FLT3LG	GNAI2	HAPLN3	HIPK4	KIFC3	LLGL1	MGAT1	MT2A	RADIL	S1PR2	SMARCD3	SYNGR1	TMEM149	VMO1	ZNF467
TSPAN6	22	11	GGH	GPR160	LY6G6D	PGRMC1	TMLHE	TP53RK	VAV3	ACSL5	AMACR	ASPHD2	C20orf196	C8orf45	CDC42EP1	EFNA4	GAS2L1	GPRIN1	N4BP3	NFKB2	PCTP	TBC1D8	TNMD	UBE2CBP
TUB	15	3	C14orf132	EML1	EVC	FBXO17	GEFT	SALL2	AOX1	DIRAS1	FAM198A	FOXC2	MAGEL2	NDN	RGAG4	SPSB4	ZNF135
USP34	43	9	KIAA1109	KIAA2018	KIDINS220	MLL	PIKFYVE	REV3L	USP47	ZNF638	ARHGEF12	BIRC6	CBX5	CELF1	DHX57	EML4	FMNL2	JMY	LRP6	NCOA1	NIPBL	OTUD4	PHF21A	PLCD4	RAB3GAP1	RANBP2	RNF169	SBF2	SOS1	SPRED2	TEAD1	TET3	TMEM131	TNRC6B	TRIP12	UGGT1	UHRF1BP1	UPF2	USP46	VPS13C	ZNF221	ZNF37A	ZNF397	ZNF445	ZRANB1
ZNF148	40	15	ACAP2	CGGBP1	DCUN1D1	DHX36	DLG1	LRRC58	PHC3	SMEK2	ZNF654	ATP13A3	ATP6V1A	C3orf17	CCNY	ETFB	GSK3B	HIAT1	IFT80	KIAA1143	KPNA1	NAA50	NCKAP1	NR1D2	NUDT21	PAK2	PCGF5	PIK3CB	PRKCI	RYK	SEC62	SENP2	SKIL	SLC25A36	SNX13	SNX4	TOMM70A	UBA5	ZBTB11	ZDHHC21	ZHX1	ZYG11B
AGAP4	38	12	AGAP6	CSAD	AFG3L1	ASB16	C16orf79	C1orf104	CCDC17	CCDC57	CHRNA10	CRYGS	CYP2D7P1	DCST1	DNAH17	DNHD1	ENO3	FAM156A	FLJ45340	GOLGA8B	HERC2P2	HPX	KIAA1875	LOC100129387	LOC100130015	LOC146880	LOC619207	LOC642826	MYL5	NCRNA00105	NCRNA00107	NFKBID	NPFF	NPIP	PDXDC2	PGAM2	SLFNL1	TMOD4	TNFRSF25	WASH7P
AGER	18	8	CPT1B	CSAD	EGFL8	MAMDC4	REC8	SEC31B	COL11A2	ENO3	GABBR1	GNB3	KCNAB3	LCAT	LUC7L	NFKBID	NPFF	PRICKLE4	YJEFN3	ZGLP1
C16orf63	14	5	C11orf58	CENPQ	ERI2	METTL9	NDUFB5	NUDT21	TMEM126B	ARL6IP1	CD97	FTSJD1	GDE1	PPP1R2	RPP30	UNC45A
CCT4	20	6	GLRX3	GPN1	OLA1	ORC4L	PNO1	PRIM2	PSMD14	SF3B14	USP39	YWHAQ	COX7A2L	CPSF3	CWF19L1	FURIN	ITGB1BP1	MED28	PDCD2	PSMA1	TCP1	TUBE1
CD79B	16	11	CCL19	CD19	CD22	CD27	CD37	CD79A	CXCR5	CHI3L2	CLEC17A	CPNE5	FAIM3	FCRLA	PTGDS	RASGRP2	TNFRSF13B	VPREB3
CEP350	16	8	ARID4B	ASH1L	PHIP	ZC3H11A	ALS2CR11	CDC42BPA	CNST	DHX29	EXOC8	KIAA2026	MTR	RAB3GAP2	TMEM222	UROD	ZCCHC6	ZNF678
CLIP4	15	3	CD86	LRCH2	NR3C1	WIPF1	ZEB2	CUBN	DCLK1	ENTHD1	FAM129A	MMRN1	PPP2R2B	RORA	RSPO3	ST8SIA1	ZNF626
FBN1	23	12	ANTXR1	COL6A3	COL8A1	FNDC1	PDGFRB	VCAN	ADAMTS12	ATP10A	CDH11	COL14A1	FAM26E	GLI3	HMCN1	INHBA	ITGA11	MPDZ	MRAS	NID2	PCDH7	THBS1	TIMP3	TSPYL5	ZEB2
JAM3	36	9	AOC3	CLIP3	FBXL7	FERMT2	LHFP	MGP	MYLK	SPARCL1	TMEM200B	BHMT2	C12orf68	C16orf45	CMTM3	CNPY4	CYS1	DNAJB5	EML1	EXTL1	GEFT	GEM	HTR2A	KCNE4	KERA	KLHL38	KLHL4	LOC441869	MYOZ3	NAP1L3	PYGO1	S1PR3	SYPL2	TMEM132E	TMEM233	ZDHHC15	ZFPM2	ZNF667
LAPTM5	27	13	CD53	HAVCR2	LAIR1	LRRC25	SLAMF8	SPI1	TYROBP	ALOX5AP	C3AR1	CD300A	CD86	CTSL1	CXCR4	DNAJC5B	DPEP2	DPYD	FCER1G	FCGR2B	HCK	HVCN1	ITGB2	NFAM1	PPM1M	SELPLG	SIGLEC14	SIGLEC7	SLC31A2
LIMA1	20	6	CTAGE5	GDPD5	MDM2	SLC41A2	UGDH	ACBD5	ADH6	AGBL5	AIM1	ALDH3A2	CHP	DNAJC22	DTNB	ETFDH	GDA	GOLM1	IQGAP2	MLEC	SAMD5	TSPAN8
LRRC19	15	7	EPB41L4B	GPR160	NAT2	PBLD	PPP1R14D	SULT1B1	CDR2L	ISX	LRRC31	MEP1A	PHYH	PRR5L	SLC16A9	SOX13	TINAG
LZTS1	10	4	CD34	COL18A1	COL4A2	FBXL7	FLT4	HEYL	MAP1A	NOTCH3	PDGFRB	HEY2
MAP1S	14	7	BCAR1	DAPK3	FZR1	LRFN3	MAP4K3	RFX1	ZNF668	CD97	EVI5L	KLHL26	LPAR2	MIER2	TICAM1	ZNF408
MOBKL1A	13	3	CNOT6L	DYNC1LI2	IMP4	JMJD1C	KIF3A	POLR2I	RUFY3	SDAD1	USP47	ZNF638	AGPAT2	WDFY3	ZMYND11
MPEG1	20	10	CD209	CD4	CMKLR1	CSF2RB	FGL2	PTPRC	ATP6V0D2	C17orf87	CD28	CD300LB	CYSLTR1	CYSLTR2	ENPP2	MS4A7	PIK3CG	PLXNC1	SIGLEC10	SIGLEC12	SIGLEC8	SLAMF7
MRPL55	22	10	ANAPC11	ARF1	C16orf13	MTX1	NDUFS7	POLR2I	SOS1	B4GALT7	C1orf35	C6orf108	DNLZ	DPM3	DSP	DUSP23	FASTK	FLAD1	GUK1	JMJD4	KRTCAP2	PRMT7	TRAK2	YIPF2
NRXN1	9	5	CDH19	CHRM2	PLP1	SCN7A	ANGPTL7	CADM2	CCNA1	MYOT	SCN11A
PHIP	38	12	BCLAF1	CASP8AP2	CREB1	PHF3	SENP6	ZNF638	ARID4B	ATAD2B	ATP6V0D1	BRWD1	C22orf25	C3orf63	CEP350	CORO1B	DYNC1LI2	FBXO11	FBXO30	GOPC	HINT3	ICK	JMJD1C	KIAA0776	OTUD4	PAK2	PHF10	PIK3C2A	POR	PRDM10	PRPF4B	RBM16	REV3L	RICTOR	SFRS12	STX17	TMF1	WAC	ZDHHC24	ZNF292
PIP5K1C	21	10	AP3D1	CIC	HSPG2	KDM4B	KIAA0427	MIER2	MYO9B	TAOK2	TLN1	ZBTB47	AHDC1	ANO8	ARRDC2	CHPF	EVI5L	MOBKL2A	MTSS1L	NFIC	SIX5	SLC38A10	TRIM62
PKN2	36	7	ARHGAP12	CDC27	CUL5	DNTTIP2	FAM73A	GDAP2	GTF2B	LARP1B	PIK3CB	RPF1	ZNF644	ANKRD13C	ANKRD42	AP1G1	APPL2	ARAP2	BIRC2	CDC14A	CENPC1	CPEB2	DCUN1D4	ECT2	EPS15	GAN	GPD2	KIAA1598	LRRC16A	NAB1	ODF2L	RALGPS2	RPAP2	SASS6	SEPSECS	SIRT1	USP33	ZMYM4
RICTOR	18	6	C5orf51	CCNT2	DNAJC21	JMJD1C	PHIP	PIK3C2A	PRKAA1	SCAI	CORO1B	FAM116A	IMP4	JMY	KIF27	MTMR12	NIPBL	PTBP2	ZNF131	ZRANB1
RPF2	26	12	C6orf203	CBX3	EIF3M	LTV1	MKI67IP	NDUFAF4	NOL10	SUMO1	TPRKB	ZUFSP	C6orf162	C6orf182	CCDC43	CD276	FGFR1OP	HDAC2	ISY1	LYAR	QRSL1	RRP15	RWDD1	SET	SUGT1	SYNCRIP	TRMT11	TUBE1
RUVBL2	20	10	C19orf48	HSPBP1	PRMT1	ACTG1	AP2S1	CD302	DCAF15	ERCC2	FBL	IMP4	KPTN	NPM3	PAFAH1B3	POLR2I	PPP5C	PRPF31	PSMC4	SARS2	TIMM44	TUFM
SALL2	27	5	AMOTL1	C14orf132	GEFT	PRKD1	RGAG4	STON1	SV2A	TUB	ADAMTS6	C6orf174	CAND2	CHST10	CLDN11	DENND5A	DTX3	DYNC2H1	EFNB3	FAM124A	GPR173	LGI2	MAGEL2	SCUBE3	SLC45A1	TECTA	TTC28	USP51	ZNF135
SCYL2	18	5	CAND1	EIF4G2	FRS2	LARP4	MAP3K2	MOBKL1B	MON2	TWF1	ASB8	C12orf5	GAS2L3	GNPTAB	PAWR	PPP2R1B	SPATS2	TMTC2	TXNRD1	USP15
SFRS18	19	9	LUC7L3	NKTR	AHI1	ATM	CCDC14	CCDC39	CCNT2	CLK1	DMTF1	NFAT5	NSUN6	PCF11	RBM6	SFRS5	TCERG1	TCTE3	ZFC3H1	ZMAT1	ZNF248
SGMS2	32	8	ADRM1	C12orf23	PDE4D	PDLIM5	PRRC1	RALY	UCKL1	ADAM9	ALCAM	ANTXR2	ATP8A1	C11orf84	CAMK2D	CLINT1	EIF4E3	ENDOD1	GALNT7	GET4	GNAQ	IQGAP2	JAK2	LGR4	LHFPL2	MAP3K5	PDE5A	PPP3CA	SGCB	SLC2A13	SLC5A6	STS	TWSG1	UGT8
SGOL2	16	7	HAT1	HMMR	SMC4	SSB	TTK	XPO1	C2orf69	CCDC15	CCDC99	CKAP2	KIF15	MSH2	SCLT1	TMPO	TOP2A	ZRANB2
SLC35A3	19	8	ABCD3	BCL10	PANK3	PLS1	SLC25A24	TDP2	ADRA1D	CDS1	CLINT1	CTSZ	DDAH1	FAM118B	GNG12	LGR4	MAGI3	NOSTRIN	RILPL1	TMED5	TPMT
SLC5A6	34	9	BNIP3L	CEL	FAM114A1	HNF1A	PLAGL2	RAB27B	SGMS2	ALDH4A1	ATIC	BIN1	CCDC109B	CLCN2	DGAT2	EIF4E3	F7	FITM2	FOXP1	GBX2	GTF2IRD1	INPP5J	KDELR3	LOC148709	NCK2	PKLR	POU5F1B	PTP4A3	RNF125	RTKN	SDR16C5	SLC22A11	SLC2A8	STYK1	SUSD3	TG
SUMO1P3	20	10	ATP8B5P	CLEC2D	H3F3A	LOC100130932	RAB6C	C2orf76	CBWD2	CCDC7	FAM119A	ID2B	ISCA1P1	LOC440563	LOC442454	MTRF1L	PSMC1	RPL23AP7	SFT2D1	SMN2	SPCS2	VDAC2
SYNPO2	28	15	LMOD1	MYH11	MYLK	ADAMTSL3	AKAP6	ATP1A2	ATP1B2	ATRNL1	C1QTNF7	C20orf200	FHL1	FILIP1	GNAO1	KIAA2022	LDB3	LMO3	LOC401093	MYOCD	NPAS4	OR51E2	PCP4L1	PGM5	PGR	PPP1R12B	PRIMA1	SCN7A	SDPR	TACR1
ZFHX4	10	1	CDH2	LRRC4C	MAP1A	MITF	NRK	ODZ3	PKD2	VGLL3	DGKI	PHYHIP
[truncated: 23 more columns]

## Sheet: Supp_Table3A
Gene expression network analysis of lymph node involvement in colon cancer identifies AHSA2, CDK10, and CWC22 as possible prognostic markers
Sung Won Han1,+, Ji Young Ahn1,+, Soobin Lee1, YoungSeon Noh1, Hee Chan Jung2, Min Hyung Lee1, Hae Jun Park1, Hoon Jai Chun3, Seong Ji Choi3, Eun Sun Kim3,* and Ji Yun Lee4,*
Supplementary Table 3A. Degree of centrality analysis of the LN(-) hub genes with their edges. Hub genes (CV≤20%) with their edge genes were used for further analysis.
The green fill indicates common hub and edge genes (CV≤20%) in the LN(+) group (Supplementary Table 2A).
Bolded genes indicate different edge genes when the 353 hub genes (CV≤20%) were applied to the LN(+) group (Supplementary Table 3B)
Hub_gene	Degree	Common degree with LN(+)	Edge genes
ZEB1	70	16	CALD1	FILIP1L	MCC	MRVI1	STON1	TCF4	AKAP12	AKAP2	ATP6V1G2	ATXN1	C1QTNF7	C6orf155	C8orf85	CMYA5	DCLK1	DLC1	DLG2	DOK6	EBF3	ENTPD1	F2R	FAM13B	FGF1	FIGN	FILIP1	FZD4	GPRASP1	IDS	ITPR1	KCNT2	KLF8	LAMA4	LIFR	LRRTM2	MAB21L1	MAP9	MPDZ	MYOZ3	NAP1L2	NEXN	NLGN4X	PCDH9	PEG3	PGR	PKD2	PRICKLE1	RBMS1
PCNP	66	26	CRIPT	DCUN1D1	GABPA	GOLT1B	PDCD10	SNRNP27	TBC1D23	VPS26A	ABCE1	ACTR6	API5	ARFIP1	ARL6	BET1	BIRC2	BTF3L4	C18orf32	C1D	C5orf22	CBFB	CCDC117	CCNY	CEPT1	COMMD2	COMMD8	CYB5R4	DNAJC24	ECT2	EIF5A2	GABPB1	HAUS3	IQCB1	KPNA4	LOC728640	LRRC40	LYSMD3	LZTFL1	MATR3	MBD4	NCRNA00081	NRAS	OTUD6B	PHTF2	PNRC2	POLK	PPIL4	RAB28
CCDC80	55	16	BNC2	C1R	C1S	CILP	COL8A2	FNDC1	MFAP5	SFRP2	SULF1	THBS2	ADAMTS16	AOX1	APCDD1L	BNC1	CDO1	CNPY4	CNTN1	CYP1B1	DCLK1	DENND5A	DFNA5	DOK5	DPT	FAM110B	FAM180A	FAM43B	FMO2	GDF6	GFPT2	GREM1	HTR2A	ISM1	LEP	LOC400043	LOC441869	LRRC4C	MEOX2	MSN	P4HA3	PCDHGA4	PRELP	PRICKLE1	PTGIS	PTHLH	SEMA3D	SH3BP5	SPSB4
ZNF638	55	21	CEP290	GOLGA4	PHIP	PPIG	RBBP6	RBM25	USP34	USP47	ZNF33A	ALMS1	ATAD2B	ATP6V0D1	ATRX	BAZ2B	BRWD1	CDV3	CEP110	CLUAP1	DHFRL1	DHX57	DICER1	EHBP1	EIF5B	FIP1L1	GNB2	GOLGB1	GXYLT1	HMGN3	HNRNPU	ICAM3	INO80D	IWS1	JMY	MOBKL1A	OSBPL9	PARD6A	PCM1	PHF3	PSME4	RAB5C	RANBP2	RSRC2	SLTM	TARSL2	TOP2B	TUG1	UACA
BOC	53	16	AMOTL1	C20orf194	CILP	CLIP3	FXYD6	LMOD1	PODN	ADAMTSL3	ADD2	AR	BHMT2	C2orf40	C4A	C7	CCNA1	CDO1	CLDN11	CRTAC1	CSDC2	CYS1	EVC2	FST	FZD1	KANK2	KERA	LONRF2	LRRC4C	MAN1C1	MAP3K3	MN1	MYOM1	NACAD	NRP2	NTRK3	NUDT10	PALM	PDE2A	PDZRN4	PNMAL1	PNMAL2	RNF150	RSPO1	RUNX1T1	SCN2B	SLIT2	SV2A	TMEM130
AHSA2	51	23	CCNL2	CSAD	LENG8	LOC100190986	LOC91316	PABPC1L	TRIM52	ZNF767	ABCC5	ANKRD23	ANKRD36	ANKZF1	C15orf28	C17orf86	C1orf104	C1orf220	C6orf134	CCDC142	CCNL1	CLDN20	DNAH1	FLJ10213	GOLGA8A	HCG27	HERC2P2	KCNIP2	KCNQ1OT1	KCTD19	KIAA0664P3	LOC100129726	LOC100131434	LOC646471	LUC7L	NCRNA00105	NCRNA00174	NEAT1	OGT	PAN2	RBM33	SEC31B	SFRS14	SLC25A27	SPAG8	STK36	TAS2R4	TRIM66	TTLL3
PIKFYVE	51	17	ATAD2B	C10orf18	CASP8AP2	ITSN2	JMJD1C	PCF11	PRPF4B	RBM12B	RIF1	SF3B1	USP34	ABI2	ANKRD12	ATM	ATXN7	C5orf41	C6orf108	CCNT2	DDX46	DNAJC13	E2F3	ENDOG	FAM13B	FMNL2	INO80D	KIAA1432	LOC728323	MBLAC1	MED13	PHC3	PIK3C2A	PLCXD2	PTRH1	PUM2	RASA2	REV3L	ROCK2	SMG1	SOS1	SYNJ1	TANC1	TBCEL	TRIM33	TRIP12	TTC17	UHRF1BP1	WAC
C1S	50	20	C1R	CTSK	DCN	GPC6	OLFML1	ACSS3	ANKRD35	ASAM	BASP1	CCDC80	CFH	CMTM3	CNRIP1	CYBRD1	CYP7B1	DZIP1	EFEMP1	ENTPD1	F2R	FBLN5	FILIP1L	FLRT2	GAS7	GLIPR1	GLT8D2	GPR1	GSTM5	IL1R1	LOC399959	LOC400043	MMP2	MOXD1	NAP1L3	NCAM2	NLGN4X	PDLIM3	PGCP	PTGFR	PURG	RFTN1	SERPINF1	SERPING1	ST8SIA1	SYT11	TMEM119	TMEM90B	TSPYL5
OR7E37P	50	12	HIST1H4K	POTEE	RPSAP9	SPDYE2	TPI1P3	TUBA4B	AGAP7	ATP5EP2	CATSPER2P1	CLEC18C	F8A1	FKBP9L	FLJ39739	FOXD4L3	FTHL3	GATSL2	GCSH	HSPA1B	IGLL3	IK	LOC100132247	LOC151009	LOC344967	LOC391322	LOC407835	LOC613037	LOC643387	LOC644165	LYPLA2P1	MT1IP	NCRNA00182	NOMO3	PMS2CL	POM121C	POM121L8P	POMZP3	PRHOXNB	PZP	RASA4	RBM4B	RNASE10	RRP7B	SLC22A20	SLC5A10	SNORA10	SNORA59B	SNORA6
XPO1	49	11	BCLAF1	HAUS6	LARP4	MATR3	PAPOLG	PMS1	PPP4R2	PRPF40A	SMC4	SUZ12	WDR75	YME1L1	ZBTB11	ATL2	CDC40	CHORDC1	CORO1B	DCLRE1C	EPT1	FAM116A	FAM161A	FAR1	FOXN2	HNRPDL	LOC728640	MDM1	MRPL19	MTPAP	NAA15	NAA25	NUDT21	PHF6	PSIP1	RAD18	RND3	SGOL2	SMARCAD1	SNRNP48	SR140	THUMPD2	TOLLIP	TOM1	TOP2A	TRMT11	UBA6	UBXN2A	USP1
AFF4	48	12	DMXL1	DYNC1LI2	MAP3K2	SEC24A	SECISBP2L	SMAD5	ANKRD50	APC	BACH1	C10orf118	C20orf27	C5orf41	C5orf53	C6orf108	CHD9	CNOT6	COL4A3BP	CPEB4	DCP2	DDX6	DHX29	DOCK7	FBXW11	FEM1C	FNDC3B	FNIP1	GRAMD3	ILKAP	ITGA2	KDM3B	KIAA0232	KIF3A	KLF3	MEGF9	PBRM1	POLR2I	SAC3D1	SASH1	SCARB2	SERTAD2	SESTD1	SIGMAR1	SLK	SNX8	TMEM30A	TNKS2	TRIM5
[truncated: 16,565 more rows]
[truncated: 23 more columns]

## Sheet: Sup_Table3B
Gene expression network analysis of lymph node involvement in colon cancer identifies AHSA2, CDK10, and CWC22 as possible prognostic markers
[truncated: 357 more rows]
[truncated: 25 more columns]

[truncated: 10 more sheets: Supp_Table 4A, Supp_Table4B, Supp_Table5A, Supp_Table5B, Supp_Table6, Supp_Table7, Supp_Table8, Supp_Table9, Supp_Table10, Supp_table 11]
