# Supplementary material for: Gene expression network analysis of lymph node involvement in colon cancer identifies AHSA2, CDK10, and CWC22 as possible prognostic markers
Source: Sci Rep. 2020 Apr 28;10:7170. doi: 10.1038/s41598-020-63806-x (PMC7189385; doi:10.1038/s41598-020-63806-x)
Supplement: Supplementary file 3 — R implementation codes. [file 41598_2020_63806_MOESM3_ESM.zip]

Archive with 15 entries (10 files):
- Step_1_DEG&Heatmap.R/
- Step_1_DEG&Heatmap.R/DEG Analysis.R
- Step_1_DEG&Heatmap.R/Heatmap.R
- Step_2_Find_Hub_Network.R/
- Step_2_Find_Hub_Network.R/Estimate Network for negative.R
- Step_2_Find_Hub_Network.R/Estimate Network for positive.R
- Step_2_Find_Hub_Network.R/Find Hub Network.R
- Step_3_Find_HubofHub_Network.R/
- Step_3_Find_HubofHub_Network.R/Estimate Hub of Hub network.R
- Step_3_Find_HubofHub_Network.R/Find Hub of hub network.R
- Step_4_Hub_Shared_Plot.R/
- Step_4_Hub_Shared_Plot.R/Common.R
- Step_4_Hub_Shared_Plot.R/Hub_Duplicate.R
- Step_5_Survival_Curve.R/
- Step_5_Survival_Curve.R/Survival Curve.R
